# Supplementary material for: Large-scale integrative network-based analysis identifies common pathways disrupted by copy number alterations across cancers
Source: BMC Genomics. 2013 Jul 3;14:440. doi: 10.1186/1471-2164-14-440 (PMC3703268; doi:10.1186/1471-2164-14-440)
Supplement: Additional file 3: Table S1 — Commonly disrupted pathways using NetPathID. Table S2. Disrupted pathways using aggregated and pooled analysis. Table S3. Baseline comparision. Table S4. Commonly disrupted pathways using extended PPI network. Table S5. GO biological process enriched with genes in commonly disrupted pathways from Biocarta pathway database. Table S6. GO molecular function enriched with genes in commonly disrupted pathways from Biocarta pathway database. Table S7. GO biological process enriched with genes in commonly disrupted pathways from Reatome pathway database. Table S8. GO molecular function enriched with genes in commonly disrupted pathways from Reactome pathway database. Table S9. GO biological process enriched with genes in commonly disrupted pathways from KEGG pathway database. Table S10. GO molecular function enriched with genes in commonly disrupted pathways from KEGG pathway database. Table S11. GO biological process enriched with genes in commonly disrupted pathways from conserved subnetwork modules. Table S12. GO molecular function enriched with genes in commonly disrupted pathways from conserved subnetwork modules. Table S13. Top ranked disrupted pathways by all the methods from Biocarta pathway database. Table S14. Data statistics for each cancer type. Table S15. Commonly disrupted pathways using GISTIC with different cutoffs. Table S16. Top ranked disrupted pathways by NetPathID with different GISTIC cutoffs from Biocarta pathway database. Table S17. Data statistics for top ranked disrupted pathways from GISTIC with different cutoffs. Table S18. Data statistics for # genes detected by GISTIC with different cutoffs. Table S19. Commonly disrupted pathways before vs after arm-level copy number alterations. Table S20. Top ranked disrupted pathways by NetPathID with after removing arm-level copy number alterations. Table S21. Data statistics for top ranked disrupted pathways from before and after removing arm-level copy number alterations. [file 1471-2164-14-440-S3.xls]

## Sheet: List of Tables
Supplemental Tables for Hwang et al.
Supplemental Table 1	commonly disrupted pathways using NetPathID
Supplemental Table 2	Disrupted pathways using aggregated and pooled analysis
Supplemental Table 3	Baseline comparision
Supplemental Table 4	commonly disrupted pathways using extended PPI network
Supplemental Table 5	GO biological process enriched with genes in commonly disrupted pathways from Biocarta pathway database
Supplemental Table 6	GO molecular function enriched with genes in commonly disrupted pathways from Biocarta pathway database
Supplemental Table 7	GO biological process enriched with genes in commonly disrupted pathways from Reatome pathway database
Supplemental Table 8	GO molecular function enriched with genes in commonly disrupted pathways from Reactome pathway database
Supplemental Table 9	GO biological process enriched with genes in commonly disrupted pathways from KEGG pathway database
Supplemental Table 10	GO molecular function enriched with genes in commonly disrupted pathways from KEGG pathway database
Supplemental Table 11	GO biological process enriched with genes in commonly disrupted pathways from conserved subnetwork modules
Supplemental Table 12	GO molecular function enriched with genes in commonly disrupted pathways from conserved subnetwork modules
Supplemental Table 13	Top ranked disrupted pathways by all the methods from Biocarta pathway database
Supplemental Table 14	Data statistics for each cancer type
Supplemental Table 15	Commonly disrupted pathways using GISTIC with different cutoffs
Supplemental Table 16	Top ranked disrupted pathways by NetPathID with different GISTIC cutoffs from Biocarta pathway database
Supplemental Table 17	Data statistics for top ranked disrupted pathways from GISTIC with different cutoffs
Supplemental Table 18	Data statistics for # genes detected by GISTIC with different cutoffs
Supplemental Table 19	Commonly disrupted pathways before vs after arm-level copy number alterations
Supplemental Table 20	Top ranked disrupted pathways by NetPathID with after removing arm-level copy number alterations
Supplemental Table 21	Data statistics for top ranked disrupted pathways from before and after removing arm-level copy number alterations

## Sheet: Supplementary Table 1
	Supplemental Table 1. Commonly disrupted pathways using NetPathID
Ranking	Biocarat pathway	Frequency		Ranking	KEGG pathway	Frequency		Ranking	Reactome pathway	Frequency		Ranking	Subnetwork	Frequency
1	BIOCARTA TGFB PATHWAY	13		1	KEGG ADHERENS JUNCTION	16		1	REACTOME PECAM1 INTERACTIONS	16		1	N_2724	15
2	BIOCARTA TRKA PATHWAY	12		2	KEGG PANCREATIC CANCER	15		2	REACTOME GAB1 SIGNALOSOME	15		2	N_5447	14
3	BIOCARTA CTCF PATHWAY	11		3	KEGG CHRONIC MYELOID LEUKEMIA	15		3	REACTOME SHC MEDIATED SIGNALLING	15		3	N_5346	14
4	BIOCARTA TEL PATHWAY	11		4	KEGG TGF BETA SIGNALING PATHWAY	14		4	REACTOME SIGNALING BY TGF BETA	15		4	N_9023	14
5	BIOCARTA SRCRPTP PATHWAY	10		5	KEGG COLORECTAL CANCER	14		5	REACTOME DOWN STREAM SIGNAL TRANSDUCTION	14		5	N_6257	14
6	BIOCARTA G1 PATHWAY	10		6	KEGG CELL CYCLE	13		6	REACTOME GRB2 EVENTS IN EGFR SIGNALING	14		6	N_7795	14
7	BIOCARTA VDR PATHWAY	10		7	KEGG GLIOMA	13		7	REACTOME SHC RELATED EVENTS	14		7	N_12267	14
8	BIOCARTA SPRY PATHWAY	10		8	KEGG SMALL CELL LUNG CANCER	13		8	REACTOME SIGNALING BY BMP	14		8	N_11468	13
9	BIOCARTA RACCYCD PATHWAY	9		9	KEGG NON SMALL CELL LUNG CANCER	13		9	REACTOME SOS MEDIATED SIGNALLING	14		9	N_5046	12
10	BIOCARTA PYK2 PATHWAY	9		10	KEGG PROSTATE CANCER	12		10	REACTOME P75NTR SIGNALS VIA NFKB	13		10	N_6835	12
11	BIOCARTA TFF PATHWAY	9		11	KEGG BLADDER CANCER	11		11	REACTOME ACTIVATION OF THE AP1 FAMILY OF TRANSCRIPTION FACTORS	13		11	N_10891	12
12	BIOCARTA TPO PATHWAY	8		12	KEGG THYROID CANCER	10		12	REACTOME CD28 DEPENDENT VAV1 PATHWAY	12		12	N_8890	12
13	BIOCARTA CXCR4 PATHWAY	7		13	KEGG ACUTE MYELOID LEUKEMIA	9		13	REACTOME NF KB IS ACTIVATED AND SIGNALS SURVIVAL	12		13	N_5017	12
14	BIOCARTA SKP2E2F PATHWAY	7		14	KEGG PATHOGENIC ESCHERICHIA COLI INFECTION	8		14	REACTOME SIGNAL ATTENUATION	12		14	N_49	12
15	BIOCARTA CDMAC PATHWAY	6		15	KEGG ENDOMETRIAL CANCER	7		15	REACTOME FRS2 MEDIATED ACTIVATION	11		15	N_11773	12
16	BIOCARTA CBL PATHWAY	6		16	KEGG EPITHELIAL CELL SIGNALING IN HELICOBACTER PYLORI INFECTION	5		16	REACTOME GRB2 SOS PROVIDES LINKAGE TO MAPK SIGNALING FOR INTERGRINS	11		16	N_12333	12
17	BIOCARTA RNA PATHWAY	6		17	KEGG RENAL CELL CARCINOMA	5		17	REACTOME SIGNALLING TO P38 VIA RIT AND RIN	11		17	N_152	12
18	BIOCARTA EPO PATHWAY	6		18	KEGG CYTOSOLIC DNA SENSING PATHWAY	4		18	REACTOME SIGNALLING TO RAS	11		18	N_606	12
19	BIOCARTA NTHI PATHWAY	6		19	KEGG FC EPSILON RI SIGNALING PATHWAY	4		19	REACTOME HUMAN TAK1 ACTIVATES NFKB BY PHOSPHORYLATION AND ACTIVATION OF IKKS COMPLEX	11		19	N_4673	11
20	BIOCARTA RB PATHWAY	6		20	KEGG STEROID HORMONE BIOSYNTHESIS	3		20	REACTOME SIGNALING BY EGFR	10		20	N_9820	11
21	BIOCARTA CARDIACEGF PATHWAY	6		21	KEGG GLYCOSAMINOGLYCAN BIOSYNTHESIS CHONDROITIN SULFATE	3		21	REACTOME MRNA DECAY BY 3 TO 5 EXORIBONUCLEASE	10		21	N_5195	11
22	BIOCARTA ARF PATHWAY	6		22	KEGG RETINOL METABOLISM	3		22	REACTOME P130CAS LINKAGE TO MAPK SIGNALING FOR INTEGRINS	9		22	N_719	11
23	BIOCARTA RELA PATHWAY	5		23	KEGG HOMOLOGOUS RECOMBINATION	3		23	REACTOME P75NTR RECRUITS SIGNALLING COMPLEXES	9		23	N_3338	11
24	BIOCARTA CHEMICAL PATHWAY	5		24	KEGG P53 SIGNALING PATHWAY	3		24	REACTOME SEMA3A PAK DEPENDENT AXON REPULSION	9		24	N_8641	11
25	BIOCARTA ATM PATHWAY	5		25	KEGG NOD LIKE RECEPTOR SIGNALING PATHWAY	3		25	REACTOME SIGNALLING TO ERKS	9		25	N_10477	11
26	BIOCARTA CFTR PATHWAY	5		26	KEGG RIG I LIKE RECEPTOR SIGNALING PATHWAY	3		26	REACTOME BETACATENIN PHOSPHORYLATION CASCADE	9		26	N_2175	11
27	BIOCARTA INSULIN PATHWAY	5		27	KEGG NEUROTROPHIN SIGNALING PATHWAY	3		27	REACTOME ACTIVATED TAK1 MEDIATES P38 MAPK ACTIVATION	9		27	N_3465	11
28	BIOCARTA PITX2 PATHWAY	5		28	KEGG MELANOGENESIS	3		28	REACTOME CASPASE MEDIATED CLEAVAGE OF CYTOSKELETAL PROTEINS	8		28	N_3339	11
29	BIOCARTA NGF PATHWAY	5		29	KEGG LEISHMANIA INFECTION	3		29	REACTOME CRMPS IN SEMA3A SIGNALING	8		29	N_2171	10
30	BIOCARTA PTEN PATHWAY	5		30	KEGG MELANOMA	3		30	REACTOME METABOLISM OF NITRIC OXIDE	8		30	N_11621	10
31	BIOCARTA HER2 PATHWAY	5		31	KEGG PENTOSE AND GLUCURONATE INTERCONVERSIONS	2		31	REACTOME REGULATED PROTEOLYSIS OF P75NTR	8		31	N_3153	10
32	BIOCARTA ERK5 PATHWAY	5		32	KEGG ASCORBATE AND ALDARATE METABOLISM	2		32	REACTOME VIRAL DSRNA TLR3 TRIF COMPLEX ACTIVATES RIP1	8		32	N_5249	10
33	BIOCARTA TALL1 PATHWAY	5		33	KEGG VALINE LEUCINE AND ISOLEUCINE BIOSYNTHESIS	2		33	REACTOME JNK PHOSPHORYLATION AND ACTIVATION MEDIATED BY ACTIVATED HUMAN TAK1	8		33	N_8902	10
34	BIOCARTA CELLCYCLE PATHWAY	4		34	KEGG TAURINE AND HYPOTAURINE METABOLISM	2		34	REACTOME SHCMEDIATED CASCADE	8		34	N_1600	10
35	BIOCARTA GH PATHWAY	4		35	KEGG GLYCOSAMINOGLYCAN BIOSYNTHESIS HEPARAN SULFATE	2		35	REACTOME NRIF SIGNALS CELL DEATH FROM THE NUCLEUS	7		35	N_10254	10
36	BIOCARTA EGFR SMRTE PATHWAY	4		36	KEGG LIMONENE AND PINENE DEGRADATION	2		36	REACTOME OLFACTORY SIGNALING PATHWAY	7		36	N_11698	10
37	BIOCARTA CCR5 PATHWAY	4		37	KEGG RNA DEGRADATION	2		37	REACTOME ACTIVATION OF BH3 ONLY PROTEINS	6		37	N_8799	10
38	BIOCARTA P27 PATHWAY	4		38	KEGG ERBB SIGNALING PATHWAY	2		38	REACTOME CD28 CO STIMULATION	6		38	N_10152	10
39	BIOCARTA SPPA PATHWAY	3		39	KEGG CHEMOKINE SIGNALING PATHWAY	2		39	REACTOME CTLA4 INHIBITORY SIGNALING	6		39	N_7596	10
40	BIOCARTA GCR PATHWAY	3		40	KEGG REGULATION OF AUTOPHAGY	2		40	REACTOME DEATH RECEPTOR SIGNALLING	6		40	N_11027	10
41	BIOCARTA IGF1 PATHWAY	3		41	KEGG APOPTOSIS	2		41	REACTOME DOUBLE STRAND BREAK REPAIR	6		41	N_5387	10
42	BIOCARTA P53 PATHWAY	3		42	KEGG VEGF SIGNALING PATHWAY	2		42	REACTOME G1 PHASE	6
43	BIOCARTA AKAPCENTROSOME PATHWAY	3		43	KEGG TOLL LIKE RECEPTOR SIGNALING PATHWAY	2		43	REACTOME HOMOLOGOUS RECOMBINATION REPAIR	6
44	BIOCARTA CARM1 PATHWAY	3		44	KEGG JAK STAT SIGNALING PATHWAY	2		44	REACTOME P38MAPK EVENTS	6
45	BIOCARTA UCALPAIN PATHWAY	3		45	KEGG NATURAL KILLER CELL MEDIATED CYTOTOXICITY	2		45	REACTOME ERKS ARE INACTIVATED	6
46	BIOCARTA AT1R PATHWAY	2		46	KEGG B CELL RECEPTOR SIGNALING PATHWAY	2		46	REACTOME CREB PHOSPHORYLATION THROUGH THE ACTIVATION OF CAMKII	6
47	BIOCARTA RANKL PATHWAY	2		47	KEGG PRION DISEASES	2		47	REACTOME APOPTOTIC CLEAVAGE OF CELL ADHESION PROTEINS	5
48	BIOCARTA CYTOKINE PATHWAY	2		48	KEGG BASAL CELL CARCINOMA	2		48	REACTOME CYCLIN A1 ASSOCIATED EVENTS DURING G2 M TRANSITION	5
49	BIOCARTA INFLAM PATHWAY	2		49	KEGG AUTOIMMUNE THYROID DISEASE	2		49	REACTOME ENDOGENOUS STEROLS	5
50	BIOCARTA DC PATHWAY	2		50	KEGG PRIMARY BILE ACID BIOSYNTHESIS	1		50	REACTOME INTEGRIN ALPHAIIBBETA3 SIGNALING	5
51	BIOCARTA P35ALZHEIMERS PATHWAY	2		51	KEGG HISTIDINE METABOLISM	1		51	REACTOME STEROID HORMONE BIOSYNTHESIS	5
52	BIOCARTA HCMV PATHWAY	2		52	KEGG SELENOAMINO ACID METABOLISM	1		52	REACTOME TIE2 SIGNALING	5
53	BIOCARTA IL3 PATHWAY	2		53	KEGG N GLYCAN BIOSYNTHESIS	1		53	REACTOME UNWINDING OF DNA	5
54	BIOCARTA IL4 PATHWAY	2		54	KEGG GLYCOSAMINOGLYCAN DEGRADATION	1		54	REACTOME PYRIMIDINE CATABOLISM	5
55	BIOCARTA IL5 PATHWAY	2		55	KEGG GLYCOSYLPHOSPHATIDYLINOSITOL GPI ANCHOR BIOSYNTHESIS	1		55	REACTOME AKT PHOSPHORYLATES TARGETS IN THE CYTOSOL	4
56	BIOCARTA IL6 PATHWAY	2		56	KEGG LINOLEIC ACID METABOLISM	1		56	REACTOME COMMON PATHWAY	4
57	BIOCARTA IL7 PATHWAY	2		57	KEGG ALPHA LINOLENIC ACID METABOLISM	1		57	REACTOME E2F ENABLED INHIBITION OF PRE REPLICATION COMPLEX FORMATION	4
58	BIOCARTA GLEEVEC PATHWAY	2		58	KEGG GLYCOSPHINGOLIPID BIOSYNTHESIS GANGLIO SERIES	1		58	REACTOME INTRINSIC PATHWAY FOR APOPTOSIS	4
59	BIOCARTA RARRXR PATHWAY	2		59	KEGG GLYOXYLATE AND DICARBOXYLATE METABOLISM	1		59	REACTOME RECRUITMENT OF NUMA TO MITOTIC CENTROSOMES	4
60	BIOCARTA CK1 PATHWAY	2		60	KEGG NICOTINATE AND NICOTINAMIDE METABOLISM	1		60	REACTOME SIGNALING BY PDGF	4
61	BIOCARTA ACH PATHWAY	2		61	KEGG NITROGEN METABOLISM	1		61	REACTOME PP2A MEDIATED DEPHOSPHORYLATION OF KEY METABOLIC FACTORS	4
62	BIOCARTA BARRESTIN SRC PATHWAY	2		62	KEGG AMINOACYL TRNA BIOSYNTHESIS	1		62	REACTOME RAS ACTIVATION UOPN CA2 INFUX THROUGH NMDA RECEPTOR	4
63	BIOCARTA PTC1 PATHWAY	2		63	KEGG METABOLISM OF XENOBIOTICS BY CYTOCHROME P450	1		63	REACTOME ETHANOL OXIDATION	4
64	BIOCARTA WNT PATHWAY	2		64	KEGG PROTEIN EXPORT	1		64	REACTOME ZINC INFLUX INTO CELLS BY THE SLC39 GENES FAMILY	4
65	BIOCARTA AKAP95 PATHWAY	1		65	KEGG MISMATCH REPAIR	1		65	REACTOME A THIRD PROTEOLYTIC CLEAVAGE RELEASES NICD	3
66	BIOCARTA DNAFRAGMENT PATHWAY	1		66	KEGG NON HOMOLOGOUS END JOINING	1		66	REACTOME APCDC20 MEDIATED DEGRADATION OF CYCLIN B	3
67	BIOCARTA AGPCR PATHWAY	1		67	KEGG CYTOKINE CYTOKINE RECEPTOR INTERACTION	1		67	REACTOME COLLAGEN MEDIATED ACTIVATION CASCADE	3
68	BIOCARTA BLYMPHOCYTE PATHWAY	1		68	KEGG OOCYTE MEIOSIS	1		68	REACTOME EGFR DOWNREGULATION	3
69	BIOCARTA CACAM PATHWAY	1		69	KEGG WNT SIGNALING PATHWAY	1		69	REACTOME FACILITATIVE NA INDEPENDENT GLUCOSE TRANSPORTERS	3
70	BIOCARTA CCR3 PATHWAY	1		70	KEGG DORSO VENTRAL AXIS FORMATION	1		70	REACTOME FORMATION OF ATP BY CHEMIOSMOTIC COUPLING	3
71	BIOCARTA CELL2CELL PATHWAY	1		71	KEGG HEDGEHOG SIGNALING PATHWAY	1		71	REACTOME HORMONE SENSITIVE LIPASE HSL MEDIATED TRIACYLGLYCEROL HYDROLYSIS	3
72	BIOCARTA TID PATHWAY	1		72	KEGG ANTIGEN PROCESSING AND PRESENTATION	1		72	REACTOME NOTCH HLH TRANSCRIPTION PATHWAY	3
73	BIOCARTA EPHA4 PATHWAY	1		73	KEGG HEMATOPOIETIC CELL LINEAGE	1		73	REACTOME PLATELET ADHESION TO EXPOSED COLLAGEN	3
74	BIOCARTA ERYTH PATHWAY	1		74	KEGG ADIPOCYTOKINE SIGNALING PATHWAY	1		74	REACTOME REGULATION OF INSULIN SECRETION BY ACETYLCHOLINE	3
75	BIOCARTA GABA PATHWAY	1		75	KEGG ALDOSTERONE REGULATED SODIUM REABSORPTION	1		75	REACTOME REMOVAL OF THE FLAP INTERMEDIATE FROM THE C STRAND	3
76	BIOCARTA GATA3 PATHWAY	1		76	KEGG VASOPRESSIN REGULATED WATER REABSORPTION	1		76	REACTOME STEROID HORMONES	3
77	BIOCARTA TCAPOPTOSIS PATHWAY	1		77	KEGG AMYOTROPHIC LATERAL SCLEROSIS ALS	1		77	REACTOME ASSOCIATION OF LICENSING FACTORS WITH THE PREREPLICATIVE COMPLEX	3
78	BIOCARTA P53HYPOXIA PATHWAY	1		78	KEGG PATHWAYS IN CANCER	1		78	REACTOME ACTIVATION OF THE PRE REPLICATIVE COMPLEX	2
79	BIOCARTA IL2 PATHWAY	1		79	KEGG ASTHMA	1		79	REACTOME CALCITONIN LIKE LIGAND RECEPTORS	2
80	BIOCARTA IL2RB PATHWAY	1		80	KEGG SYSTEMIC LUPUS ERYTHEMATOSUS	1		80	REACTOME CHEMOKINE RECEPTORS BIND CHEMOKINES	2
81	BIOCARTA GSK3 PATHWAY	1		81	KEGG ALLOGRAFT REJECTION	1		81	REACTOME CYTOCHROME P450 ARRANGED BY SUBSTRATE TYPE	2
82	BIOCARTA IGF1R PATHWAY	1						82	REACTOME DARPP32 EVENTS	2
83	BIOCARTA ARENRF2 PATHWAY	1						83	REACTOME E2F MEDIATED REGULATION OF DNA REPLICATION	2
84	BIOCARTA PLCE PATHWAY	1						84	REACTOME FURTHER PLATELET RELEASATE	2
85	BIOCARTA CDK5 PATHWAY	1						85	REACTOME PHOSPHORYLATION OF CD3 AND TCR ZETA CHAINS	2
86	BIOCARTA NKCELLS PATHWAY	1						86	REACTOME PHOSPHORYLATION OF THE APC	2
87	BIOCARTA EIF4 PATHWAY	1						87	REACTOME SEMA3A PLEXIN REPULSION SIGNALING BY INHIBITING INTEGRIN ADHESION	2
88	BIOCARTA STEM PATHWAY	1						88	REACTOME SIGNALING BY NOTCH	2
89	BIOCARTA PGC1A PATHWAY	1						89	REACTOME TOLL LIKE RECEPTOR 4 CASCADE	2
90	BIOCARTA MAL PATHWAY	1						90	REACTOME TRAF6 MEDIATED INDUCTION OF THE ANTIVIRAL CYTOKINE IFN ALPHA BETA CASCADE	2
91	BIOCARTA CDC42RAC PATHWAY	1						91	REACTOME VIRAL MESSENGER RNA SYNTHESIS	2
92	BIOCARTA RANMS PATHWAY	1						92	REACTOME DEADENYLATION OF MRNA	2
93	BIOCARTA IL1R PATHWAY	1						93	REACTOME MRNA DECAY BY 5 TO 3 EXORIBONUCLEASE	2
94	BIOCARTA MET PATHWAY	1						94	REACTOME PROTEOLYTIC CLEAVAGE OF SNARE COMPLEX PROTEINS	2
95	BIOCARTA SHH PATHWAY	1						95	REACTOME APOPTOSIS INDUCED DNA FRAGMENTATION	2
96	BIOCARTA BARRESTIN PATHWAY	1						96	REACTOME MAPK TARGETS NUCLEAR EVENTS MEDIATED BY MAP KINASES	2
97	BIOCARTA STATHMIN PATHWAY	1						97	REACTOME DOWNSTREAM SIGNALING OF ACTIVATED FGFR	2
98	BIOCARTA CREB PATHWAY	1						98	REACTOME ACTIVATION OF ATR IN RESPONSE TO REPLICATION STRESS	1
								99	REACTOME ADP SIGNALLING THROUGH P2Y PURINOCEPTOR 1	1
								100	REACTOME AMINE LIGAND BINDING RECEPTORS	1
								101	REACTOME BRANCHED CHAIN AMINO ACID CATABOLISM	1
								102	REACTOME CHAPERONIN MEDIATED PROTEIN FOLDING	1
								103	REACTOME CLASSICAL ANTIBODY MEDIATED COMPLEMENT ACTIVATION	1
								104	REACTOME COMPLEMENT CASCADE	1
								105	REACTOME CONVERSION FROM APC CDC20 TO APC CDH1 IN LATE ANAPHASE	1
								106	REACTOME COPI MEDIATED TRANSPORT	1
								107	REACTOME CYTOSOLIC TRNA AMINOACYLATION	1
								108	REACTOME DNA STRAND ELONGATION	1
								109	REACTOME E2F TRANSCRIPTIONAL TARGETS AT G1 S	1
								110	REACTOME EARLY PHASE OF HIV LIFE CYCLE	1
								111	REACTOME ERK MAPK TARGETS	1
								112	REACTOME G PROTEIN ACTIVATION	1
								113	REACTOME G2 M CHECKPOINTS	1
								114	REACTOME GAMMA CARBOXYLATION TRANSPORT AND AMINO TERMINAL CLEAVAGE OF PROTEINS	1
								115	REACTOME GENERATION OF SECOND MESSENGER MOLECULES	1
								116	REACTOME GENES INVOLVED IN APOPTOTIC CLEAVAGE OF CELLULAR PROTEINS	1
								117	REACTOME GLUTATHIONE CONJUGATION	1
								118	REACTOME GOLGI ASSOCIATED VESICLE BIOGENESIS	1
								119	REACTOME HDL MEDIATED LIPID TRANSPORT	1
								120	REACTOME INACTIVATION OF APC VIA DIRECT INHIBITION OF THE APCOMPLEX	1
								121	REACTOME INITIAL TRIGGERING OF COMPLEMENT	1
								122	REACTOME METABOLISM OF BILE ACIDS AND BILE SALTS	1
								123	REACTOME MITOCHONDRIAL TRNA AMINOACYLATION	1
								124	REACTOME MTORC1 MEDIATED SIGNALLING	1
								125	REACTOME NEF MEDIATED DOWNREGULATION OF MHC CLASS I COMPLEX CELL SURFACE EXPRESSION	1
								126	REACTOME NOREPINEPHRINE NEUROTRANSMITTER RELEASE CYCLE	1
								127	REACTOME NUCLEAR EVENTS KINASE AND TRANSCRIPTION FACTOR ACTIVATION	1
								128	REACTOME NUCLEAR RECEPTOR TRANSCRIPTION PATHWAY	1
								129	REACTOME OPSINS	1
								130	REACTOME PACKAGING OF TELOMERE ENDS	1
								131	REACTOME PEROXISOMAL LIPID METABOLISM	1
								132	REACTOME PLATELET ACTIVATION TRIGGERS	1
								133	REACTOME PLATELET AGGREGATION PLUG FORMATION	1
								134	REACTOME PLC GAMMA1 SIGNALLING	1
								135	REACTOME POST TRANSLATIONAL PROTEIN MODIFICATION	1
								136	REACTOME PREFOLDIN MEDIATED TRANSFER OF SUBSTRATE TO CCT TRIC	1
								137	REACTOME PROSTANOID HORMONES	1
								138	REACTOME PYRUVATE METABOLISM	1
								139	REACTOME REGULATION OF INSULIN LIKE GROWTH FACTOR ACTIVITY BY INSULIN LIKE GROWTH FACTOR BINDING PROTEINS	1
								140	REACTOME REGULATION OF LIPID METABOLISM BY PEROXISOME PROLIFERATOR ACTIVATED RECEPTOR ALPHA	1
								141	REACTOME REMOVAL OF THE FLAP INTERMEDIATE	1
								142	REACTOME REPAIR SYNTHESIS OF PATCH 27 30 BASES LONG BY DNA POLYMERASE	1
								143	REACTOME RNA POL II CTD PHOSPHORYLATION AND INTERACTION WITH CE	1
								144	REACTOME RNA POLYMERASE III CHAIN ELONGATION	1
								145	REACTOME SEROTONIN RECEPTORS	1
								146	REACTOME SIGNALING BY WNT	1
								147	REACTOME SYNTHESIS OF BILE ACIDS AND BILE SALTS	1
								148	REACTOME SYNTHESIS OF BILE ACIDS AND BILE SALTS VIA 7ALPHA HYDROXYCHOLESTEROL	1
								149	REACTOME SYNTHESIS OF GPI ANCHORED PROTEINS	1
								150	REACTOME TRAFFICKING OF GLUR2 CONTAINING AMPA RECEPTORS	1
								151	REACTOME TRANSLOCATION OF ZAP70 TO IMMUNOLOGICAL SYNAPSE	1
								152	REACTOME TRNA AMINOACYLATION	1
								153	REACTOME XENOBIOTICS	1
								154	REACTOME BOTULINUM NEUROTOXICITY	1
								155	REACTOME POST NMDA RECEPTOR ACTIVATION EVENTS	1
								156	REACTOME CELLEXTRACELLULAR MATRIX INTERACTIONS	1
								157	REACTOME REGULATION OF INSULIN SECRETION BY FREE FATTY ACIDS	1
								158	REACTOME GAP JUNCTION TRAFFICKING	1
								159	REACTOME GLUCURONIDATION	1
								160	REACTOME SIGNAL AMPLIFICATION	1
								161	REACTOME IONOTROPIC ACTIVITY OF KAINATE RECEPTORS	1
								162	REACTOME REGULATION OF AMPK ACTIVITY VIA LKB1	1
								163	REACTOME RETROGRADE NEUROTROPHIN SIGNALLING	1
								164	REACTOME ACTIVATION OF NMDA RECEPTOR UPON GLUTAMATE BINDING AND POSTSYNAPTIC EVENTS	1
								165	REACTOME VITAMIN B5 (PANTOTHENATE) METABOLISM	1
								166	REACTOME RNA POLYMERASE I PROMOTER OPENING	1
								167	REACTOME GAP JUNCTION ASSEMBLY	1
								168	REACTOME REGULATION OF PYRUVATE DEHYDROGENASE COMPLEX	1
								169	REACTOME PURINE RIBONUCLEOSIDE MONOPHOSPHATE BIOSYNTHESIS	1
								170	REACTOME AMINO ACID SYNTHESIS AND INTERCONVERSION	1
								171	REACTOME SMOOTH MUSCLE CONTRACTION	1
								172	REACTOME METABOLISM OF MRNA	1
								173	REACTOME MYOGENESSIS	1
								174	REACTOME ENERGY DEPENDENT REGULATION OF MTOR BY LKB1 AMPK	1

## Sheet: Supplementary Table 2
	Supplemental Table 2. Disrupted pathways using Aggregated and Pooled analysis
(A)	Pooled analysis
Ranking	Biocarta pathway	pval	corrected pval				Ranking	KEGG pathway	pval	corrected pval		Ranking	Reactome pathway	pval	corrected pval
1	NUCLEARRS PATHWAY	1.2051e-05	0.0061263				1	ABC TRANSPORTERS	1.9737e-11	3.671e-09		1	VIRAL MESSENGER RNA SYNTHESIS	0.00032869	0.14134
2	ACE2 PATHWAY	0.00026016	0.0061263				2	PROPANOATE METABOLISM	9.6512e-10	1.7951e-07		2	MICRORNA BIOGENESIS	0.00071548	0.30766
3	CELL2CELL PATHWAY	0.00032869	0.0061263				3	PYRUVATE METABOLISM	1.2476e-07	2.3206e-05		3	DEADENYLATION OF MRNA	0.0013112	0.56383
4	UCALPAIN PATHWAY	0.00071548	0.0061263				4	PROGESTERONE MEDIATED OOCYTE MATURATION	2.3217e-06	0.00043184		4	ABORTIVE ELONGATION OF HIV1 TRANSCRIPT IN THE ABSENCE OF TAT	0.0014969	0.64366
5	BARRESTIN PATHWAY	0.0042322	0.91839				5	PURINE METABOLISM	4.5665e-06	0.00084937		5	RNA POL II CTD PHOSPHORYLATION AND INTERACTION WITH CE	0.0021498	0.92442
6	LEPTIN PATHWAY	0.0051389	1.1151				6	GLYCEROLIPID METABOLISM	0.00012558	0.023358		6	DUAL INCISION REACTION IN TC NER	0.0026694	1.1479
7	CFTR PATHWAY	0.0061263	1.3294				7	OOCYTE MEIOSIS	0.00014797	0.027523		7	TAT MEDIATED HIV1 ELONGATION ARREST AND RECOVERY	0.0032603	1.4019
8	PLCE PATHWAY	0.0061263	1.3294				8	VASCULAR SMOOTH MUSCLE CONTRACTION	0.00015625	0.029063		8	FORMATION OF THE EARLY ELONGATION COMPLEX	0.0039252	1.6878
9	AKAP13 PATHWAY	0.0061263	1.3294				9	GAP JUNCTION 0.0002841 0.052842	0.0002841	0.052842		9	MRNA PROCESSING	0.0039252	1.6878
10	BARR MAPK PATHWAY	0.0061263	1.3294				10	DILATED CARDIOMYOPATHY	0.00032006	0.059532		10	MITOCHONDRIAL FATTY ACID BETA OXIDATION	0.0042322	1.8199
(B)	Aggregated analysis
Ranking	Biocarta pathway	pval	corrected pval				Ranking	KEGG pathway	pval	corrected pval		Ranking	Reactome pathway	pval	corrected pval
1	TEL PATHWAY	2.6388e-05	0.0057262				1	REGULATION OF AUTOPHAGY	0	0		1	RHO GTPASE CYCLE	0	0
2	ARF PATHWAY	0.00060063	0.13034				2	TOLL LIKE RECEPTOR SIGNALING PATHWAY	0	0		2	NRAGE SIGNALS DEATH THROUGH JNK	3.6565e-11	1.5723e-08
3	CYTOKINE PATHWAY	0.0011408	0.24754				3	JAK STAT SIGNALING PATHWAY	0	0		3	CELL DEATH SIGNALLING VIA NRAGE NRIF AND NADE	1.5587e-10	6.7023e-08
4	DC PATHWAY	0.0013112	0.28454				4	RIG I LIKE RECEPTOR SIGNALING PATHWAY	4.9919e-12	9.2849e-10		4	G ALPHA 12 13 SIGNALLING EVENTS	5.4927e-10	2.3619e-07
5	INSULIN PATHWAY	0.0013112	0.28454				5	CYTOSOLIC DNA SENSING PATHWAY	1.2766e-11	2.3745e-09		5	P75 NTR RECEPTOR MEDIATED SIGNALLING	8.6299e-09	3.7109e-06
6	CTCF PATHWAY	0.0014969	0.32483				6	CYTOKINE CYTOKINE RECEPTOR INTERACTION	1.2941e-11	2.4069e-09		6	SIGNALLING BY NGF	1.3573e-08	5.8364e-06
7	EIF4 PATHWAY	0.0016982	0.36852				7	ANTIGEN PROCESSING AND PRESENTATION	2.4773e-11	4.6077e-09		7	ADENYLATE CYCLASE ACTIVATING PATHWAY	2.6238e-08	1.1282e-05
8	G1 PATHWAY	0.0026694	0.57927				8	NATURAL KILLER CELL MEDIATED CYTOTOXICITY	3.2891e-11	6.1178e-09		8	G ALPHA Z SIGNALLING EVENTS	1.622e-07	6.9746e-05
9	ERK PATHWAY	0.0026694	0.57927				9	AUTOIMMUNE THYROID DISEASE	5.2504e-11	9.7657e-09		9	PKA ACTIVATION	6.3538e-07	0.00027321
10	GH PATHWAY	0.0026694	0.57927				10	SMALL CELL LUNG CANCER	0.0015348	0.28548		10	TRIACYLGLYCERIDE BIOSYNTHESIS	5.4028e-06	0.0023232

## Sheet: Supplementary Table 3
	Supplemental Table 3. Baseline comparision (Lee E et. al., Inferring Pathway Activity toward Precise Disease Classification. PLoS Comput Biol 4(11): e1000217)
Ranking	Biocarat pathway	Frequency	Present in results from NetPathID	Ranking	KEGG pathway	Frequency		Ranking	Reactome pathway	Frequency	Present in results from NetPathID
1	BIOCARTA ARF PATHWAY	11	NO	1	KEGG REGULATION OF AUTOPHAGY	9		1	REACTOME MRNA DECAY BY 3 TO 5 EXORIBONUCLEASE	10	Yes
2	BIOCARTA CTCF PATHWAY	8		2	KEGG CYTOSOLIC DNA SENSING PATHWAY	9		2	REACTOME PYRIMIDINE CATABOLISM	8
3	BIOCARTA CELLCYCLE PATHWAY	8		3	KEGG LIMONENE AND PINENE DEGRADATION	8		3	REACTOME CHEMOKINE RECEPTORS BIND CHEMOKINES	7
4	BIOCARTA G1 PATHWAY	7		4	KEGG RIG I LIKE RECEPTOR SIGNALING PATHWAY	8		4	REACTOME CHOLESTEROL BIOSYNTHESIS	7
5	BIOCARTA DC PATHWAY	7		5	KEGG NATURAL KILLER CELL MEDIATED CYTOTOXICITY	8		5	REACTOME P75NTR RECRUITS SIGNALLING COMPLEXES	7
6	BIOCARTA ACH PATHWAY	6		6	KEGG AUTOIMMUNE THYROID DISEASE	8		6	REACTOME RNA POLYMERASE III CHAIN ELONGATION	7
7	BIOCARTA ARAP PATHWAY	5		7	KEGG NITROGEN METABOLISM	7		7	REACTOME STEROID HORMONE BIOSYNTHESIS	7
8	BIOCARTA BLYMPHOCYTE PATHWAY	5		8	KEGG CYTOKINE CYTOKINE RECEPTOR INTERACTION	7		8	REACTOME VIRAL MESSENGER RNA SYNTHESIS	7
9	BIOCARTA CTL PATHWAY	5		9	KEGG TOLL LIKE RECEPTOR SIGNALING PATHWAY	7		9	REACTOME ERKS ARE INACTIVATED	7
10	BIOCARTA CYTOKINE PATHWAY	5		10	KEGG JAK STAT SIGNALING PATHWAY	7		10	REACTOME ENDOGENOUS STEROLS	6
11	BIOCARTA SKP2E2F PATHWAY	5		11	KEGG MATURITY ONSET DIABETES OF THE YOUNG	7		11	REACTOME P75NTR SIGNALS VIA NFKB	6
12	BIOCARTA TCAPOPTOSIS PATHWAY	5		12	KEGG THYROID CANCER	7		12	REACTOME PEROXISOMAL LIPID METABOLISM	6
13	BIOCARTA VIP PATHWAY	5		13	KEGG STEROID BIOSYNTHESIS	6		13	REACTOME RNA POLYMERASE III TRANSCRIPTION TERMINATION	6
14	BIOCARTA ATRBRCA PATHWAY	5		14	KEGG GLYCOSYLPHOSPHATIDYLINOSITOL GPI ANCHOR BIOSYNTHESIS	6		14	REACTOME SYNTHESIS OF BILE ACIDS AND BILE SALTS	6
15	BIOCARTA CARDIACEGF PATHWAY	5		15	KEGG RNA POLYMERASE	6		15	REACTOME PP2A MEDIATED DEPHOSPHORYLATION OF KEY METABOLIC FACTORS	6
16	BIOCARTA TEL PATHWAY	5		16	KEGG ANTIGEN PROCESSING AND PRESENTATION	6		16	REACTOME GAP JUNCTION ASSEMBLY	6
17	BIOCARTA DNAFRAGMENT PATHWAY	4		17	KEGG PROXIMAL TUBULE BICARBONATE RECLAMATION	6		17	REACTOME METABOLISM OF MRNA	6
18	BIOCARTA AGPCR PATHWAY	4		18	KEGG BLADDER CANCER	6		18	REACTOME A THIRD PROTEOLYTIC CLEAVAGE RELEASES NICD	5
19	BIOCARTA CFTR PATHWAY	4		19	KEGG SMALL CELL LUNG CANCER	6		19	REACTOME FACILITATIVE NA INDEPENDENT GLUCOSE TRANSPORTERS	5
20	BIOCARTA INFLAM PATHWAY	4		20	KEGG TERPENOID BACKBONE BIOSYNTHESIS	5		20	REACTOME GRB2 SOS PROVIDES LINKAGE TO MAPK SIGNALING FOR INTERGRINS	5
21	BIOCARTA RNA PATHWAY	4		21	KEGG HOMOLOGOUS RECOMBINATION	5		21	REACTOME NRIF SIGNALS CELL DEATH FROM THE NUCLEUS	5
22	BIOCARTA FIBRINOLYSIS PATHWAY	4		22	KEGG GLYCOSAMINOGLYCAN DEGRADATION	4		22	REACTOME P130CAS LINKAGE TO MAPK SIGNALING FOR INTEGRINS	5
23	BIOCARTA GLYCOLYSIS PATHWAY	4		23	KEGG LINOLEIC ACID METABOLISM	4		23	REACTOME RNA POLYMERASE III TRANSCRIPTION INITIATION FROM TYPE 3 PROMOTER	5
24	BIOCARTA GLEEVEC PATHWAY	4		24	KEGG BASAL CELL CARCINOMA	4		24	REACTOME SYNTHESIS OF BILE ACIDS AND BILE SALTS VIA 7ALPHA HYDROXYCHOLESTEROL	5
25	BIOCARTA PLCE PATHWAY	4		25	KEGG NON SMALL CELL LUNG CANCER	4		25	REACTOME SYNTHESIS OF GPI ANCHORED PROTEINS	5
26	BIOCARTA PTEN PATHWAY	4		26	KEGG GALACTOSE METABOLISM	3		26	REACTOME TRANSFORMATION OF LANOSTEROL TO CHOLESTEROL	5
27	BIOCARTA CK1 PATHWAY	4		27	KEGG PRIMARY BILE ACID BIOSYNTHESIS	3		27	REACTOME DEADENYLATION OF MRNA	5
28	BIOCARTA STEM PATHWAY	4		28	KEGG GLYCINE SERINE AND THREONINE METABOLISM	3		28	REACTOME ACTIVATION OF CHAPERONES BY IRE1 ALPHA	5
29	BIOCARTA P27 PATHWAY	4		29	KEGG TAURINE AND HYPOTAURINE METABOLISM	3		29	REACTOME PURINE RIBONUCLEOSIDE MONOPHOSPHATE BIOSYNTHESIS	5
30	BIOCARTA RANMS PATHWAY	4		30	KEGG SELENOAMINO ACID METABOLISM	3		30	REACTOME ZINC INFLUX INTO CELLS BY THE SLC39 GENES FAMILY	5
31	BIOCARTA PTC1 PATHWAY	4		31	KEGG N GLYCAN BIOSYNTHESIS	3		31	REACTOME AMINO ACID SYNTHESIS AND INTERCONVERSION	5
32	BIOCARTA BARRESTIN PATHWAY	4		32	KEGG GLYCOSAMINOGLYCAN BIOSYNTHESIS KERATAN SULFATE	3		32	REACTOME PHOSPHOLIPASE CMEDIATED CASCADE	5
33	BIOCARTA TCYTOTOXIC PATHWAY	4		33	KEGG ARACHIDONIC ACID METABOLISM	3		33	REACTOME ADENYLATE CYCLASE ACTIVATING PATHWAY	4
34	BIOCARTA THELPER PATHWAY	4		34	KEGG GLYCOSPHINGOLIPID BIOSYNTHESIS GLOBO SERIES	3		34	REACTOME APOPTOTIC CLEAVAGE OF CELL ADHESION PROTEINS	4
35	BIOCARTA SRCRPTP PATHWAY	3		35	KEGG GLYCOSPHINGOLIPID BIOSYNTHESIS GANGLIO SERIES	3		35	REACTOME CHYLOMICRON MEDIATED LIPID TRANSPORT	4
36	BIOCARTA NEUROTRANSMITTERS PATHWAY	3		36	KEGG RIBOFLAVIN METABOLISM	3		36	REACTOME DOUBLE STRAND BREAK REPAIR	4
37	BIOCARTA RANKL PATHWAY	3		37	KEGG PROTEIN EXPORT	3		37	REACTOME FORMATION OF ATP BY CHEMIOSMOTIC COUPLING	4
38	BIOCARTA CBL PATHWAY	3		38	KEGG CELL CYCLE	3		38	REACTOME G ALPHA Z SIGNALLING EVENTS	4
39	BIOCARTA VDR PATHWAY	3		39	KEGG P53 SIGNALING PATHWAY	3		39	REACTOME G PROTEIN ACTIVATION	4
40	BIOCARTA P35ALZHEIMERS PATHWAY	3		40	KEGG CIRCADIAN RHYTHM MAMMAL	3		40	REACTOME GAB1 SIGNALOSOME	4
41	BIOCARTA FREE PATHWAY	3		41	KEGG MELANOMA	3		41	REACTOME HOMOLOGOUS RECOMBINATION REPAIR	4
42	BIOCARTA GABA PATHWAY	3		42	KEGG FRUCTOSE AND MANNOSE METABOLISM	2		42	REACTOME HORMONE SENSITIVE LIPASE HSL MEDIATED TRIACYLGLYCEROL HYDROLYSIS	4
43	BIOCARTA GATA3 PATHWAY	3		43	KEGG VALINE LEUCINE AND ISOLEUCINE BIOSYNTHESIS	2		43	REACTOME LIPOPROTEIN METABOLISM	4
44	BIOCARTA SALMONELLA PATHWAY	3		44	KEGG TYROSINE METABOLISM	2		44	REACTOME POST TRANSLATIONAL PROTEIN MODIFICATION	4
45	BIOCARTA IL5 PATHWAY	3		45	KEGG BETA ALANINE METABOLISM	2		45	REACTOME REGULATED PROTEOLYSIS OF P75NTR	4
46	BIOCARTA GSK3 PATHWAY	3		46	KEGG OTHER GLYCAN DEGRADATION	2		46	REACTOME RNA POLYMERASE III TRANSCRIPTION INITIATION	4
47	BIOCARTA TCRA PATHWAY	3		47	KEGG ALPHA LINOLENIC ACID METABOLISM	2		47	REACTOME RNA POLYMERASE III TRANSCRIPTION INITIATION FROM TYPE 2 PROMOTER	4
48	BIOCARTA CDK5 PATHWAY	3		48	KEGG GLYOXYLATE AND DICARBOXYLATE METABOLISM	2		48	REACTOME SIGNALLING TO P38 VIA RIT AND RIN	4
49	BIOCARTA AKAPCENTROSOME PATHWAY	3		49	KEGG ONE CARBON POOL BY FOLATE	2		49	REACTOME STEROID HORMONES	4
50	BIOCARTA DREAM PATHWAY	3		50	KEGG NICOTINATE AND NICOTINAMIDE METABOLISM	2		50	REACTOME SYNTHESIS OF BILE ACIDS AND BILE SALTS VIA 24 HYDROXYCHOLESTEROL	4
51	BIOCARTA IL1R PATHWAY	3		51	KEGG AMINOACYL TRNA BIOSYNTHESIS	2		51	REACTOME UNWINDING OF DNA	4
52	BIOCARTA TALL1 PATHWAY	3		52	KEGG ABC TRANSPORTERS	2		52	REACTOME BETACATENIN PHOSPHORYLATION CASCADE	4
53	BIOCARTA UCALPAIN PATHWAY	3		53	KEGG RNA DEGRADATION	2		53	REACTOME MRNA DECAY BY 5 TO 3 EXORIBONUCLEASE	4
54	BIOCARTA CSK PATHWAY	2		54	KEGG PROTEASOME	2		54	REACTOME ETHANOL OXIDATION	4
55	BIOCARTA LYM PATHWAY	2		55	KEGG NON HOMOLOGOUS END JOINING	2		55	REACTOME BILE SALT AND ORGANIC ANION SLC TRANSPORTERS	4
56	BIOCARTA AKAP95 PATHWAY	2		56	KEGG CHEMOKINE SIGNALING PATHWAY	2		56	REACTOME VITAMIN B5 (PANTOTHENATE) METABOLISM	4
57	BIOCARTA AKT PATHWAY	2		57	KEGG HEMATOPOIETIC CELL LINEAGE	2		57	REACTOME SHCMEDIATED CASCADE	4
58	BIOCARTA CACAM PATHWAY	2		58	KEGG OLFACTORY TRANSDUCTION	2		58	REACTOME GAP JUNCTION DEGRADATION	4
59	BIOCARTA CDMAC PATHWAY	2		59	KEGG TASTE TRANSDUCTION	2		59	REACTOME REGULATION OF PYRUVATE DEHYDROGENASE COMPLEX	4
60	BIOCARTA LAIR PATHWAY	2		60	KEGG AMYOTROPHIC LATERAL SCLEROSIS ALS	2		60	REACTOME NA CL DEPENDENT NEUROTRANSMITTER TRANSPORTERS	4
61	BIOCARTA EPHA4 PATHWAY	2		61	KEGG LEISHMANIA INFECTION	2		61	REACTOME ZINC TRANSPORTATION	4
62	BIOCARTA EPONFKB PATHWAY	2		62	KEGG COLORECTAL CANCER	2		62	REACTOME ACTIVATED AMPK STIMULATES FATTY ACID OXIDATION IN MUSCLE	3
63	BIOCARTA EIF PATHWAY	2		63	KEGG PANCREATIC CANCER	2		63	REACTOME CLASS B2 SECRETIN FAMILY RECEPTORS	3
64	BIOCARTA FAS PATHWAY	2		64	KEGG ENDOMETRIAL CANCER	2		64	REACTOME CLASS C3 METABOTROPIC GLUTAMATE PHEROMONE RECEPTORS	3
65	BIOCARTA HIF PATHWAY	2		65	KEGG ASTHMA	2		65	REACTOME CLASSICAL ANTIBODY MEDIATED COMPLEMENT ACTIVATION	3
66	BIOCARTA IL17 PATHWAY	2		66	KEGG SYSTEMIC LUPUS ERYTHEMATOSUS	2		66	REACTOME COMMON PATHWAY	3
67	BIOCARTA IL22BP PATHWAY	2		67	KEGG VIRAL MYOCARDITIS	2		67	REACTOME CONVERSION FROM APC CDC20 TO APC CDH1 IN LATE ANAPHASE	3
68	BIOCARTA DEATH PATHWAY	2		68	KEGG GLYCOLYSIS GLUCONEOGENESIS	1		68	REACTOME CYCLIN A1 ASSOCIATED EVENTS DURING G2 M TRANSITION	3
69	BIOCARTA MONOCYTE PATHWAY	2		69	KEGG ASCORBATE AND ALDARATE METABOLISM	1		69	REACTOME DEATH RECEPTOR SIGNALLING	3
70	BIOCARTA ARENRF2 PATHWAY	2		70	KEGG FATTY ACID METABOLISM	1		70	REACTOME E2F ENABLED INHIBITION OF PRE REPLICATION COMPLEX FORMATION	3
71	BIOCARTA P38MAPK PATHWAY	2		71	KEGG PYRIMIDINE METABOLISM	1		71	REACTOME FGFR LIGAND BINDING AND ACTIVATION	3
72	BIOCARTA P53 PATHWAY	2		72	KEGG CYSTEINE AND METHIONINE METABOLISM	1		72	REACTOME HDL MEDIATED LIPID TRANSPORT	3
73	BIOCARTA RAB PATHWAY	2		73	KEGG VALINE LEUCINE AND ISOLEUCINE DEGRADATION	1		73	REACTOME MICRORNA BIOGENESIS	3
74	BIOCARTA CHREBP2 PATHWAY	2		74	KEGG HISTIDINE METABOLISM	1		74	REACTOME MITOCHONDRIAL FATTY ACID BETA OXIDATION	3
75	BIOCARTA EIF4 PATHWAY	2		75	KEGG PHENYLALANINE METABOLISM	1		75	REACTOME MRNA PROCESSING	3
76	BIOCARTA AKAP13 PATHWAY	2		76	KEGG O GLYCAN BIOSYNTHESIS	1		76	REACTOME NF KB IS ACTIVATED AND SIGNALS SURVIVAL	3
77	BIOCARTA ERK5 PATHWAY	2		77	KEGG GLYCOSAMINOGLYCAN BIOSYNTHESIS CHONDROITIN SULFATE	1		77	REACTOME OTHER SEMAPHORIN INTERACTIONS	3
78	BIOCARTA MEF2D PATHWAY	2		78	KEGG GLYCOSAMINOGLYCAN BIOSYNTHESIS HEPARAN SULFATE	1		78	REACTOME PACKAGING OF TELOMERE ENDS	3
79	BIOCARTA BARR MAPK PATHWAY	2		79	KEGG INOSITOL PHOSPHATE METABOLISM	1		79	REACTOME PHOSPHORYLATION OF CD3 AND TCR ZETA CHAINS	3
80	BIOCARTA TOB1 PATHWAY	2		80	KEGG ETHER LIPID METABOLISM	1		80	REACTOME PLATELET ADHESION TO EXPOSED COLLAGEN	3
81	BIOCARTA BARRESTIN SRC PATHWAY	2		81	KEGG PYRUVATE METABOLISM	1		81	REACTOME PYRUVATE METABOLISM	3
82	BIOCARTA NKT PATHWAY	2		82	KEGG PROPANOATE METABOLISM	1		82	REACTOME REMOVAL OF THE FLAP INTERMEDIATE FROM THE C STRAND	3
83	BIOCARTA MET PATHWAY	2		83	KEGG BUTANOATE METABOLISM	1		83	REACTOME RNA POLYMERASE I CHAIN ELONGATION	3
84	BIOCARTA IGF1MTOR PATHWAY	2		84	KEGG PANTOTHENATE AND COA BIOSYNTHESIS	1		84	REACTOME SEMA4D INDUCED CELL MIGRATION AND GROWTH CONE COLLAPSE	3
85	BIOCARTA SHH PATHWAY	2		85	KEGG FOLATE BIOSYNTHESIS	1		85	REACTOME SIGNAL ATTENUATION	3
86	BIOCARTA STATHMIN PATHWAY	2		86	KEGG RETINOL METABOLISM	1		86	REACTOME SIGNALING BY BMP	3
87	BIOCARTA HSP27 PATHWAY	2		87	KEGG METABOLISM OF XENOBIOTICS BY CYTOCHROME P450	1		87	REACTOME SIGNALING BY NOTCH	3
88	BIOCARTA LONGEVITY PATHWAY	2		88	KEGG DRUG METABOLISM CYTOCHROME P450	1		88	REACTOME SIGNALING BY TGF BETA	3
89	BIOCARTA TNFR1 PATHWAY	2		89	KEGG BIOSYNTHESIS OF UNSATURATED FATTY ACIDS	1		89	REACTOME STEROID METABOLISM	3
90	BIOCARTA CARM1 PATHWAY	2		90	KEGG RIBOSOME	1		90	REACTOME SYNTHESIS OF GLYCOSYLPHOSPHATIDYLINOSITOL	3
91	BIOCARTA WNT PATHWAY	2		91	KEGG BASAL TRANSCRIPTION FACTORS	1		91	REACTOME TIE2 SIGNALING	3
92	BIOCARTA GRANULOCYTES PATHWAY	1		92	KEGG PPAR SIGNALING PATHWAY	1		92	REACTOME TRIACYLGLYCERIDE BIOSYNTHESIS	3
93	BIOCARTA AT1R PATHWAY	1		93	KEGG DORSO VENTRAL AXIS FORMATION	1		93	REACTOME UNFOLDED PROTEIN RESPONSE	3
94	BIOCARTA ASBCELL PATHWAY	1		94	KEGG HEDGEHOG SIGNALING PATHWAY	1		94	REACTOME SYNTHESIS AND INTERCONVERSION OF NUCLEOTIDE DI AND TRIPHOSPHATES	3
95	BIOCARTA SPPA PATHWAY	1		95	KEGG TGF BETA SIGNALING PATHWAY	1		95	REACTOME GAP JUNCTION TRAFFICKING	3
96	BIOCARTA ATM PATHWAY	1		96	KEGG CELL ADHESION MOLECULES CAMS	1		96	REACTOME RETROGRADE NEUROTROPHIN SIGNALLING	3
97	BIOCARTA BCELLSURVIVAL PATHWAY	1		97	KEGG TIGHT JUNCTION	1		97	REACTOME METAL ION SLC TRANSPORTERS	3
98	BIOCARTA CASPASE PATHWAY	1		98	KEGG COMPLEMENT AND COAGULATION CASCADES	1		98	REACTOME DEPOLARIZATION OF THE PRESYNAPTIC TERMINAL TRIGGERS THE OPENING OF CALCIUM CHANNELS	3
99	BIOCARTA CCR3 PATHWAY	1		99	KEGG RENIN ANGIOTENSIN SYSTEM	1		99	REACTOME RNA POLYMERASE I PROMOTER OPENING	3
100	BIOCARTA MCM PATHWAY	1		100	KEGG NOD LIKE RECEPTOR SIGNALING PATHWAY	1		100	REACTOME ASSOCIATION OF LICENSING FACTORS WITH THE PREREPLICATIVE COMPLEX	3
101	BIOCARTA TID PATHWAY	1		101	KEGG FC EPSILON RI SIGNALING PATHWAY	1		101	REACTOME ASSOCIATION OF TRIC CCT WITH TARGET PROTEINS DURING BIOSYNTHESIS	3
102	BIOCARTA CLASSIC PATHWAY	1		102	KEGG LONG TERM DEPRESSION	1		102	REACTOME APOPTOSIS INDUCED DNA FRAGMENTATION	3
103	BIOCARTA COMP PATHWAY	1		103	KEGG MELANOGENESIS	1		103	REACTOME ABORTIVE ELONGATION OF HIV1 TRANSCRIPT IN THE ABSENCE OF TAT	2
104	BIOCARTA GCR PATHWAY	1		104	KEGG VIBRIO CHOLERAE INFECTION	1		104	REACTOME AKT PHOSPHORYLATES TARGETS IN THE CYTOSOL	2
105	BIOCARTA MTA3 PATHWAY	1		105	KEGG EPITHELIAL CELL SIGNALING IN HELICOBACTER PYLORI INFECTION	1		105	REACTOME AMINE DERIVED HORMONES	2
106	BIOCARTA CALCINEURIN PATHWAY	1		106	KEGG GLIOMA	1		106	REACTOME AMINE LIGAND BINDING RECEPTORS	2
107	BIOCARTA ERYTH PATHWAY	1		107	KEGG CHRONIC MYELOID LEUKEMIA	1		107	REACTOME AMINO ACID TRANSPORT ACROSS THE PLASMA MEMBRANE	2
108	BIOCARTA EXTRINSIC PATHWAY	1		108	KEGG ACUTE MYELOID LEUKEMIA	1		108	REACTOME BRANCHED CHAIN AMINO ACID CATABOLISM	2
109	BIOCARTA P53HYPOXIA PATHWAY	1		109	KEGG GRAFT VERSUS HOST DISEASE	1		109	REACTOME CASPASE MEDIATED CLEAVAGE OF CYTOSKELETAL PROTEINS	2
110	BIOCARTA IL4 PATHWAY	1		110	KEGG HYPERTROPHIC CARDIOMYOPATHY HCM	1		110	REACTOME CITRIC ACID CYCLE	2
111	BIOCARTA IL10 PATHWAY	1		111	KEGG ARRHYTHMOGENIC RIGHT VENTRICULAR CARDIOMYOPATHY ARVC	1		111	REACTOME COLLAGEN MEDIATED ACTIVATION CASCADE	2
112	BIOCARTA IL12 PATHWAY	1						112	REACTOME COPI MEDIATED TRANSPORT	2
113	BIOCARTA IL2RB PATHWAY	1						113	REACTOME CRMPS IN SEMA3A SIGNALING	2
114	BIOCARTA IL7 PATHWAY	1						114	REACTOME CYTOCHROME P450 ARRANGED BY SUBSTRATE TYPE	2
115	BIOCARTA INTRINSIC PATHWAY	1						115	REACTOME CYTOSOLIC TRNA AMINOACYLATION	2
116	BIOCARTA LECTIN PATHWAY	1						116	REACTOME DUAL INCISION REACTION IN TC NER	2
117	BIOCARTA EGFR SMRTE PATHWAY	1						117	REACTOME E2F TRANSCRIPTIONAL TARGETS AT G1 S	2
118	BIOCARTA MTOR PATHWAY	1						118	REACTOME EARLY PHASE OF HIV LIFE CYCLE	2
119	BIOCARTA IGF1R PATHWAY	1						119	REACTOME EGFR DOWNREGULATION	2
120	BIOCARTA NTHI PATHWAY	1						120	REACTOME ERK MAPK TARGETS	2
121	BIOCARTA NOS1 PATHWAY	1						121	REACTOME FORMATION OF TUBULIN FOLDING INTERMEDIATES BY CCT TRIC	2
122	BIOCARTA NO2IL12 PATHWAY	1						122	REACTOME FRS2 MEDIATED ACTIVATION	2
123	BIOCARTA RARRXR PATHWAY	1						123	REACTOME FURTHER PLATELET RELEASATE	2
124	BIOCARTA NUCLEARRS PATHWAY	1						124	REACTOME GAMMA CARBOXYLATION TRANSPORT AND AMINO TERMINAL CLEAVAGE OF PROTEINS	2
125	BIOCARTA PTDINS PATHWAY	1						125	REACTOME GENERIC TRANSCRIPTION PATHWAY	2
126	BIOCARTA PLATELETAPP PATHWAY	1						126	REACTOME GLUCAGON TYPE LIGAND RECEPTORS	2
127	BIOCARTA PROTEASOME PATHWAY	1						127	REACTOME GLUCONEOGENESIS	2
128	BIOCARTA NKCELLS PATHWAY	1						128	REACTOME GLUTATHIONE CONJUGATION	2
129	BIOCARTA RB PATHWAY	1						129	REACTOME GLYCOLYSIS	2
130	BIOCARTA PGC1A PATHWAY	1						130	REACTOME INORGANIC CATION ANION SLC TRANSPORTERS	2
131	BIOCARTA RHO PATHWAY	1						131	REACTOME INTEGRIN ALPHAIIBBETA3 SIGNALING	2
132	BIOCARTA MAL PATHWAY	1						132	REACTOME METABOLISM OF BILE ACIDS AND BILE SALTS	2
133	BIOCARTA PARKIN PATHWAY	1						133	REACTOME METABOLISM OF NITRIC OXIDE	2
134	BIOCARTA CDC42RAC PATHWAY	1						134	REACTOME METABOLISM OF VITAMINS AND COFACTORS	2
135	BIOCARTA GPCR PATHWAY	1						135	REACTOME MITOCHONDRIAL TRNA AMINOACYLATION	2
136	BIOCARTA SODD PATHWAY	1						136	REACTOME MRNA SPLICING MINOR PATHWAY	2
137	BIOCARTA CTLA4 PATHWAY	1						137	REACTOME MTORC1 MEDIATED SIGNALLING	2
138	BIOCARTA SARS PATHWAY	1						138	REACTOME OLFACTORY SIGNALING PATHWAY	2
139	BIOCARTA PAR1 PATHWAY	1						139	REACTOME P38MAPK EVENTS	2
140	BIOCARTA TFF PATHWAY	1						140	REACTOME PD1 SIGNALING	2
141	BIOCARTA VITCB PATHWAY	1						141	REACTOME PECAM1 INTERACTIONS	2
								142	REACTOME PEPTIDE LIGAND BINDING RECEPTORS	2
								143	REACTOME PHASE 1 FUNCTIONALIZATION	2
								144	REACTOME PHASE 1 FUNCTIONALIZATION OF COMPOUNDS	2
								145	REACTOME PHOSPHORYLATION OF THE APC	2
								146	REACTOME PREFOLDIN MEDIATED TRANSFER OF SUBSTRATE TO CCT TRIC	2
								147	REACTOME PROSTANOID HORMONES	2
								148	REACTOME PURINE METABOLISM	2
								149	REACTOME PYRIMIDINE METABOLISM	2
								150	REACTOME RECRUITMENT OF NUMA TO MITOTIC CENTROSOMES	2
								151	REACTOME REGULATION OF LIPID METABOLISM BY PEROXISOME PROLIFERATOR ACTIVATED RECEPTOR ALPHA	2
								152	REACTOME REGULATION OF ORNITHINE DECARBOXYLASE	2
								153	REACTOME RNA POL II CTD PHOSPHORYLATION AND INTERACTION WITH CE	2
								154	REACTOME RNA POLYMERASE I PROMOTER CLEARANCE	2
								155	REACTOME RNA POLYMERASE III TRANSCRIPTION	2
								156	REACTOME SCF SKP2 MEDIATED DEGRADATION OF P27 P21	2
								157	REACTOME SEMA3A PLEXIN REPULSION SIGNALING BY INHIBITING INTEGRIN ADHESION	2
								158	REACTOME SIGNALING BY VEGF	2
								159	REACTOME SIGNALLING TO RAS	2
								160	REACTOME TAT MEDIATED HIV1 ELONGATION ARREST AND RECOVERY	2
								161	REACTOME TIGHT JUNCTION INTERACTIONS	2
								162	REACTOME TOLL LIKE RECEPTOR 4 CASCADE	2
								163	REACTOME TRAFFICKING OF GLUR2 CONTAINING AMPA RECEPTORS	2
								164	REACTOME TRANSLOCATION OF ZAP70 TO IMMUNOLOGICAL SYNAPSE	2
								165	REACTOME TRNA AMINOACYLATION	2
								166	REACTOME VIF MEDIATED DEGRADATION OF APOBEC3G	2
								167	REACTOME VIRAL DSRNA TLR3 TRIF COMPLEX ACTIVATES RIP1	2
								168	REACTOME ACTIVATION OF THE AP1 FAMILY OF TRANSCRIPTION FACTORS	2
								169	REACTOME ADP SIGNALLING THROUGH P2Y PURINOCEPTOR 12	2
								170	REACTOME GLUCURONIDATION	2
								171	REACTOME STABILIZATION OF P53	2
								172	REACTOME HUMAN TAK1 ACTIVATES NFKB BY PHOSPHORYLATION AND ACTIVATION OF IKKS COMPLEX	2
								173	REACTOME ACTIVATED TAK1 MEDIATES P38 MAPK ACTIVATION	2
								174	REACTOME INHIBITION OF INSULIN SECRETION BY ADRENALINE NORADRENALINE	2
								175	REACTOME RNA POLYMERASE I III AND MITOCHONDRIAL TRANSCRIPTION	2
								176	REACTOME SMOOTH MUSCLE CONTRACTION	2
								177	REACTOME ACETYLCHOLINE NEUROTRANSMITTER RELEASE CYCLE	1
								178	REACTOME ACTIVATED TLR4 SIGNALLING	1
								179	REACTOME ACTIVATION OF BH3 ONLY PROTEINS	1
								180	REACTOME ADP SIGNALLING THROUGH P2Y PURINOCEPTOR 1	1
								181	REACTOME AMINO ACID AND OLIGOPEPTIDE SLC TRANSPORTERS	1
								182	REACTOME APCDC20 MEDIATED DEGRADATION OF CYCLIN B	1
								183	REACTOME AUTODEGRADATION OF CDH1 BY CDH1 APC	1
								184	REACTOME BASE FREE SUGAR PHOSPHATE REMOVAL VIA THE SINGLE NUCLEOTIDE REPLACEMENT PATHWAY	1
								185	REACTOME BASIGIN INTERACTIONS	1
								186	REACTOME BIOLOGICAL OXIDATIONS	1
								187	REACTOME CALCITONIN LIKE LIGAND RECEPTORS	1
								188	REACTOME CD28 DEPENDENT VAV1 PATHWAY	1
								189	REACTOME CDC20 PHOSPHO APC MEDIATED DEGRADATION OF CYCLIN A	1
								190	REACTOME CDT1 ASSOCIATION WITH THE CDC6 ORC ORIGIN COMPLEX	1
								191	REACTOME CELL CELL ADHESION SYSTEMS	1
								192	REACTOME CELL SURFACE INTERACTIONS AT THE VASCULAR WALL	1
								193	REACTOME CHAPERONIN MEDIATED PROTEIN FOLDING	1
								194	REACTOME COMPLEMENT CASCADE	1
								195	REACTOME COSTIMULATION BY THE CD28 FAMILY	1
								196	REACTOME CTLA4 INHIBITORY SIGNALING	1
								197	REACTOME DARPP32 EVENTS	1
								198	REACTOME DNA REPLICATION PRE INITIATION	1
								199	REACTOME DOPAMINE NEUROTRANSMITTER RELEASE CYCLE	1
								200	REACTOME DOWN STREAM SIGNAL TRANSDUCTION	1
								201	REACTOME DOWNSTREAM TCR SIGNALING	1
								202	REACTOME EICOSANOID LIGAND BINDING RECEPTORS	1
								203	REACTOME FANCONI ANEMIA PATHWAY	1
								204	REACTOME FORMATION OF A POOL OF FREE 40S SUBUNITS	1
								205	REACTOME FORMATION OF FIBRIN CLOT CLOTTING CASCADE	1
								206	REACTOME FORMATION OF THE EARLY ELONGATION COMPLEX	1
								207	REACTOME G PROTEIN BETA GAMMA SIGNALLING	1
								208	REACTOME G1 PHASE	1
								209	REACTOME GENERATION OF SECOND MESSENGER MOLECULES	1
								210	REACTOME GENES INVOLVED IN APOPTOTIC CLEAVAGE OF CELLULAR PROTEINS	1
								211	REACTOME GOLGI ASSOCIATED VESICLE BIOGENESIS	1
								212	REACTOME GRB2 EVENTS IN EGFR SIGNALING	1
								213	REACTOME GS ALPHA MEDIATED EVENTS IN GLUCAGON SIGNALLING	1
								214	REACTOME HIV1 TRANSCRIPTION ELONGATION	1
								215	REACTOME HORMONE LIGAND BINDING RECEPTORS	1
								216	REACTOME IMMUNOREGULATORY INTERACTIONS BETWEEN A LYMPHOID AND A NON LYMPHOID CELL	1
								217	REACTOME INACTIVATION OF APC VIA DIRECT INHIBITION OF THE APCOMPLEX	1
								218	REACTOME INFLUENZA VIRAL RNA TRANSCRIPTION AND REPLICATION	1
								219	REACTOME INTRINSIC PATHWAY	1
								220	REACTOME INTRINSIC PATHWAY FOR APOPTOSIS	1
								221	REACTOME LAGGING STRAND SYNTHESIS	1
								222	REACTOME M G1 TRANSITION	1
								223	REACTOME MEMBRANE TRAFFICKING	1
								224	REACTOME METABLISM OF NUCLEOTIDES	1
								225	REACTOME MRNA 3 END PROCESSING	1
								226	REACTOME MYD88 CASCADE	1
								227	REACTOME NCAM1 INTERACTIONS	1
								228	REACTOME NEUROTRANSMITTER RELEASE CYCLE	1
								229	REACTOME NOREPINEPHRINE NEUROTRANSMITTER RELEASE CYCLE	1
								230	REACTOME NOTCH HLH TRANSCRIPTION PATHWAY	1
								231	REACTOME NUCLEAR RECEPTOR TRANSCRIPTION PATHWAY	1
								232	REACTOME NUCLEOTIDE LIKE PURINERGIC RECEPTORS	1
								233	REACTOME OPSINS	1
								234	REACTOME ORC1 REMOVAL FROM CHROMATIN	1
								235	REACTOME P2Y RECEPTORS	1
								236	REACTOME P53 INDEPENDENT DNA DAMAGE RESPONSE	1
								237	REACTOME PEPTIDE CHAIN ELONGATION	1
								238	REACTOME PKA ACTIVATION	1
								239	REACTOME PLATELET ACTIVATION TRIGGERS	1
								240	REACTOME PLATELET AGGREGATION PLUG FORMATION	1
								241	REACTOME PLATELET DEGRANULATION	1
								242	REACTOME PLC GAMMA1 SIGNALLING	1
								243	REACTOME PYRUVATE METABOLISM AND TCA CYCLE	1
								244	REACTOME REGULATION OF BETA CELL DEVELOPMENT	1
								245	REACTOME REGULATION OF GENE EXPRESSION IN BETA CELLS	1
								246	REACTOME REGULATION OF INSULIN SECRETION BY ACETYLCHOLINE	1
								247	REACTOME REMOVAL OF THE FLAP INTERMEDIATE	1
								248	REACTOME RNA POLYMERASE I PROMOTER ESCAPE	1
								249	REACTOME RNA POLYMERASE I TRANSCRIPTION TERMINATION	1
								250	REACTOME SCF BETA TRCP MEDIATED DEGRADATION OF EMI1	1
								251	REACTOME SEMA3A PAK DEPENDENT AXON REPULSION	1
								252	REACTOME SEROTONIN NEUROTRANSMITTER RELEASE CYCLE	1
								253	REACTOME SEROTONIN RECEPTORS	1
								254	REACTOME SHC MEDIATED SIGNALLING	1
								255	REACTOME SIGNALING BY EGFR	1
								256	REACTOME SIGNALING BY WNT	1
								257	REACTOME SIGNALLING TO ERKS	1
								258	REACTOME SOS MEDIATED SIGNALLING	1
								259	REACTOME STRIATED MUSCLE CONTRACTION	1
								260	REACTOME TCR SIGNALING	1
								261	REACTOME TELOMERE MAINTENANCE	1
								262	REACTOME TOLL LIKE RECEPTOR 9 CASCADE	1
								263	REACTOME TRAFFICKING OF AMPA RECEPTORS	1
								264	REACTOME TRANSCRIPTION	1
								265	REACTOME TRANSCRIPTION OF THE HIV GENOME	1
								266	REACTOME VIRAL MRNA TRANSLATION	1
								267	REACTOME VPR MEDIATED NUCLEAR IMPORT OF PICS	1
								268	REACTOME XENOBIOTICS	1
								269	REACTOME JNK PHOSPHORYLATION AND ACTIVATION MEDIATED BY ACTIVATED HUMAN TAK1	1
								270	REACTOME CREB PHOPHORYLATION THROUGH THE ACTIVATION OF RAS	1
								271	REACTOME POST NMDA RECEPTOR ACTIVATION EVENTS	1
								272	REACTOME RAS ACTIVATION UOPN CA2 INFUX THROUGH NMDA RECEPTOR	1
								273	REACTOME CDC6 ASSOCIATION WITH THE ORC:ORIGIN COMPLEX	1
								274	REACTOME CELLEXTRACELLULAR MATRIX INTERACTIONS	1
								275	REACTOME AMINE COMPOUND SLC TRANSPORTERS	1
								276	REACTOME REGULATION OF INSULIN SECRETION BY FREE FATTY ACIDS	1
								277	REACTOME FRS2MEDIATED CASCADE	1
								278	REACTOME SIGNAL AMPLIFICATION	1
								279	REACTOME IONOTROPIC ACTIVITY OF KAINATE RECEPTORS	1
								280	REACTOME REGULATION OF AMPK ACTIVITY VIA LKB1	1
								281	REACTOME ACTIVATION OF NMDA RECEPTOR UPON GLUTAMATE BINDING AND POSTSYNAPTIC EVENTS	1
								282	REACTOME G BETA GAMMA SIGNALLING THROUGH PI3KGAMMA	1
								283	REACTOME THROMBOXANE SIGNALLING THROUGH TP RECEPTOR	1
								284	REACTOME PROTEOLYTIC CLEAVAGE OF SNARE COMPLEX PROTEINS	1
								285	REACTOME CELL JUNCTION ORGANIZATION	1
								286	REACTOME DOWNSTREAM SIGNALING OF ACTIVATED FGFR	1
								287	REACTOME CREB PHOSPHORYLATION THROUGH THE ACTIVATION OF CAMKII	1

## Sheet: Supplementary Table 4
	Supplemental Table 4. Commonly disrupted pathways using Extended Protein-Protein Interaction network
Ranking	Biocarat pathway	Frequency	Present in original experiments		Ranking	KEGG pathway	Frequency	Present in original experiments		Ranking	Reactome pathway	Frequency	Present in original experiments
1	BIOCARTA RNA PATHWAY	12	NO		1	KEGG ADHERENS JUNCTION	16	YES		1	REACTOME PECAM1 INTERACTIONS	16	YES
2	BIOCARTA TGFB PATHWAY	12	YES		2	KEGG PANCREATIC CANCER	15	YES		2	REACTOME GAB1 SIGNALOSOME	15	YES
3	BIOCARTA TRKA PATHWAY	12	YES		3	KEGG CHRONIC MYELOID LEUKEMIA	15	YES		3	REACTOME SIGNALING BY TGF BETA	15	YES
4	BIOCARTA RELA PATHWAY	9			4	KEGG TGF BETA SIGNALING PATHWAY	13	YES		4	REACTOME SHC MEDIATED SIGNALLING	14	YES
5	BIOCARTA CXCR4 PATHWAY	9			5	KEGG ADHERENS JUNCTION	13	YES		5	REACTOME SHC RELATED EVENTS	14	YES
6	BIOCARTA RACCYCD PATHWAY	9			6	KEGG COLORECTAL CANCER	13	YES		6	REACTOME ACTIVATION OF THE AP1 FAMILY OF TRANSCRIPTION FACTORS	14	YES
7	BIOCARTA SPRY PATHWAY	9			7	KEGG PROSTATE CANCER	12	YES		7	REACTOME HUMAN TAK1 ACTIVATES NFKB BY PHOSPHORYLATION AND ACTIVATION OF IKKS COMPLEX	14	YES
8	BIOCARTA PYK2 PATHWAY	8			8	KEGG SMALL CELL LUNG CANCER	12	YES		8	REACTOME DOWN STREAM SIGNAL TRANSDUCTION	13	YES
9	BIOCARTA NTHI PATHWAY	8			9	KEGG NON SMALL CELL LUNG CANCER	12	YES		9	REACTOME GRB2 EVENTS IN EGFR SIGNALING	13	YES
10	BIOCARTA CARDIACEGF PATHWAY	8			10	KEGG GLIOMA	11	YES		10	REACTOME P75NTR SIGNALS VIA NFKB	13	YES
11	BIOCARTA TPO PATHWAY	8			11	KEGG BLADDER CANCER	11	YES		11	REACTOME SOS MEDIATED SIGNALLING	13	YES
12	BIOCARTA CDMAC PATHWAY	7			12	KEGG CELL CYCLE	10	YES		12	REACTOME VIRAL DSRNA TLR3 TRIF COMPLEX ACTIVATES RIP1	13	NO
13	BIOCARTA TALL1 PATHWAY	7			13	KEGG EPITHELIAL CELL SIGNALING IN HELICOBACTER PYLORI INFECTION	10	NO		13	REACTOME GRB2 SOS PROVIDES LINKAGE TO MAPK SIGNALING FOR INTERGRINS	12	YES
14	BIOCARTA SRCRPTP PATHWAY	6			14	KEGG THYROID CANCER	10	YES		14	REACTOME NF KB IS ACTIVATED AND SIGNALS SURVIVAL	12	YES
15	BIOCARTA G1 PATHWAY	6			15	KEGG ACUTE MYELOID LEUKEMIA	10	NO		15	REACTOME CD28 CO STIMULATION	11	NO
16	BIOCARTA CELL2CELL PATHWAY	6			16	KEGG ENDOMETRIAL CANCER	7			16	REACTOME P130CAS LINKAGE TO MAPK SIGNALING FOR INTEGRINS	11	NO
17	BIOCARTA CTCF PATHWAY	6			17	KEGG NOD LIKE RECEPTOR SIGNALING PATHWAY	6			17	REACTOME P75NTR RECRUITS SIGNALLING COMPLEXES	11	NO
18	BIOCARTA CELLCYCLE PATHWAY	6			18	KEGG APOPTOSIS	5			18	REACTOME SIGNALLING TO P38 VIA RIT AND RIN	11	YES
19	BIOCARTA SKP2E2F PATHWAY	6			19	KEGG VEGF SIGNALING PATHWAY	5			19	REACTOME SIGNALLING TO RAS	11	YES
20	BIOCARTA NGF PATHWAY	6			20	KEGG CYTOSOLIC DNA SENSING PATHWAY	5			20	REACTOME FRS2 MEDIATED ACTIVATION	10	YES
21	BIOCARTA CHEMICAL PATHWAY	5			21	KEGG FC EPSILON RI SIGNALING PATHWAY	5			21	REACTOME G1 PHASE	10	NO
22	BIOCARTA CBL PATHWAY	5			22	KEGG RIG I LIKE RECEPTOR SIGNALING PATHWAY	4			22	REACTOME CD28 DEPENDENT VAV1 PATHWAY	9
23	BIOCARTA VDR PATHWAY	5			23	KEGG LEISHMANIA INFECTION	4			23	REACTOME COLLAGEN MEDIATED ACTIVATION CASCADE	9
24	BIOCARTA CFTR PATHWAY	5			24	KEGG MELANOMA	4			24	REACTOME REGULATED PROTEOLYSIS OF P75NTR	9
25	BIOCARTA EPO PATHWAY	5			25	KEGG HOMOLOGOUS RECOMBINATION	3			25	REACTOME SIGNAL ATTENUATION	9
26	BIOCARTA EGFR SMRTE PATHWAY	5			26	KEGG NON HOMOLOGOUS END JOINING	3			26	REACTOME SIGNALING BY BMP	9
27	BIOCARTA PTEN PATHWAY	5			27	KEGG ERBB SIGNALING PATHWAY	3			27	REACTOME SIGNALLING TO ERKS	9
28	BIOCARTA ERK5 PATHWAY	5			28	KEGG CHEMOKINE SIGNALING PATHWAY	3			28	REACTOME ACTIVATED TAK1 MEDIATES P38 MAPK ACTIVATION	9
29	BIOCARTA TEL PATHWAY	5			29	KEGG REGULATION OF AUTOPHAGY	3			29	REACTOME CRMPS IN SEMA3A SIGNALING	8
30	BIOCARTA TFF PATHWAY	5			30	KEGG COMPLEMENT AND COAGULATION CASCADES	3			30	REACTOME DEATH RECEPTOR SIGNALLING	8
31	BIOCARTA ARF PATHWAY	5			31	KEGG ADIPOCYTOKINE SIGNALING PATHWAY	3			31	REACTOME JNK PHOSPHORYLATION AND ACTIVATION MEDIATED BY ACTIVATED HUMAN TAK1	8
32	BIOCARTA GLEEVEC PATHWAY	4			32	KEGG PATHOGENIC ESCHERICHIA COLI INFECTION	3			32	REACTOME ACTIVATION OF BH3 ONLY PROTEINS	7
33	BIOCARTA RB PATHWAY	4			33	KEGG ASCORBATE AND ALDARATE METABOLISM	2			33	REACTOME CHEMOKINE RECEPTORS BIND CHEMOKINES	7
34	BIOCARTA HER2 PATHWAY	4			34	KEGG TAURINE AND HYPOTAURINE METABOLISM	2			34	REACTOME INTRINSIC PATHWAY FOR APOPTOSIS	7
35	BIOCARTA SODD PATHWAY	4			35	KEGG TERPENOID BACKBONE BIOSYNTHESIS	2			35	REACTOME P38MAPK EVENTS	7
36	BIOCARTA UCALPAIN PATHWAY	4			36	KEGG LIMONENE AND PINENE DEGRADATION	2			36	REACTOME MRNA DECAY BY 3 TO 5 EXORIBONUCLEASE	7
37	BIOCARTA RANKL PATHWAY	3			37	KEGG RNA DEGRADATION	2			37	REACTOME APOPTOTIC CLEAVAGE OF CELL ADHESION PROTEINS	6
38	BIOCARTA GH PATHWAY	3			38	KEGG CYTOKINE CYTOKINE RECEPTOR INTERACTION	2			38	REACTOME ENDOGENOUS STEROLS	6
39	BIOCARTA HCMV PATHWAY	3			39	KEGG TOLL LIKE RECEPTOR SIGNALING PATHWAY	2			39	REACTOME INTEGRIN ALPHAIIBBETA3 SIGNALING	6
40	BIOCARTA IL7 PATHWAY	3			40	KEGG JAK STAT SIGNALING PATHWAY	2			40	REACTOME SIGNALING BY EGFR	6
41	BIOCARTA INSULIN PATHWAY	3			41	KEGG NATURAL KILLER CELL MEDIATED CYTOTOXICITY	2			41	REACTOME TIE2 SIGNALING	6
42	BIOCARTA TCRA PATHWAY	3			42	KEGG B CELL RECEPTOR SIGNALING PATHWAY	2			42	REACTOME COMMON PATHWAY	5
43	BIOCARTA P53 PATHWAY	3			43	KEGG NEUROTROPHIN SIGNALING PATHWAY	2			43	REACTOME NRIF SIGNALS CELL DEATH FROM THE NUCLEUS	5
44	BIOCARTA CCR5 PATHWAY	3			44	KEGG GNRH SIGNALING PATHWAY	2			44	REACTOME PLATELET ADHESION TO EXPOSED COLLAGEN	5
45	BIOCARTA CDK5 PATHWAY	3			45	KEGG AMYOTROPHIC LATERAL SCLEROSIS ALS	2			45	REACTOME PLATELET AGGREGATION PLUG FORMATION	5
46	BIOCARTA P27 PATHWAY	3			46	KEGG PRION DISEASES	2			46	REACTOME SEMA3A PAK DEPENDENT AXON REPULSION	5
47	BIOCARTA AT1R PATHWAY	2			47	KEGG BASAL CELL CARCINOMA	2			47	REACTOME STEROID HORMONE BIOSYNTHESIS	5
48	BIOCARTA ATM PATHWAY	2			48	KEGG ASTHMA	2			48	REACTOME CREB PHOSPHORYLATION THROUGH THE ACTIVATION OF CAMKII	5
49	BIOCARTA BLYMPHOCYTE PATHWAY	2			49	KEGG AUTOIMMUNE THYROID DISEASE	2			49	REACTOME CASPASE MEDIATED CLEAVAGE OF CYTOSKELETAL PROTEINS	4
50	BIOCARTA GCR PATHWAY	2			50	KEGG GALACTOSE METABOLISM	1			50	REACTOME CYCLIN A1 ASSOCIATED EVENTS DURING G2 M TRANSITION	4
51	BIOCARTA CYTOKINE PATHWAY	2			51	KEGG PRIMARY BILE ACID BIOSYNTHESIS	1			51	REACTOME FURTHER PLATELET RELEASATE	4
52	BIOCARTA INFLAM PATHWAY	2			52	KEGG VALINE LEUCINE AND ISOLEUCINE BIOSYNTHESIS	1			52	REACTOME HOMOLOGOUS RECOMBINATION REPAIR	4
53	BIOCARTA DC PATHWAY	2			53	KEGG SELENOAMINO ACID METABOLISM	1			53	REACTOME SIGNALING BY PDGF	4
54	BIOCARTA P35ALZHEIMERS PATHWAY	2			54	KEGG N GLYCAN BIOSYNTHESIS	1			54	REACTOME RAS ACTIVATION UOPN CA2 INFUX THROUGH NMDA RECEPTOR	4
55	BIOCARTA EGF PATHWAY	2			55	KEGG GLYCOSAMINOGLYCAN DEGRADATION	1			55	REACTOME DEADENYLATION OF MRNA	4
56	BIOCARTA IGF1 PATHWAY	2			56	KEGG GLYCOSAMINOGLYCAN BIOSYNTHESIS CHONDROITIN SULFATE	1			56	REACTOME ERKS ARE INACTIVATED	4
57	BIOCARTA IL3 PATHWAY	2			57	KEGG GLYCOSAMINOGLYCAN BIOSYNTHESIS HEPARAN SULFATE	1			57	REACTOME SHCMEDIATED CASCADE	4
58	BIOCARTA IL5 PATHWAY	2			58	KEGG GLYCOSYLPHOSPHATIDYLINOSITOL GPI ANCHOR BIOSYNTHESIS	1			58	REACTOME GAP JUNCTION ASSEMBLY	4
59	BIOCARTA INTEGRIN PATHWAY	2			59	KEGG LINOLEIC ACID METABOLISM	1			59	REACTOME ZINC INFLUX INTO CELLS BY THE SLC39 GENES FAMILY	4
60	BIOCARTA ARENRF2 PATHWAY	2			60	KEGG ALPHA LINOLENIC ACID METABOLISM	1			60	REACTOME A THIRD PROTEOLYTIC CLEAVAGE RELEASES NICD	3
61	BIOCARTA CK1 PATHWAY	2			61	KEGG GLYCOSPHINGOLIPID BIOSYNTHESIS GANGLIO SERIES	1			61	REACTOME AKT PHOSPHORYLATES TARGETS IN THE CYTOSOL	3
62	BIOCARTA AKAP13 PATHWAY	2			62	KEGG NICOTINATE AND NICOTINAMIDE METABOLISM	1			62	REACTOME CTLA4 INHIBITORY SIGNALING	3
63	BIOCARTA PTC1 PATHWAY	2			63	KEGG AMINOACYL TRNA BIOSYNTHESIS	1			63	REACTOME DOUBLE STRAND BREAK REPAIR	3
64	BIOCARTA 41BB PATHWAY	2			64	KEGG BIOSYNTHESIS OF UNSATURATED FATTY ACIDS	1			64	REACTOME FACILITATIVE NA INDEPENDENT GLUCOSE TRANSPORTERS	3
65	BIOCARTA TNFR2 PATHWAY	2			65	KEGG BASAL TRANSCRIPTION FACTORS	1			65	REACTOME G ALPHA Z SIGNALLING EVENTS	3
66	BIOCARTA CREB PATHWAY	2			66	KEGG MISMATCH REPAIR	1			66	REACTOME GAMMA CARBOXYLATION TRANSPORT AND AMINO TERMINAL CLEAVAGE OF PROTEINS	3
67	BIOCARTA WNT PATHWAY	2			67	KEGG P53 SIGNALING PATHWAY	1			67	REACTOME HDL MEDIATED LIPID TRANSPORT	3
68	BIOCARTA CSK PATHWAY	1			68	KEGG PEROXISOME	1			68	REACTOME HORMONE SENSITIVE LIPASE HSL MEDIATED TRIACYLGLYCEROL HYDROLYSIS	3
69	BIOCARTA DNAFRAGMENT PATHWAY	1			69	KEGG DORSO VENTRAL AXIS FORMATION	1			69	REACTOME REMOVAL OF THE FLAP INTERMEDIATE FROM THE C STRAND	3
70	BIOCARTA SPPA PATHWAY	1			70	KEGG HEDGEHOG SIGNALING PATHWAY	1			70	REACTOME SYNTHESIS OF GPI ANCHORED PROTEINS	3
71	BIOCARTA AGPCR PATHWAY	1			71	KEGG ANTIGEN PROCESSING AND PRESENTATION	1			71	REACTOME TRAF6 MEDIATED INDUCTION OF THE ANTIVIRAL CYTOKINE IFN ALPHA BETA CASCADE	3
72	BIOCARTA BCELLSURVIVAL PATHWAY	1			72	KEGG HEMATOPOIETIC CELL LINEAGE	1			72	REACTOME BETACATENIN PHOSPHORYLATION CASCADE	3
73	BIOCARTA CACAM PATHWAY	1			73	KEGG CIRCADIAN RHYTHM MAMMAL	1			73	REACTOME ASSOCIATION OF LICENSING FACTORS WITH THE PREREPLICATIVE COMPLEX	3
74	BIOCARTA CCR3 PATHWAY	1			74	KEGG MELANOGENESIS	1			74	REACTOME ZINC TRANSPORTATION	3
75	BIOCARTA CERAMIDE PATHWAY	1			75	KEGG MATURITY ONSET DIABETES OF THE YOUNG	1			75	REACTOME APOPTOSIS INDUCED DNA FRAGMENTATION	3
76	BIOCARTA TID PATHWAY	1			76	KEGG ALDOSTERONE REGULATED SODIUM REABSORPTION	1			76	REACTOME APCDC20 MEDIATED DEGRADATION OF CYCLIN B	2
77	BIOCARTA CLASSIC PATHWAY	1			77	KEGG VASOPRESSIN REGULATED WATER REABSORPTION	1			77	REACTOME CALCITONIN LIKE LIGAND RECEPTORS	2
78	BIOCARTA ECM PATHWAY	1			78	KEGG PROXIMAL TUBULE BICARBONATE RECLAMATION	1			78	REACTOME COPI MEDIATED TRANSPORT	2
79	BIOCARTA ERYTH PATHWAY	1			79	KEGG VIBRIO CHOLERAE INFECTION	1			79	REACTOME CYTOCHROME P450 ARRANGED BY SUBSTRATE TYPE	2
80	BIOCARTA EPONFKB PATHWAY	1			80	KEGG PATHWAYS IN CANCER	1			80	REACTOME CYTOSOLIC TRNA AMINOACYLATION	2
81	BIOCARTA FAS PATHWAY	1			81	KEGG RENAL CELL CARCINOMA	1			81	REACTOME DARPP32 EVENTS	2
82	BIOCARTA GABA PATHWAY	1			82	KEGG SYSTEMIC LUPUS ERYTHEMATOSUS	1			82	REACTOME E2F ENABLED INHIBITION OF PRE REPLICATION COMPLEX FORMATION	2
83	BIOCARTA GATA3 PATHWAY	1			83	KEGG ALLOGRAFT REJECTION	1			83	REACTOME EGFR DOWNREGULATION	2
84	BIOCARTA TCAPOPTOSIS PATHWAY	1								84	REACTOME FORMATION OF ATP BY CHEMIOSMOTIC COUPLING	2
85	BIOCARTA IL2 PATHWAY	1								85	REACTOME INTRINSIC PATHWAY	2
86	BIOCARTA IL4 PATHWAY	1								86	REACTOME METABOLISM OF NITRIC OXIDE	2
87	BIOCARTA IL6 PATHWAY	1								87	REACTOME NOTCH HLH TRANSCRIPTION PATHWAY	2
88	BIOCARTA IL2RB PATHWAY	1								88	REACTOME PACKAGING OF TELOMERE ENDS	2
89	BIOCARTA GSK3 PATHWAY	1								89	REACTOME PHOSPHORYLATION OF CD3 AND TCR ZETA CHAINS	2
90	BIOCARTA MONOCYTE PATHWAY	1								90	REACTOME PHOSPHORYLATION OF THE APC	2
91	BIOCARTA IGF1R PATHWAY	1								91	REACTOME PKA ACTIVATION	2
92	BIOCARTA PITX2 PATHWAY	1								92	REACTOME PLC GAMMA1 SIGNALLING	2
93	BIOCARTA VIP PATHWAY	1								93	REACTOME POST TRANSLATIONAL PROTEIN MODIFICATION	2
94	BIOCARTA RARRXR PATHWAY	1								94	REACTOME RECRUITMENT OF NUMA TO MITOTIC CENTROSOMES	2
95	BIOCARTA P38MAPK PATHWAY	1								95	REACTOME SEMA3A PLEXIN REPULSION SIGNALING BY INHIBITING INTEGRIN ADHESION	2
96	BIOCARTA PLCE PATHWAY	1								96	REACTOME SIGNALING BY NOTCH	2
97	BIOCARTA AKAPCENTROSOME PATHWAY	1								97	REACTOME STEROID HORMONES	2
98	BIOCARTA NKCELLS PATHWAY	1								98	REACTOME TOLL LIKE RECEPTOR 3 CASCADE	2
99	BIOCARTA EIF4 PATHWAY	1								99	REACTOME TOLL LIKE RECEPTOR 4 CASCADE	2
100	BIOCARTA STEM PATHWAY	1								100	REACTOME VIRAL MESSENGER RNA SYNTHESIS	2
101	BIOCARTA PGC1A PATHWAY	1								101	REACTOME PP2A MEDIATED DEPHOSPHORYLATION OF KEY METABOLIC FACTORS	2
102	BIOCARTA PML PATHWAY	1								102	REACTOME POST NMDA RECEPTOR ACTIVATION EVENTS	2
103	BIOCARTA DREAM PATHWAY	1								103	REACTOME MRNA DECAY BY 5 TO 3 EXORIBONUCLEASE	2
104	BIOCARTA ACH PATHWAY	1								104	REACTOME PROTEOLYTIC CLEAVAGE OF SNARE COMPLEX PROTEINS	2
105	BIOCARTA BARRESTIN SRC PATHWAY	1								105	REACTOME SMOOTH MUSCLE CONTRACTION	2
106	BIOCARTA NKT PATHWAY	1								106	REACTOME METABOLISM OF MRNA	2
107	BIOCARTA IL1R PATHWAY	1								107	REACTOME DOWNSTREAM SIGNALING OF ACTIVATED FGFR	2
108	BIOCARTA MET PATHWAY	1								108	REACTOME ACETYLCHOLINE NEUROTRANSMITTER RELEASE CYCLE	1
109	BIOCARTA SHH PATHWAY	1								109	REACTOME ACTIVATION OF ATR IN RESPONSE TO REPLICATION STRESS	1
110	BIOCARTA BARRESTIN PATHWAY	1								110	REACTOME ADP SIGNALLING THROUGH P2Y PURINOCEPTOR 1	1
111	BIOCARTA STATHMIN PATHWAY	1								111	REACTOME AMINE LIGAND BINDING RECEPTORS	1
112	BIOCARTA CARM1 PATHWAY	1								112	REACTOME AMINO ACID TRANSPORT ACROSS THE PLASMA MEMBRANE	1
										113	REACTOME CD28 DEPENDENT PI3K AKT SIGNALING	1
										114	REACTOME CHYLOMICRON MEDIATED LIPID TRANSPORT	1
										115	REACTOME CLASS B2 SECRETIN FAMILY RECEPTORS	1
										116	REACTOME CLASSICAL ANTIBODY MEDIATED COMPLEMENT ACTIVATION	1
										117	REACTOME CLATHRIN DERIVED VESICLE BUDDING	1
										118	REACTOME COMPLEMENT CASCADE	1
										119	REACTOME CONVERSION FROM APC CDC20 TO APC CDH1 IN LATE ANAPHASE	1
										120	REACTOME COSTIMULATION BY THE CD28 FAMILY	1
										121	REACTOME DOPAMINE NEUROTRANSMITTER RELEASE CYCLE	1
										122	REACTOME EARLY PHASE OF HIV LIFE CYCLE	1
										123	REACTOME ERK MAPK TARGETS	1
										124	REACTOME FANCONI ANEMIA PATHWAY	1
										125	REACTOME FORMATION OF TUBULIN FOLDING INTERMEDIATES BY CCT TRIC	1
										126	REACTOME GENERATION OF SECOND MESSENGER MOLECULES	1
										127	REACTOME GENES INVOLVED IN APOPTOTIC CLEAVAGE OF CELLULAR PROTEINS	1
										128	REACTOME GLUTAMATE NEUROTRANSMITTER RELEASE CYCLE	1
										129	REACTOME GLUTATHIONE CONJUGATION	1
										130	REACTOME GOLGI ASSOCIATED VESICLE BIOGENESIS	1
										131	REACTOME INACTIVATION OF APC VIA DIRECT INHIBITION OF THE APCOMPLEX	1
										132	REACTOME INITIAL TRIGGERING OF COMPLEMENT	1
										133	REACTOME MEMBRANE TRAFFICKING	1
										134	REACTOME METABOLISM OF BILE ACIDS AND BILE SALTS	1
										135	REACTOME MRNA PROCESSING	1
										136	REACTOME MTORC1 MEDIATED SIGNALLING	1
										137	REACTOME MYD88 CASCADE	1
										138	REACTOME NOREPINEPHRINE NEUROTRANSMITTER RELEASE CYCLE	1
										139	REACTOME NUCLEAR EVENTS KINASE AND TRANSCRIPTION FACTOR ACTIVATION	1
										140	REACTOME OLFACTORY SIGNALING PATHWAY	1
										141	REACTOME OPSINS	1
										142	REACTOME OTHER SEMAPHORIN INTERACTIONS	1
										143	REACTOME PD1 SIGNALING	1
										144	REACTOME PEPTIDE LIGAND BINDING RECEPTORS	1
										145	REACTOME PEROXISOMAL LIPID METABOLISM	1
										146	REACTOME PHASE 1 FUNCTIONALIZATION OF COMPOUNDS	1
										147	REACTOME PI3K AKT SIGNALLING	1
										148	REACTOME PLATELET ACTIVATION TRIGGERS	1
										149	REACTOME PLATELET DEGRANULATION	1
										150	REACTOME PREFOLDIN MEDIATED TRANSFER OF SUBSTRATE TO CCT TRIC	1
										151	REACTOME PROSTANOID HORMONES	1
										152	REACTOME PYRUVATE METABOLISM	1
										153	REACTOME REGULATION OF INSULIN LIKE GROWTH FACTOR ACTIVITY BY INSULIN LIKE GROWTH FACTOR BINDING PROTEINS	1
										154	REACTOME REGULATION OF INSULIN SECRETION BY ACETYLCHOLINE	1
										155	REACTOME REGULATION OF LIPID METABOLISM BY PEROXISOME PROLIFERATOR ACTIVATED RECEPTOR ALPHA	1
										156	REACTOME REPAIR SYNTHESIS OF PATCH 27 30 BASES LONG BY DNA POLYMERASE	1
										157	REACTOME RNA POL II CTD PHOSPHORYLATION AND INTERACTION WITH CE	1
										158	REACTOME RNA POLYMERASE III CHAIN ELONGATION	1
										159	REACTOME SEROTONIN NEUROTRANSMITTER RELEASE CYCLE	1
										160	REACTOME SYNTHESIS OF BILE ACIDS AND BILE SALTS	1
										161	REACTOME SYNTHESIS OF BILE ACIDS AND BILE SALTS VIA 7ALPHA HYDROXYCHOLESTEROL	1
										162	REACTOME TOLL LIKE RECEPTOR 9 CASCADE	1
										163	REACTOME TOLL RECEPTOR CASCADES	1
										164	REACTOME TRAFFICKING OF AMPA RECEPTORS	1
										165	REACTOME TRAFFICKING OF GLUR2 CONTAINING AMPA RECEPTORS	1
										166	REACTOME TRNA AMINOACYLATION	1
										167	REACTOME UNWINDING OF DNA	1
										168	REACTOME XENOBIOTICS	1
										169	REACTOME BOTULINUM NEUROTOXICITY	1
										170	REACTOME CELLEXTRACELLULAR MATRIX INTERACTIONS	1
										171	REACTOME REGULATION OF INSULIN SECRETION BY FREE FATTY ACIDS	1
										172	REACTOME FRS2MEDIATED CASCADE	1
										173	REACTOME GAP JUNCTION TRAFFICKING	1
										174	REACTOME GLUCURONIDATION	1
										175	REACTOME SIGNAL AMPLIFICATION	1
										176	REACTOME IONOTROPIC ACTIVITY OF KAINATE RECEPTORS	1
										177	REACTOME RETROGRADE NEUROTROPHIN SIGNALLING	1
										178	REACTOME ACTIVATION OF NMDA RECEPTOR UPON GLUTAMATE BINDING AND POSTSYNAPTIC EVENTS	1
										179	REACTOME VITAMIN B5 (PANTOTHENATE) METABOLISM	1
										180	REACTOME RNA POLYMERASE I PROMOTER OPENING	1
										181	REACTOME REGULATION OF PYRUVATE DEHYDROGENASE COMPLEX	1
										182	REACTOME PURINE RIBONUCLEOSIDE MONOPHOSPHATE BIOSYNTHESIS	1
										183	REACTOME AMINO ACID SYNTHESIS AND INTERCONVERSION	1
										184	REACTOME MYOGENESSIS	1
										185	REACTOME MAPK TARGETS NUCLEAR EVENTS MEDIATED BY MAP KINASES	1
										186	REACTOME PHOSPHOLIPASE CMEDIATED CASCADE	1

## Sheet: Supplementary Table 5
GO Biological process enriched with genes in commonly disrupted pathways from Biocarta pathway database
Category	Term	Count	%	PValue	Genes	List Total	Pop Hits	Pop Total	Fold Enrichment	Bonferroni	Benjamini	FDR
GOTERM_BP_FAT	GO:0007167~enzyme linked receptor protein signaling pathway	25	42.3729	1.18325e-23	GRB2, TGFB3, PTEN, TGFB1, TGFB2, AKT1, MAP3K7, IGF1R, ZFYVE9, SOS1, SHC1, PIK3R1, EGFR, SMAD7, TGFBR1, TGFBR2, SMAD5, SMAD4, SMAD3, SMAD2, SMAD1, TAB1, NTRK1, TGFBR3, NGF	59	342	13528	16.7608	2.07068e-20	2.07068e-20	2.00265e-20
GOTERM_BP_FAT	GO:0010033~response to organic substance	28	47.4576	1.33671e-19	GRB2, TGFB3, CDH1, RPS6KB1, PTEN, TGFB1, TGFB2, AKT1, IGF1R, KRAS, BCL2, PPP2CA, SHC1, MYC, PIK3R1, PRKCA, EGFR, HSP90AA1, MAP2K1, TGFBR1, TGFBR2, SMAD3, SMAD2, SMAD1, EP300, TGFBR3, MTOR, NGF	59	721	13528	8.90439	2.33925e-16	1.16962e-16	2.26239e-16
GOTERM_BP_FAT	GO:0042981~regulation of apoptosis	29	49.1525	1.47718e-19	XRCC5, HRAS, TGFB3, CDH1, PTEN, TGFB1, TGFB2, AKT1, MAP3K7, IGF1R, KRAS, CDKN2A, BCL2, PPP2CA, SOS1, PIK3CA, MYC, TERT, APC, TERF1, EGFR, PIK3CG, PRKCA, TGFBR1, TP53, SMAD3, CDKN1B, NTRK1, NGF	59	804	13528	8.27034	2.58506e-16	8.61687e-17	2.50013e-16
GOTERM_BP_FAT	GO:0007179~transforming growth factor beta receptor signaling pathway	14	23.7288	1.71736e-19	TGFBR1, SMAD5, TGFBR2, TGFB3, SMAD4, SMAD3, SMAD2, SMAD1, TAB1, TGFB1, TGFB2, MAP3K7, ZFYVE9, TGFBR3	59	60	13528	53.5006	3.00538e-16	7.51345e-17	2.90664e-16
GOTERM_BP_FAT	GO:0043067~regulation of programmed cell death	29	49.1525	1.92171e-19	XRCC5, HRAS, TGFB3, CDH1, PTEN, TGFB1, TGFB2, AKT1, MAP3K7, IGF1R, KRAS, CDKN2A, BCL2, PPP2CA, SOS1, PIK3CA, MYC, TERT, APC, TERF1, EGFR, PIK3CG, PRKCA, TGFBR1, TP53, SMAD3, CDKN1B, NTRK1, NGF	59	812	13528	8.18886	3.36299e-16	6.72598e-17	3.2525e-16
GOTERM_BP_FAT	GO:0010941~regulation of cell death	29	49.1525	2.11941e-19	XRCC5, HRAS, TGFB3, CDH1, PTEN, TGFB1, TGFB2, AKT1, MAP3K7, IGF1R, KRAS, CDKN2A, BCL2, PPP2CA, SOS1, PIK3CA, MYC, TERT, APC, TERF1, EGFR, PIK3CG, PRKCA, TGFBR1, TP53, SMAD3, CDKN1B, NTRK1, NGF	59	815	13528	8.15872	3.70897e-16	6.18162e-17	3.58712e-16
GOTERM_BP_FAT	GO:0019220~regulation of phosphate metabolic process	24	40.678	8.83781e-19	PRKCA, EGFR, MAP2K1, SMAD7, TGFBR1, TGFBR2, TGFB3, SMAD4, SMAD3, RB1, TAB1, PTEN, TGFB1, TGFB2, AKT1, MAP3K7, CDKN2A, KRAS, CDKN1B, PPP2CA, BCL2, SHC1, MTOR, APC	59	485	13528	11.3462	1.54662e-15	2.20945e-16	1.49581e-15
GOTERM_BP_FAT	GO:0051174~regulation of phosphorus metabolic process	24	40.678	8.83781e-19	PRKCA, EGFR, MAP2K1, SMAD7, TGFBR1, TGFBR2, TGFB3, SMAD4, SMAD3, RB1, TAB1, PTEN, TGFB1, TGFB2, AKT1, MAP3K7, CDKN2A, KRAS, CDKN1B, PPP2CA, BCL2, SHC1, MTOR, APC	59	485	13528	11.3462	1.54662e-15	2.20945e-16	1.49581e-15
GOTERM_BP_FAT	GO:0042127~regulation of cell proliferation	28	47.4576	1.26363e-18	HRAS, TGFB3, RPS6KB1, PTEN, TGFB1, TGFB2, IGF1R, CDKN2A, KRAS, BCL2, SHC1, MYC, APC, EGFR, PRKCA, TGFBR1, TGFBR2, SMAD4, TP53, SMAD3, SMAD2, RB1, SMAD1, CDKN1B, TGFBR3, MDM2, MTOR, NGF	59	787	13528	8.15765	2.21135e-15	2.76419e-16	2.1387e-15
GOTERM_BP_FAT	GO:0007178~transmembrane receptor protein serine/threonine kinase signaling pathway	15	25.4237	6.65917e-18	SMAD7, TGFBR1, SMAD5, TGFBR2, TGFB3, SMAD4, SMAD3, SMAD2, SMAD1, TAB1, TGFB1, TGFB2, MAP3K7, ZFYVE9, TGFBR3	59	103	13528	33.3915	1.16535e-14	1.29484e-15	1.12707e-14
GOTERM_BP_FAT	GO:0042325~regulation of phosphorylation	23	38.9831	6.80243e-18	PRKCA, EGFR, MAP2K1, SMAD7, TGFBR1, TGFBR2, TGFB3, SMAD4, RB1, TAB1, PTEN, TGFB1, TGFB2, AKT1, MAP3K7, CDKN2A, KRAS, CDKN1B, PPP2CA, BCL2, SHC1, MTOR, APC	59	466	13528	11.3168	1.19042e-14	1.19042e-15	1.15132e-14
GOTERM_BP_FAT	GO:0051338~regulation of transferase activity	21	35.5932	2.49264e-17	PRKCA, EGFR, MAP2K1, TGFBR1, TGFBR2, TGFB3, RB1, TAB1, PTEN, TGFB1, TGFB2, AKT1, MAP3K7, CDKN2A, KRAS, CDKN1B, PPP2CA, SHC1, MTOR, APC, TERF1	59	372	13528	12.9437	4.36212e-14	3.96556e-15	4.21881e-14
GOTERM_BP_FAT	GO:0051130~positive regulation of cellular component organization	17	28.8136	2.56374e-17	PRKCA, TGFBR1, TGFB3, SMAD4, SMAD3, SMAD2, SMAD1, TGFB1, TGFB2, AKT1, CDKN1B, TNKS, MTOR, PIK3R1, APC, NGF, TERF1	59	181	13528	21.5353	4.48654e-14	3.73879e-15	4.33915e-14
GOTERM_BP_FAT	GO:0051094~positive regulation of developmental process	19	32.2034	5.08665e-17	PRKCA, XRCC5, MAP2K1, SMAD5, XRCC6, TGFBR2, TGFB3, SMAD4, SMAD3, SMAD2, RPS6KB1, RB1, SMAD1, TGFB1, TGFB2, AKT1, BCL2, APC, NGF	59	278	13528	15.6708	8.90164e-14	6.84741e-15	8.60919e-14
GOTERM_BP_FAT	GO:0045859~regulation of protein kinase activity	20	33.8983	1.18456e-16	PRKCA, EGFR, MAP2K1, TGFBR1, TGFBR2, TGFB3, RB1, TAB1, PTEN, TGFB1, TGFB2, AKT1, MAP3K7, CDKN2A, KRAS, CDKN1B, PPP2CA, SHC1, MTOR, APC	59	345	13528	13.2921	1.94289e-13	1.38778e-14	1.88738e-13
GOTERM_BP_FAT	GO:0009719~response to endogenous stimulus	21	35.5932	1.29449e-16	PRKCA, MAP2K1, GRB2, TGFBR1, TGFBR2, TGFB3, RPS6KB1, SMAD1, PTEN, TGFB1, TGFB2, AKT1, IGF1R, KRAS, EP300, BCL2, TGFBR3, SHC1, MTOR, PIK3R1, NGF	59	405	13528	11.889	1.94289e-13	1.29896e-14	1.88738e-13
GOTERM_BP_FAT	GO:0010604~positive regulation of macromolecule metabolic process	27	45.7627	1.41597e-16	HRAS, XRCC6, TGFB3, TGFB1, TGFB2, AKT1, IGF1R, BCL2, SHC1, TNKS, MYC, APC, PRKCA, MAP2K1, SMAD7, TGFBR1, CREBBP, SMAD5, SMAD4, TP53, SMAD3, SMAD2, RB1, SMAD1, EP300, MDM2, MTOR	59	857	13528	7.22378	1.94289e-13	1.21014e-14	1.88738e-13
GOTERM_BP_FAT	GO:0007242~intracellular signaling cascade	31	52.5424	1.58231e-16	HRAS, GRB2, TGFB3, RPS6KB1, AKT1, MAP3K7, IGF1R, KRAS, PPP2CA, SOS1, PIK3CA, SHC1, PIK3R1, PRKCA, EGFR, PIK3CG, MAP2K1, SMAD7, TGFBR1, TP53, SMAD2, RB1, SMAD1, TAB1, PRKCB, PLCG1, NTRK1, MAPK3, TGFBR3, MTOR, NGF	59	1256	13528	5.65918	1.94289e-13	1.14353e-14	1.88738e-13
GOTERM_BP_FAT	GO:0043066~negative regulation of apoptosis	20	33.8983	1.9061e-16	EGFR, XRCC5, PIK3CG, HRAS, TGFBR1, TP53, TGFB3, SMAD3, PTEN, AKT1, MAP3K7, IGF1R, KRAS, NTRK1, BCL2, PIK3CA, MYC, TERT, APC, NGF	59	354	13528	12.9541	3.88578e-13	2.15383e-14	3.77476e-13
GOTERM_BP_FAT	GO:0008361~regulation of cell size	17	28.8136	2.04446e-16	TGFBR1, TP53, TGFB3, SMAD4, SMAD3, RB1, TGFB1, TGFB2, AKT1, CDKN2A, EP300, CDKN1B, PPP2CA, BCL2, TGFBR3, MTOR, NGF	59	206	13528	18.9218	3.88578e-13	2.04281e-14	3.77476e-13
GOTERM_BP_FAT	GO:0043549~regulation of kinase activity	20	33.8983	2.22712e-16	PRKCA, EGFR, MAP2K1, TGFBR1, TGFBR2, TGFB3, RB1, TAB1, PTEN, TGFB1, TGFB2, AKT1, MAP3K7, CDKN2A, KRAS, CDKN1B, PPP2CA, SHC1, MTOR, APC	59	357	13528	12.8453	3.88578e-13	1.94289e-14	3.77476e-13
GOTERM_BP_FAT	GO:0043069~negative regulation of programmed cell death	20	33.8983	2.46869e-16	EGFR, XRCC5, PIK3CG, HRAS, TGFBR1, TP53, TGFB3, SMAD3, PTEN, AKT1, MAP3K7, IGF1R, KRAS, NTRK1, BCL2, PIK3CA, MYC, TERT, APC, NGF	59	359	13528	12.7737	3.88578e-13	1.85407e-14	3.77476e-13
GOTERM_BP_FAT	GO:0060548~negative regulation of cell death	20	33.8983	2.59852e-16	EGFR, XRCC5, PIK3CG, HRAS, TGFBR1, TP53, TGFB3, SMAD3, PTEN, AKT1, MAP3K7, IGF1R, KRAS, NTRK1, BCL2, PIK3CA, MYC, TERT, APC, NGF	59	360	13528	12.7382	3.88578e-13	1.76525e-14	3.77476e-13
GOTERM_BP_FAT	GO:0009725~response to hormone stimulus	20	33.8983	3.70415e-16	PRKCA, MAP2K1, GRB2, TGFBR1, TGFBR2, TGFB3, RPS6KB1, PTEN, TGFB1, TGFB2, AKT1, IGF1R, KRAS, EP300, BCL2, TGFBR3, SHC1, MTOR, PIK3R1, NGF	59	367	13528	12.4953	5.82867e-13	2.53131e-14	5.66214e-13
GOTERM_BP_FAT	GO:0010717~regulation of epithelial to mesenchymal transition	8	13.5593	6.54012e-16	SMAD7, SMAD4, TGFB3, TGFBR3, SMAD3, SMAD2, TGFB1, TGFB2	59	9	13528	203.812	1.16573e-12	4.85167e-14	1.13243e-12
GOTERM_BP_FAT	GO:0007568~aging	14	23.7288	7.45282e-16	PRKCA, HRAS, GRB2, TGFBR1, TP53, TGFB3, RPS6KB1, PTEN, TGFB1, KRAS, CDKN2A, BCL2, TERT, TERF1	59	110	13528	29.1821	1.36002e-12	5.44009e-14	1.31006e-12
GOTERM_BP_FAT	GO:0006468~protein amino acid phosphorylation	24	40.678	1.06343e-15	PRKCA, EGFR, PIK3CG, MAP2K1, SMAD7, TGFBR1, TGFBR2, TGFB3, SMAD2, RPS6KB1, TGFB1, TGFB2, PRKCB, AKT1, MAP3K7, IGF1R, NTRK1, BCL2, MAPK3, PIK3CA, TGFBR3, SHC1, TNKS, MTOR	59	667	13528	8.25025	1.94289e-12	7.4718e-14	1.87628e-12
GOTERM_BP_FAT	GO:0045597~positive regulation of cell differentiation	17	28.8136	1.09949e-15	XRCC5, MAP2K1, SMAD5, XRCC6, TGFBR2, TGFB3, SMAD4, SMAD3, SMAD2, RB1, SMAD1, TGFB1, TGFB2, AKT1, BCL2, APC, NGF	59	229	13528	17.0214	1.94289e-12	7.19425e-14	1.87628e-12
GOTERM_BP_FAT	GO:0051270~regulation of cell motion	16	27.1186	2.11233e-15	EGFR, MAP2K1, SMAD7, TGFBR1, SMAD3, RPS6KB1, PTEN, TGFB1, TGFB2, AKT1, IGF1R, CDKN1B, BCL2, TGFBR3, PIK3R1, APC	59	193	13528	19.0083	3.69149e-12	1.31783e-13	3.57492e-12
GOTERM_BP_FAT	GO:0006796~phosphate metabolic process	27	45.7627	3.32895e-15	TGFB3, RPS6KB1, PTEN, TGFB1, TGFB2, AKT1, MAP3K7, IGF1R, BCL2, PPP2CA, PIK3CA, SHC1, TNKS, PIK3R1, PRKCA, EGFR, PIK3CG, MAP2K1, SMAD7, TGFBR1, TGFBR2, SMAD2, PRKCB, NTRK1, MAPK3, TGFBR3, MTOR	59	973	13528	6.36257	5.82867e-12	2.0095e-13	5.63993e-12
GOTERM_BP_FAT	GO:0006793~phosphorus metabolic process	27	45.7627	3.32895e-15	TGFB3, RPS6KB1, PTEN, TGFB1, TGFB2, AKT1, MAP3K7, IGF1R, BCL2, PPP2CA, PIK3CA, SHC1, TNKS, PIK3R1, PRKCA, EGFR, PIK3CG, MAP2K1, SMAD7, TGFBR1, TGFBR2, SMAD2, PRKCB, NTRK1, MAPK3, TGFBR3, MTOR	59	973	13528	6.36257	5.82867e-12	2.0095e-13	5.63993e-12
GOTERM_BP_FAT	GO:0016310~phosphorylation	25	42.3729	4.45804e-15	TGFB3, RPS6KB1, TGFB1, TGFB2, AKT1, MAP3K7, IGF1R, BCL2, PIK3CA, SHC1, TNKS, PIK3R1, PRKCA, EGFR, PIK3CG, MAP2K1, SMAD7, TGFBR1, TGFBR2, SMAD2, PRKCB, NTRK1, MAPK3, TGFBR3, MTOR	59	800	13528	7.16525	7.77156e-12	2.59015e-13	7.51621e-12
GOTERM_BP_FAT	GO:0032535~regulation of cellular component size	17	28.8136	1.62781e-14	TGFBR1, TP53, TGFB3, SMAD4, SMAD3, RB1, TGFB1, TGFB2, AKT1, CDKN2A, EP300, CDKN1B, PPP2CA, BCL2, TGFBR3, MTOR, NGF	59	271	13528	14.3834	2.85605e-11	9.21263e-13	2.76223e-11
GOTERM_BP_FAT	GO:0009891~positive regulation of biosynthetic process	23	38.9831	3.04803e-14	EGFR, HRAS, HSP90AA1, TGFBR1, SMAD5, CREBBP, XRCC6, TP53, TGFB3, SMAD4, SMAD3, SMAD2, RB1, SMAD1, TGFB1, TGFB2, AKT1, IGF1R, EP300, SHC1, TNKS, MTOR, MYC	59	695	13528	7.58795	5.34295e-11	1.66966e-12	5.16698e-11
GOTERM_BP_FAT	GO:0040008~regulation of growth	18	30.5085	3.48816e-14	TGFBR1, TGFBR2, TP53, SMAD4, SMAD3, RPS6KB1, RB1, TGFB1, TGFB2, AKT1, CDKN2A, EP300, CDKN1B, PPP2CA, BCL2, PIK3CA, SHC1, NGF	59	341	13528	12.1032	6.10068e-11	1.84874e-12	5.89973e-11
GOTERM_BP_FAT	GO:0040012~regulation of locomotion	15	25.4237	4.90308e-14	PRKCA, EGFR, MAP2K1, SMAD7, SMAD3, RPS6KB1, PTEN, TGFB1, TGFB2, AKT1, IGF1R, BCL2, TGFBR3, PIK3R1, APC	59	192	13528	17.9131	8.58758e-11	2.52576e-12	8.30558e-11
GOTERM_BP_FAT	GO:0051173~positive regulation of nitrogen compound metabolic process	22	37.2881	7.85302e-14	EGFR, HRAS, HSP90AA1, MAP2K1, TGFBR1, SMAD5, CREBBP, XRCC6, TP53, TGFB3, SMAD4, SMAD3, SMAD2, RB1, SMAD1, TGFB1, AKT1, IGF1R, EP300, SHC1, TNKS, MYC	59	644	13528	7.83282	1.37362e-10	3.92464e-12	1.32849e-10
GOTERM_BP_FAT	GO:0006461~protein complex assembly	20	33.8983	1.29865e-13	HRAS, HSP90AA1, MAP2K1, GRB2, CREBBP, TP53, SMAD4, SMAD3, CDH1, SMAD2, SMAD1, TGFB1, POLR2A, IGF1R, ZFYVE9, MDM2, SKIL, MYC, APC, TERF1	59	505	13528	9.08072	2.27318e-10	6.31439e-12	2.19846e-10
GOTERM_BP_FAT	GO:0070271~protein complex biogenesis	20	33.8983	1.29865e-13	HRAS, HSP90AA1, MAP2K1, GRB2, CREBBP, TP53, SMAD4, SMAD3, CDH1, SMAD2, SMAD1, TGFB1, POLR2A, IGF1R, ZFYVE9, MDM2, SKIL, MYC, APC, TERF1	59	505	13528	9.08072	2.27318e-10	6.31439e-12	2.19846e-10
GOTERM_BP_FAT	GO:0044093~positive regulation of molecular function	21	35.5932	1.55468e-13	EGFR, MAP2K1, TGFBR1, TGFBR2, TP53, TGFB3, SMAD3, TAB1, TGFB1, TGFB2, AKT1, MAP3K7, CDKN2A, KRAS, EP300, NTRK1, BCL2, TGFBR3, SHC1, MYC, TERF1	59	586	13528	8.21681	2.72005e-10	7.35145e-12	2.63067e-10
GOTERM_BP_FAT	GO:0030334~regulation of cell migration	14	23.7288	2.19677e-13	EGFR, MAP2K1, SMAD7, SMAD3, RPS6KB1, PTEN, TGFB1, TGFB2, AKT1, IGF1R, BCL2, TGFBR3, PIK3R1, APC	59	169	13528	18.9943	3.84498e-10	1.01184e-11	3.71869e-10
GOTERM_BP_FAT	GO:0010720~positive regulation of cell development	11	18.6441	2.60002e-13	XRCC5, BCL2, XRCC6, SMAD4, TGFB3, SMAD3, SMAD2, SMAD1, TGFB1, TGFB2, NGF	59	69	13528	36.5532	4.55025e-10	1.16673e-11	4.40081e-10
GOTERM_BP_FAT	GO:0031328~positive regulation of cellular biosynthetic process	22	37.2881	2.61878e-13	EGFR, HRAS, HSP90AA1, TGFBR1, SMAD5, CREBBP, XRCC6, TP53, TGFB3, SMAD4, SMAD3, SMAD2, RB1, SMAD1, TGFB1, AKT1, IGF1R, EP300, SHC1, TNKS, MTOR, MYC	59	685	13528	7.364	4.58328e-10	1.14582e-11	4.43268e-10
GOTERM_BP_FAT	GO:0045792~negative regulation of cell size	12	20.339	3.12569e-13	AKT1, CDKN1B, CDKN2A, BCL2, PPP2CA, SMAD4, TP53, SMAD3, RB1, MTOR, TGFB1, TGFB2	59	99	13528	27.7925	5.46924e-10	1.33396e-11	5.28955e-10
GOTERM_BP_FAT	GO:0010557~positive regulation of macromolecule biosynthetic process	21	35.5932	1.1967e-12	HRAS, TGFBR1, SMAD5, CREBBP, XRCC6, TP53, TGFB3, SMAD4, SMAD3, SMAD2, RB1, SMAD1, TGFB1, TGFB2, AKT1, IGF1R, EP300, SHC1, TNKS, MTOR, MYC	59	654	13528	7.36246	2.09424e-09	4.98629e-11	2.02544e-09
GOTERM_BP_FAT	GO:0001558~regulation of cell growth	14	23.7288	1.29984e-12	TGFBR1, TP53, SMAD4, SMAD3, RB1, TGFB1, TGFB2, AKT1, EP300, CDKN1B, CDKN2A, PPP2CA, BCL2, NGF	59	194	13528	16.5466	2.27474e-09	5.29008e-11	2.20001e-09
GOTERM_BP_FAT	GO:0008285~negative regulation of cell proliferation	17	28.8136	1.3713e-12	PRKCA, TGFBR2, TP53, TGFB3, SMAD4, SMAD3, SMAD2, RB1, SMAD1, PTEN, TGFB1, TGFB2, CDKN2A, CDKN1B, BCL2, TGFBR3, APC	59	361	13528	10.7975	2.39986e-09	5.45423e-11	2.32101e-09
GOTERM_BP_FAT	GO:0045786~negative regulation of cell cycle	11	18.6441	1.38141e-12	EGFR, CDKN1B, CDKN2A, BCL2, TP53, SMAD3, RB1, TGFB1, TERF1, NGF, APC	59	81	13528	31.1379	2.41754e-09	5.3723e-11	2.33812e-09
GOTERM_BP_FAT	GO:0043065~positive regulation of apoptosis	18	30.5085	1.50504e-12	PRKCA, TGFBR1, TP53, TGFB3, SMAD3, PTEN, TGFB1, TGFB2, AKT1, CDKN2A, CDKN1B, PPP2CA, SOS1, BCL2, MYC, APC, NGF, TERF1	59	430	13528	9.59811	2.63378e-09	5.72561e-11	2.54725e-09
GOTERM_BP_FAT	GO:0043068~positive regulation of programmed cell death	18	30.5085	1.68278e-12	PRKCA, TGFBR1, TP53, TGFB3, SMAD3, PTEN, TGFB1, TGFB2, AKT1, CDKN2A, CDKN1B, PPP2CA, SOS1, BCL2, MYC, APC, NGF, TERF1	59	433	13528	9.53161	2.94484e-09	6.26561e-11	2.84809e-09
GOTERM_BP_FAT	GO:0010942~positive regulation of cell death	18	30.5085	1.81182e-12	PRKCA, TGFBR1, TP53, TGFB3, SMAD3, PTEN, TGFB1, TGFB2, AKT1, CDKN2A, CDKN1B, PPP2CA, SOS1, BCL2, MYC, APC, NGF, TERF1	59	435	13528	9.48778	3.1706e-09	6.60543e-11	3.06644e-09
GOTERM_BP_FAT	GO:0007243~protein kinase cascade	17	28.8136	1.99597e-12	PRKCA, EGFR, MAP2K1, GRB2, TGFBR1, TGFB3, RPS6KB1, SMAD1, TAB1, AKT1, MAP3K7, IGF1R, PPP2CA, TGFBR3, PIK3CA, SHC1, PIK3R1	59	370	13528	10.5349	3.49293e-09	7.12842e-11	3.37818e-09
GOTERM_BP_FAT	GO:0060284~regulation of cell development	14	23.7288	2.63096e-12	XRCC5, SMAD7, XRCC6, TP53, TGFB3, SMAD4, SMAD3, SMAD2, SMAD1, TGFB1, TGFB2, BCL2, TGFBR3, NGF	59	205	13528	15.6587	4.60426e-09	9.20852e-11	4.45299e-09
GOTERM_BP_FAT	GO:0043085~positive regulation of catalytic activity	19	32.2034	2.70774e-12	EGFR, MAP2K1, TGFBR1, TGFBR2, TP53, TGFB3, SMAD3, TAB1, TGFB1, TGFB2, AKT1, MAP3K7, CDKN2A, KRAS, NTRK1, BCL2, SHC1, MYC, TERF1	59	520	13528	8.37784	4.73852e-09	9.2912e-11	4.58285e-09
GOTERM_BP_FAT	GO:0051726~regulation of cell cycle	16	27.1186	5.65215e-12	EGFR, TP53, SMAD3, RB1, PTEN, TGFB1, TGFB2, AKT1, CDKN2A, CDKN1B, BCL2, MDM2, MYC, APC, NGF, TERF1	59	331	13528	11.0834	9.89125e-09	1.90216e-10	9.56629e-09
GOTERM_BP_FAT	GO:0002520~immune system development	15	25.4237	7.08175e-12	XRCC5, TGFBR1, SMAD5, XRCC6, TGFBR2, TP53, RB1, TGFB1, TGFB2, NTRK1, BCL2, TGFBR3, CD79A, PIK3R1, APC	59	276	13528	12.4613	1.23931e-08	2.33832e-10	1.1986e-08
GOTERM_BP_FAT	GO:0051272~positive regulation of cell motion	11	18.6441	9.74741e-12	EGFR, IGF1R, MAP2K1, BCL2, TGFBR1, SMAD3, RPS6KB1, TGFB1, PIK3R1, TGFB2, APC	59	98	13528	25.7364	1.7058e-08	3.15889e-10	1.64976e-08
GOTERM_BP_FAT	GO:0040017~positive regulation of locomotion	11	18.6441	9.74741e-12	PRKCA, EGFR, IGF1R, MAP2K1, BCL2, SMAD3, RPS6KB1, TGFB1, PIK3R1, TGFB2, APC	59	98	13528	25.7364	1.7058e-08	3.15889e-10	1.64976e-08
GOTERM_BP_FAT	GO:0008284~positive regulation of cell proliferation	17	28.8136	1.0941e-11	PRKCA, EGFR, HRAS, TGFBR1, TGFBR2, RPS6KB1, TGFB1, TGFB2, IGF1R, CDKN1B, KRAS, BCL2, MDM2, SHC1, MTOR, MYC, NGF	59	414	13528	9.41521	1.91468e-08	3.48124e-10	1.85178e-08
GOTERM_BP_FAT	GO:0065003~macromolecular complex assembly	20	33.8983	1.67035e-11	HRAS, HSP90AA1, MAP2K1, GRB2, CREBBP, TP53, SMAD4, SMAD3, CDH1, SMAD2, SMAD1, TGFB1, POLR2A, IGF1R, ZFYVE9, MDM2, SKIL, MYC, APC, TERF1	59	665	13528	6.89588	2.9231e-08	5.21982e-10	2.82707e-08
GOTERM_BP_FAT	GO:0048545~response to steroid hormone stimulus	13	22.0339	2.38653e-11	PRKCA, MAP2K1, TGFBR1, TGFBR2, TGFB3, RPS6KB1, PTEN, TGFB1, TGFB2, EP300, KRAS, BCL2, NGF	59	192	13528	15.5247	4.17644e-08	7.32708e-10	4.03923e-08
GOTERM_BP_FAT	GO:0010718~positive regulation of epithelial to mesenchymal transition	6	10.1695	2.53383e-11	SMAD4, TGFB3, SMAD3, SMAD2, TGFB1, TGFB2	59	7	13528	196.533	4.4342e-08	7.64517e-10	4.28852e-08
GOTERM_BP_FAT	GO:0010770~positive regulation of cell morphogenesis involved in differentiation	6	10.1695	2.53383e-11	SMAD4, TGFB3, SMAD3, SMAD2, TGFB1, TGFB2	59	7	13528	196.533	4.4342e-08	7.64517e-10	4.28852e-08
GOTERM_BP_FAT	GO:0010769~regulation of cell morphogenesis involved in differentiation	10	16.9492	3.29771e-11	SMAD7, SMAD4, TGFB3, TGFBR3, SMAD3, SMAD2, SMAD1, TGFB1, TGFB2, NGF	59	77	13528	29.7777	5.77099e-08	9.78133e-10	5.58139e-08
GOTERM_BP_FAT	GO:0007166~cell surface receptor linked signal transduction	30	50.8475	4.1267e-11	HRAS, GRB2, TGFB3, PTEN, TGFB1, TGFB2, AKT1, MAP3K7, IGF1R, ZFYVE9, SOS1, SHC1, PIK3R1, APC, PIK3CG, EGFR, SMAD7, TGFBR1, TGFBR2, SMAD5, SMAD4, SMAD3, SMAD2, SMAD1, TAB1, NTRK1, TGFBR3, CD79B, CD79A, NGF	59	1856	13528	3.70617	7.22172e-08	1.20362e-09	6.98447e-08
GOTERM_BP_FAT	GO:0043933~macromolecular complex subunit organization	20	33.8983	5.17956e-11	HRAS, HSP90AA1, MAP2K1, GRB2, CREBBP, TP53, SMAD4, SMAD3, CDH1, SMAD2, SMAD1, TGFB1, POLR2A, IGF1R, ZFYVE9, MDM2, SKIL, MYC, APC, TERF1	59	710	13528	6.45882	9.06422e-08	1.48594e-09	8.76644e-08
GOTERM_BP_FAT	GO:0048534~hemopoietic or lymphoid organ development	14	23.7288	5.28974e-11	XRCC5, TGFBR1, SMAD5, TGFBR2, TP53, RB1, TGFB1, TGFB2, NTRK1, BCL2, TGFBR3, CD79A, PIK3R1, APC	59	260	13528	12.3463	9.25704e-08	1.49307e-09	8.95291e-08
GOTERM_BP_FAT	GO:0045935~positive regulation of nucleobase, nucleoside, nucleotide and nucleic acid metabolic process	19	32.2034	5.60109e-11	HRAS, MAP2K1, TGFBR1, SMAD5, CREBBP, XRCC6, TP53, TGFB3, SMAD4, SMAD3, SMAD2, RB1, SMAD1, TGFB1, IGF1R, EP300, SHC1, TNKS, MYC	59	624	13528	6.98153	9.8019e-08	1.55586e-09	9.47988e-08
GOTERM_BP_FAT	GO:0007183~SMAD protein complex assembly	6	10.1695	6.73483e-11	ZFYVE9, SMAD4, SMAD3, SMAD2, SMAD1, TGFB1	59	8	13528	171.966	1.1786e-07	1.84156e-09	1.13988e-07
GOTERM_BP_FAT	GO:0030335~positive regulation of cell migration	10	16.9492	1.24925e-10	EGFR, IGF1R, MAP2K1, BCL2, SMAD3, RPS6KB1, TGFB1, PIK3R1, TGFB2, APC	59	89	13528	25.7627	2.18619e-07	3.36337e-09	2.11437e-07
GOTERM_BP_FAT	GO:0042592~homeostatic process	20	33.8983	1.35572e-10	PRKCA, XRCC5, SMAD7, SMAD5, CREBBP, XRCC6, TP53, RB1, SMAD1, TGFB1, PRKCB, AKT1, EP300, BCL2, TEP1, TGFBR3, MYC, TERT, TERF1, APC	59	751	13528	6.10621	2.3725e-07	3.5947e-09	2.29456e-07
GOTERM_BP_FAT	GO:0030308~negative regulation of cell growth	10	16.9492	1.69074e-10	CDKN1B, CDKN2A, BCL2, PPP2CA, SMAD4, TP53, SMAD3, RB1, TGFB1, TGFB2	59	92	13528	24.9226	2.95879e-07	4.41611e-09	2.86159e-07
GOTERM_BP_FAT	GO:0006275~regulation of DNA replication	9	15.2542	1.95395e-10	IGF1R, HRAS, PPP2CA, TGFB3, TP53, TNKS, SHC1, TGFB1, TERF1	59	62	13528	33.2838	3.41941e-07	5.02855e-09	3.30707e-07
GOTERM_BP_FAT	GO:0030097~hemopoiesis	13	22.0339	2.63788e-10	XRCC5, SMAD5, TGFBR2, TP53, RB1, TGFB1, TGFB2, NTRK1, BCL2, TGFBR3, CD79A, PIK3R1, APC	59	236	13528	12.6303	4.61629e-07	6.69028e-09	4.46463e-07
GOTERM_BP_FAT	GO:0030155~regulation of cell adhesion	11	18.6441	2.81166e-10	CDKN2A, MAP2K1, SMAD7, BCL2, PPP2CA, SMAD3, PTEN, TGFB1, PIK3R1, TGFB2, APC	59	137	13528	18.41	4.92041e-07	7.02916e-09	4.75876e-07
GOTERM_BP_FAT	GO:0032880~regulation of protein localization	11	18.6441	3.02149e-10	AKT1, BCL2, TGFBR1, SMAD4, TGFB3, SMAD3, CDH1, TGFB1, PIK3R1, TGFB2, APC	59	138	13528	18.2766	5.28761e-07	7.44733e-09	5.11389e-07
GOTERM_BP_FAT	GO:0006917~induction of apoptosis	14	23.7288	6.90279e-10	PRKCA, TGFBR1, TP53, TGFB3, SMAD3, PTEN, TGFB1, CDKN1B, CDKN2A, PPP2CA, SOS1, MYC, NGF, TERF1	59	320	13528	10.0314	1.20799e-06	1.67776e-08	1.1683e-06
GOTERM_BP_FAT	GO:0012502~induction of programmed cell death	14	23.7288	7.17154e-10	PRKCA, TGFBR1, TP53, TGFB3, SMAD3, PTEN, TGFB1, CDKN1B, CDKN2A, PPP2CA, SOS1, MYC, NGF, TERF1	59	321	13528	10.0001	1.25502e-06	1.7192e-08	1.21379e-06
GOTERM_BP_FAT	GO:0007346~regulation of mitotic cell cycle	11	18.6441	7.82972e-10	EGFR, CDKN2A, BCL2, TP53, SMAD3, MDM2, RB1, MYC, TGFB1, TERF1, APC	59	152	13528	16.5932	1.3702e-06	1.85162e-08	1.32519e-06
GOTERM_BP_FAT	GO:0051098~regulation of binding	11	18.6441	8.35006e-10	CDKN2A, EP300, KRAS, SMAD7, BCL2, SMAD4, TGFBR3, SMAD3, TNKS, SMAD2, TGFB1	59	153	13528	16.4848	1.46126e-06	1.94835e-08	1.41325e-06
GOTERM_BP_FAT	GO:0045926~negative regulation of growth	10	16.9492	8.519e-10	CDKN1B, CDKN2A, BCL2, PPP2CA, SMAD4, TP53, SMAD3, RB1, TGFB1, TGFB2	59	110	13528	20.8444	1.49082e-06	1.96161e-08	1.44185e-06
GOTERM_BP_FAT	GO:0060389~pathway-restricted SMAD protein phosphorylation	6	10.1695	9.40116e-10	SMAD7, TGFBR1, TGFBR2, TGFBR3, TGFB1, TGFB2	59	12	13528	114.644	1.6452e-06	2.13663e-08	1.59115e-06
GOTERM_BP_FAT	GO:0051052~regulation of DNA metabolic process	10	16.9492	1.1737e-09	IGF1R, HRAS, PPP2CA, TGFB3, TP53, TNKS, SHC1, MYC, TGFB1, TERF1	59	114	13528	20.113	2.05397e-06	2.6333e-08	1.9865e-06
GOTERM_BP_FAT	GO:0045860~positive regulation of protein kinase activity	12	20.339	2.20155e-09	EGFR, MAP3K7, AKT1, KRAS, MAP2K1, TGFBR1, TGFBR2, TGFB3, SHC1, TAB1, TGFB1, TGFB2	59	223	13528	12.3384	3.8527e-06	4.87685e-08	3.72614e-06
GOTERM_BP_FAT	GO:0033674~positive regulation of kinase activity	12	20.339	3.1896e-09	EGFR, MAP3K7, AKT1, KRAS, MAP2K1, TGFBR1, TGFBR2, TGFB3, SHC1, TAB1, TGFB1, TGFB2	59	231	13528	11.9111	5.58178e-06	6.97724e-08	5.39841e-06
GOTERM_BP_FAT	GO:0009628~response to abiotic stimulus	14	23.7288	3.77202e-09	PRKCA, EGFR, HRAS, TGFBR1, XRCC6, TGFBR2, TP53, RPS6KB1, TGFB1, AKT1, KRAS, BCL2, MYC, NGF	59	368	13528	8.72292	6.60101e-06	8.14942e-08	6.38416e-06
GOTERM_BP_FAT	GO:0022604~regulation of cell morphogenesis	10	16.9492	4.04867e-09	SMAD7, SMAD4, TGFB3, TGFBR3, SMAD3, SMAD2, SMAD1, TGFB1, TGFB2, NGF	59	131	13528	17.5029	7.08515e-06	8.64046e-08	6.8524e-06
GOTERM_BP_FAT	GO:0051347~positive regulation of transferase activity	12	20.339	4.76125e-09	EGFR, MAP3K7, AKT1, KRAS, MAP2K1, TGFBR1, TGFBR2, TGFB3, SHC1, TAB1, TGFB1, TGFB2	59	240	13528	11.4644	8.33215e-06	1.00388e-07	8.05845e-06
GOTERM_BP_FAT	GO:0000165~MAPKKK cascade	11	18.6441	5.02948e-09	PRKCA, EGFR, MAP3K7, MAP2K1, GRB2, PPP2CA, TGFBR1, TGFB3, SHC1, SMAD1, TAB1	59	184	13528	13.7074	8.80155e-06	1.04781e-07	8.51243e-06
GOTERM_BP_FAT	GO:0051247~positive regulation of protein metabolic process	12	20.339	5.42162e-09	PRKCA, AKT1, EP300, SMAD7, BCL2, TGFBR1, SMAD4, TGFB3, MDM2, MTOR, TGFB1, APC	59	243	13528	11.3229	9.4878e-06	1.11622e-07	9.17614e-06
GOTERM_BP_FAT	GO:0022402~cell cycle process	16	27.1186	9.60888e-09	EGFR, MAP2K1, TP53, SMAD3, RB1, TGFB1, TGFB2, AKT1, CDKN2A, CDKN1B, BCL2, MDM2, TNKS, MYC, APC, TERF1	59	565	13528	6.49312	1.68154e-05	1.9553e-07	1.62631e-05
GOTERM_BP_FAT	GO:0033993~response to lipid	6	10.1695	9.97272e-09	EGFR, TGFBR1, TGFBR2, TGFBR3, SMAD2, TGFB1	59	18	13528	76.4294	1.74521e-05	2.00601e-07	1.68789e-05
GOTERM_BP_FAT	GO:0018107~peptidyl-threonine phosphorylation	6	10.1695	9.97272e-09	PRKCA, BCL2, TGFBR1, TGFBR2, TNKS, MTOR	59	18	13528	76.4294	1.74521e-05	2.00601e-07	1.68789e-05
GOTERM_BP_FAT	GO:0007050~cell cycle arrest	9	15.2542	1.20022e-08	CDKN1B, CDKN2A, TP53, SMAD3, RB1, MYC, TGFB1, TGFB2, APC	59	103	13528	20.0349	2.10037e-05	2.38681e-07	2.03139e-05
GOTERM_BP_FAT	GO:0007265~Ras protein signal transduction	9	15.2542	1.39822e-08	HRAS, KRAS, MAP2K1, GRB2, SOS1, NTRK1, MAPK3, SHC1, NGF	59	105	13528	19.6533	2.44685e-05	2.74931e-07	2.36649e-05
GOTERM_BP_FAT	GO:0007049~cell cycle	18	30.5085	1.41809e-08	EGFR, MAP2K1, TP53, SMAD3, RB1, TGFB1, TGFB2, AKT1, CDKN2A, EP300, CDKN1B, BCL2, MAPK3, MDM2, TNKS, MYC, APC, TERF1	59	776	13528	5.31854	2.48163e-05	2.7574e-07	2.40013e-05
GOTERM_BP_FAT	GO:0043434~response to peptide hormone stimulus	10	16.9492	1.68015e-08	PRKCA, AKT1, IGF1R, GRB2, BCL2, SHC1, RPS6KB1, MTOR, PIK3R1, NGF	59	154	13528	14.8888	2.94023e-05	3.23106e-07	2.84367e-05
GOTERM_BP_FAT	GO:0042493~response to drug	11	18.6441	2.33812e-08	EP300, BCL2, TGFBR2, TP53, CDH1, RPS6KB1, SMAD1, PTEN, TGFB1, NGF, APC	59	216	13528	11.6767	4.09163e-05	4.44752e-07	3.95729e-05
GOTERM_BP_FAT	GO:0018210~peptidyl-threonine modification	6	10.1695	2.3454e-08	PRKCA, BCL2, TGFBR1, TGFBR2, TNKS, MTOR	59	21	13528	65.5109	4.10436e-05	4.41339e-07	3.9696e-05
GOTERM_BP_FAT	GO:0007169~transmembrane receptor protein tyrosine kinase signaling pathway	11	18.6441	3.30226e-08	EGFR, AKT1, IGF1R, GRB2, SOS1, NTRK1, SHC1, PTEN, TGFB1, PIK3R1, NGF	59	224	13528	11.2597	5.77879e-05	6.14783e-07	5.5891e-05
GOTERM_BP_FAT	GO:0030278~regulation of ossification	8	13.5593	3.82386e-08	BCL2, SMAD5, TGFB3, SMAD3, SMAD1, TGFB1, TGFB2, APC	59	78	13528	23.5167	6.69153e-05	7.04395e-07	6.47191e-05
GOTERM_BP_FAT	GO:0006357~regulation of transcription from RNA polymerase II promoter	17	28.8136	3.93823e-08	MAP2K1, SMAD7, SMAD5, CREBBP, XRCC6, TP53, TGFB3, SMAD4, SMAD3, SMAD2, RB1, SMAD1, TGFB1, EP300, MDM2, SKIL, MYC	59	727	13528	5.36162	6.89166e-05	7.17906e-07	6.66548e-05
GOTERM_BP_FAT	GO:0070201~regulation of establishment of protein localization	9	15.2542	4.27994e-08	AKT1, TGFBR1, SMAD4, TGFB3, SMAD3, CDH1, TGFB1, PIK3R1, TGFB2	59	121	13528	17.0545	7.48961e-05	7.72153e-07	7.24382e-05
GOTERM_BP_FAT	GO:0045944~positive regulation of transcription from RNA polymerase II promoter	13	22.0339	4.33599e-08	SMAD5, CREBBP, XRCC6, TP53, TGFB3, SMAD4, SMAD3, SMAD2, SMAD1, RB1, TGFB1, EP300, MYC	59	371	13528	8.03436	7.58769e-05	7.74283e-07	7.33868e-05
GOTERM_BP_FAT	GO:0010605~negative regulation of macromolecule metabolic process	17	28.8136	4.5008e-08	PRKCA, SMAD7, TP53, TGFB3, SMAD4, SMAD3, SMAD2, RB1, SMAD1, TGFB1, CDKN2A, CDKN1B, PPP2CA, MDM2, SKIL, MYC, TERF1	59	734	13528	5.31049	7.87608e-05	7.95595e-07	7.61762e-05
GOTERM_BP_FAT	GO:0045927~positive regulation of growth	8	13.5593	4.56762e-08	AKT1, EP300, BCL2, TGFBR1, TGFBR2, RPS6KB1, TGFB2, NGF	59	80	13528	22.9288	7.99302e-05	7.99333e-07	7.73073e-05
GOTERM_BP_FAT	GO:0001932~regulation of protein amino acid phosphorylation	10	16.9492	4.61885e-08	PRKCA, EGFR, SMAD7, BCL2, PPP2CA, TGFBR1, SMAD4, TGFB3, MTOR, TGFB1	59	173	13528	13.2536	8.08266e-05	8.00296e-07	7.81744e-05
GOTERM_BP_FAT	GO:0032270~positive regulation of cellular protein metabolic process	11	18.6441	4.79304e-08	PRKCA, AKT1, EP300, SMAD7, BCL2, TGFBR1, SMAD4, TGFB3, MDM2, MTOR, TGFB1	59	233	13528	10.8248	8.38747e-05	8.22335e-07	8.11225e-05
GOTERM_BP_FAT	GO:0032268~regulation of cellular protein metabolic process	14	23.7288	7.60458e-08	PRKCA, EGFR, SMAD7, TGFBR1, TGFB3, SMAD4, TGFB1, AKT1, EP300, CDKN2A, PPP2CA, BCL2, MDM2, MTOR	59	474	13528	6.77222	0.000133071	1.29204e-06	0.000128708
GOTERM_BP_FAT	GO:0060341~regulation of cellular localization	11	18.6441	8.62039e-08	PRKCA, CDKN2A, TGFBR1, SMAD4, TGFB3, SMAD3, CDH1, TGFB1, TGFB2, NGF, APC	59	248	13528	10.17	0.000150845	1.45055e-06	0.000145901
GOTERM_BP_FAT	GO:0051254~positive regulation of RNA metabolic process	14	23.7288	9.02109e-08	MAP2K1, SMAD5, CREBBP, XRCC6, TP53, TGFB3, SMAD4, SMAD3, SMAD2, RB1, SMAD1, TGFB1, EP300, MYC	59	481	13528	6.67367	0.000157857	1.50351e-06	0.000152682
GOTERM_BP_FAT	GO:0001666~response to hypoxia	9	15.2542	9.49513e-08	EP300, BCL2, TGFBR1, CREBBP, SMAD4, TGFB3, SMAD3, TGFB1, TGFB2	59	134	13528	15.3999	0.000166151	1.56759e-06	0.000160706
GOTERM_BP_FAT	GO:0043523~regulation of neuron apoptosis	8	13.5593	1.0393e-07	HRAS, KRAS, BCL2, NTRK1, TGFB3, TP53, TGFB2, NGF	59	90	13528	20.3812	0.000181861	1.69979e-06	0.000175903
GOTERM_BP_FAT	GO:0018105~peptidyl-serine phosphorylation	6	10.1695	1.33342e-07	PRKCA, AKT1, BCL2, TGFBR1, TGFBR2, TNKS	59	29	13528	47.4389	0.000233321	2.16063e-06	0.000225682
GOTERM_BP_FAT	GO:0070482~response to oxygen levels	9	15.2542	1.40946e-07	EP300, BCL2, TGFBR1, CREBBP, SMAD4, TGFB3, SMAD3, TGFB1, TGFB2	59	141	13528	14.6354	0.000246624	2.26288e-06	0.000238551
GOTERM_BP_FAT	GO:0044092~negative regulation of molecular function	12	20.339	1.42368e-07	PRKCA, AKT1, CDKN1B, CDKN2A, SMAD7, PPP2CA, TP53, TNKS, RB1, TERF1, TGFB2, APC	59	334	13528	8.2379	0.000249112	2.26494e-06	0.000240958
GOTERM_BP_FAT	GO:0034330~cell junction organization	7	11.8644	1.45966e-07	SMAD7, BCL2, TGFB3, SMAD3, TGFB1, TGFB2, APC	59	57	13528	28.1582	0.000255407	2.30126e-06	0.000247047
GOTERM_BP_FAT	GO:0044087~regulation of cellular component biogenesis	9	15.2542	1.48868e-07	PRKCA, CDKN1B, TGFBR1, TGFB3, SMAD3, MTOR, PTEN, TERF1, APC	59	142	13528	14.5323	0.000260484	2.32605e-06	0.000251959
GOTERM_BP_FAT	GO:0032388~positive regulation of intracellular transport	6	10.1695	1.59488e-07	TGFBR1, SMAD4, TGFB3, SMAD3, CDH1, TGFB1	59	30	13528	45.8576	0.000279065	2.46994e-06	0.000269934
GOTERM_BP_FAT	GO:0009314~response to radiation	10	16.9492	1.60488e-07	EGFR, AKT1, HRAS, KRAS, BCL2, XRCC6, TP53, MYC, TGFB1, NGF	59	200	13528	11.4644	0.000280814	2.46363e-06	0.000271626
GOTERM_BP_FAT	GO:0046822~regulation of nucleocytoplasmic transport	7	11.8644	1.62271e-07	CDKN2A, TGFBR1, SMAD4, TGFB3, SMAD3, CDH1, TGFB1	59	58	13528	27.6727	0.000283934	2.46934e-06	0.000274645
GOTERM_BP_FAT	GO:0051348~negative regulation of transferase activity	8	13.5593	1.62542e-07	PRKCA, AKT1, CDKN1B, CDKN2A, PPP2CA, RB1, TERF1, APC	59	96	13528	19.1073	0.000284408	2.45214e-06	0.000275103
GOTERM_BP_FAT	GO:0042327~positive regulation of phosphorylation	8	13.5593	1.74605e-07	PRKCA, EGFR, BCL2, TGFBR1, SMAD4, TGFB3, MTOR, TGFB1	59	97	13528	18.9104	0.000305513	2.61162e-06	0.00029552
GOTERM_BP_FAT	GO:0008637~apoptotic mitochondrial changes	6	10.1695	1.89538e-07	AKT1, CDKN2A, BCL2, TP53, SMAD3, MYC	59	31	13528	44.3783	0.000331637	2.81094e-06	0.000320794
GOTERM_BP_FAT	GO:0010562~positive regulation of phosphorus metabolic process	8	13.5593	2.15424e-07	PRKCA, EGFR, BCL2, TGFBR1, SMAD4, TGFB3, MTOR, TGFB1	59	100	13528	18.3431	0.000376922	3.168e-06	0.000364607
GOTERM_BP_FAT	GO:0045937~positive regulation of phosphate metabolic process	8	13.5593	2.15424e-07	PRKCA, EGFR, BCL2, TGFBR1, SMAD4, TGFB3, MTOR, TGFB1	59	100	13528	18.3431	0.000376922	3.168e-06	0.000364607
GOTERM_BP_FAT	GO:0060021~palate development	6	10.1695	2.23905e-07	TGFBR1, TGFBR2, SMAD4, TGFB3, TGFBR3, SMAD2	59	32	13528	42.9915	0.000391757	3.26527e-06	0.00037896
GOTERM_BP_FAT	GO:0008219~cell death	16	27.1186	2.30853e-07	HRAS, TP53, SMAD3, PTEN, TGFB1, TGFB2, AKT1, CDKN2A, EP300, CDKN1B, KRAS, SOS1, BCL2, MYC, NGF, TERF1	59	719	13528	5.10238	0.000403911	3.33878e-06	0.00039072
GOTERM_BP_FAT	GO:0043086~negative regulation of catalytic activity	11	18.6441	2.41625e-07	PRKCA, AKT1, CDKN1B, CDKN2A, SMAD7, PPP2CA, TP53, RB1, TERF1, TGFB2, APC	59	277	13528	9.10531	0.000422754	3.46592e-06	0.000408951
GOTERM_BP_FAT	GO:0016265~death	16	27.1186	2.52447e-07	HRAS, TP53, SMAD3, PTEN, TGFB1, TGFB2, AKT1, CDKN2A, EP300, CDKN1B, KRAS, SOS1, BCL2, MYC, NGF, TERF1	59	724	13528	5.06714	0.000441686	3.59173e-06	0.000427268
GOTERM_BP_FAT	GO:0010608~posttranscriptional regulation of gene expression	10	16.9492	2.53045e-07	PRKCA, AKT1, CDKN2A, SMAD7, BCL2, SMAD3, SMAD2, SMAD1, MTOR, PTEN	59	211	13528	10.8667	0.000442731	3.5712e-06	0.00042828
GOTERM_BP_FAT	GO:0007569~cell aging	6	10.1695	2.63027e-07	HRAS, CDKN2A, KRAS, BCL2, TP53, TERF1	59	33	13528	41.6888	0.000460191	3.68237e-06	0.000445174
GOTERM_BP_FAT	GO:0030182~neuron differentiation	13	22.0339	2.63653e-07	EGFR, PRKCA, MAP2K1, TGFBR1, SMAD4, CDH1, PTEN, TGFB2, IGF1R, NTRK1, BCL2, APC, NGF	59	438	13528	6.80536	0.000461286	3.66184e-06	0.000446233
GOTERM_BP_FAT	GO:0051329~interphase of mitotic cell cycle	8	13.5593	2.64009e-07	EGFR, AKT1, CDKN1B, CDKN2A, BCL2, MDM2, RB1, TERF1	59	103	13528	17.8088	0.00046191	3.63792e-06	0.000446837
GOTERM_BP_FAT	GO:0070723~response to cholesterol	4	6.77966	2.98277e-07	TGFBR1, TGFBR2, SMAD2, TGFB1	59	4	13528	229.288	0.000521849	4.078e-06	0.000504835
GOTERM_BP_FAT	GO:0000060~protein import into nucleus, translocation	6	10.1695	3.0737e-07	AKT1, ZFYVE9, TGFB3, TP53, TGFB1, TGFB2	59	34	13528	40.4626	0.000537753	4.16974e-06	0.000520224
GOTERM_BP_FAT	GO:0051325~interphase	8	13.5593	3.21516e-07	EGFR, AKT1, CDKN1B, CDKN2A, BCL2, MDM2, RB1, TERF1	59	106	13528	17.3048	0.000562495	4.3281e-06	0.000544167
GOTERM_BP_FAT	GO:0045216~cell-cell junction organization	6	10.1695	3.57428e-07	SMAD7, TGFB3, SMAD3, TGFB1, TGFB2, APC	59	35	13528	39.3065	0.000625304	4.77479e-06	0.000604948
GOTERM_BP_FAT	GO:0051222~positive regulation of protein transport	7	11.8644	3.88384e-07	TGFBR1, SMAD4, TGFB3, SMAD3, CDH1, TGFB1, TGFB2	59	67	13528	23.9555	0.000679442	5.14902e-06	0.000657341
GOTERM_BP_FAT	GO:0051050~positive regulation of transport	10	16.9492	4.03973e-07	PRKCA, AKT1, TGFBR1, SMAD4, TGFB3, SMAD3, CDH1, TGFB1, PIK3R1, TGFB2	59	223	13528	10.282	0.000706704	5.31543e-06	0.000683726
GOTERM_BP_FAT	GO:0031399~regulation of protein modification process	11	18.6441	4.31937e-07	PRKCA, EGFR, CDKN2A, SMAD7, BCL2, PPP2CA, TGFBR1, SMAD4, TGFB3, MTOR, TGFB1	59	295	13528	8.54973	0.000755605	5.64096e-06	0.000731055
GOTERM_BP_FAT	GO:0022612~gland morphogenesis	5	8.47458	5.32741e-07	EGFR, BCL2, TGFB3, TGFB1, TGFB2	59	16	13528	71.6525	0.000931862	6.90588e-06	0.000901664
GOTERM_BP_FAT	GO:0032386~regulation of intracellular transport	7	11.8644	5.50069e-07	CDKN2A, TGFBR1, SMAD4, TGFB3, SMAD3, CDH1, TGFB1	59	71	13528	22.6059	0.000962158	7.07807e-06	0.000930991
GOTERM_BP_FAT	GO:0050678~regulation of epithelial cell proliferation	7	11.8644	5.50069e-07	EGFR, CDKN1B, TGFBR3, SMAD3, TGFB1, TGFB2, APC	59	71	13528	22.6059	0.000962158	7.07807e-06	0.000930991
GOTERM_BP_FAT	GO:0045941~positive regulation of transcription	14	23.7288	5.62268e-07	TGFBR1, SMAD5, CREBBP, XRCC6, TP53, TGFB3, SMAD4, SMAD3, SMAD2, RB1, SMAD1, TGFB1, EP300, MYC	59	564	13528	5.69155	0.000983485	7.18223e-06	0.000951638
GOTERM_BP_FAT	GO:0018209~peptidyl-serine modification	6	10.1695	6.2569e-07	PRKCA, AKT1, BCL2, TGFBR1, TGFBR2, TNKS	59	39	13528	35.2751	0.00109436	7.93445e-06	0.00105898
GOTERM_BP_FAT	GO:0017015~regulation of transforming growth factor beta receptor signaling pathway	6	10.1695	6.2569e-07	SMAD4, TGFB3, SMAD3, SMAD2, SKIL, TGFB1	59	39	13528	35.2751	0.00109436	7.93445e-06	0.00105898
GOTERM_BP_FAT	GO:0045893~positive regulation of transcription, DNA-dependent	13	22.0339	6.55481e-07	SMAD5, CREBBP, XRCC6, TP53, TGFB3, SMAD4, SMAD3, SMAD2, SMAD1, RB1, TGFB1, EP300, MYC	59	477	13528	6.24894	0.00114643	8.25243e-06	0.0011094
GOTERM_BP_FAT	GO:0060393~regulation of pathway-restricted SMAD protein phosphorylation	5	8.47458	6.94438e-07	SMAD7, TGFBR1, SMAD4, TGFB3, TGFB1	59	17	13528	67.4377	0.00121453	8.68043e-06	0.00117533
GOTERM_BP_FAT	GO:0010628~positive regulation of gene expression	14	23.7288	7.86791e-07	TGFBR1, SMAD5, CREBBP, XRCC6, TP53, TGFB3, SMAD4, SMAD3, SMAD2, RB1, SMAD1, TGFB1, EP300, MYC	59	581	13528	5.52502	0.00137594	9.76509e-06	0.00133164
GOTERM_BP_FAT	GO:0014070~response to organic cyclic substance	8	13.5593	7.92669e-07	PRKCA, BCL2, TGFBR1, TGFBR2, RPS6KB1, PTEN, TGFB1, NGF	59	121	13528	15.1595	0.00138621	9.76877e-06	0.00134159
GOTERM_BP_FAT	GO:0001501~skeletal system development	11	18.6441	8.83304e-07	PRKCA, EGFR, BCL2, TGFBR1, SMAD5, TGFBR2, TGFB3, SMAD3, SMAD1, MYC, TGFB1	59	319	13528	7.90649	0.00154459	1.08096e-05	0.00149499
GOTERM_BP_FAT	GO:0048729~tissue morphogenesis	9	15.2542	9.13714e-07	MAP3K7, SMAD7, BCL2, SMAD4, TGFBR3, SMAD3, SMAD2, SMAD1, TGFB2	59	180	13528	11.4644	0.00159772	1.11041e-05	0.00154646
GOTERM_BP_FAT	GO:0051384~response to glucocorticoid stimulus	7	11.8644	9.63975e-07	PRKCA, EP300, KRAS, MAP2K1, BCL2, RPS6KB1, NGF	59	78	13528	20.5771	0.00168553	1.16341e-05	0.00163152
GOTERM_BP_FAT	GO:0042306~regulation of protein import into nucleus	6	10.1695	1.16107e-06	TGFBR1, SMAD4, TGFB3, SMAD3, CDH1, TGFB1	59	44	13528	31.2666	0.00202981	1.39168e-05	0.0019651
GOTERM_BP_FAT	GO:0010647~positive regulation of cell communication	11	18.6441	1.1691e-06	EGFR, MAP3K7, HRAS, KRAS, SOS1, TGFBR1, SMAD4, TGFB3, MTOR, TGFB1, TGFB2	59	329	13528	7.66617	0.00204383	1.39177e-05	0.00197869
GOTERM_BP_FAT	GO:0043009~chordate embryonic development	11	18.6441	1.23508e-06	MAP3K7, EP300, PLCG1, TGFBR1, TGFBR2, TGFB3, TP53, TGFBR3, CDH1, SMAD2, TAB1	59	331	13528	7.61985	0.00215905	1.46039e-05	0.00209036
GOTERM_BP_FAT	GO:0042326~negative regulation of phosphorylation	6	10.1695	1.30194e-06	PRKCA, CDKN1B, CDKN2A, SMAD7, PPP2CA, TGFB1	59	45	13528	30.5718	0.0022758	1.52911e-05	0.00220352
GOTERM_BP_FAT	GO:0009792~embryonic development ending in birth or egg hatching	11	18.6441	1.34016e-06	MAP3K7, EP300, PLCG1, TGFBR1, TGFBR2, TGFB3, TP53, TGFBR3, CDH1, SMAD2, TAB1	59	334	13528	7.55141	0.00234252	1.5635e-05	0.0022682
GOTERM_BP_FAT	GO:0002521~leukocyte differentiation	8	13.5593	1.35543e-06	BCL2, NTRK1, TGFBR2, TP53, CD79A, TGFB1, PIK3R1, APC	59	131	13528	14.0023	0.0023692	1.57085e-05	0.00229405
GOTERM_BP_FAT	GO:0012501~programmed cell death	14	23.7288	1.38497e-06	HRAS, TP53, SMAD3, PTEN, AKT1, EP300, CDKN1B, KRAS, CDKN2A, SOS1, BCL2, MYC, NGF, TERF1	59	611	13528	5.25374	0.00242076	1.59452e-05	0.00234404
GOTERM_BP_FAT	GO:0060390~regulation of SMAD protein nuclear translocation	4	6.77966	1.4823e-06	TGFBR1, SMAD4, TGFB3, TGFB1	59	6	13528	152.859	0.00259067	1.69543e-05	0.00250878
GOTERM_BP_FAT	GO:0060391~positive regulation of SMAD protein nuclear translocation	4	6.77966	1.4823e-06	TGFBR1, SMAD4, TGFB3, TGFB1	59	6	13528	152.859	0.00259067	1.69543e-05	0.00250878
GOTERM_BP_FAT	GO:0031960~response to corticosteroid stimulus	7	11.8644	1.60392e-06	PRKCA, EP300, KRAS, MAP2K1, BCL2, RPS6KB1, NGF	59	85	13528	18.8826	0.00280293	1.82263e-05	0.00271462
GOTERM_BP_FAT	GO:0031346~positive regulation of cell projection organization	6	10.1695	1.62396e-06	TGFBR1, TGFB3, SMAD1, MTOR, NGF, APC	59	47	13528	29.2708	0.0028379	1.83349e-05	0.00274853
GOTERM_BP_FAT	GO:0048732~gland development	8	13.5593	1.65919e-06	EGFR, IGF1R, BCL2, TGFBR1, TGFB3, CDH1, TGFB1, TGFB2	59	135	13528	13.5874	0.00289938	1.86126e-05	0.00280816
GOTERM_BP_FAT	GO:0045936~negative regulation of phosphate metabolic process	6	10.1695	1.80688e-06	PRKCA, CDKN1B, CDKN2A, SMAD7, PPP2CA, TGFB1	59	48	13528	28.661	0.00315705	2.01402e-05	0.00305812
GOTERM_BP_FAT	GO:0010563~negative regulation of phosphorus metabolic process	6	10.1695	1.80688e-06	PRKCA, CDKN1B, CDKN2A, SMAD7, PPP2CA, TGFB1	59	48	13528	28.661	0.00315705	2.01402e-05	0.00305812
GOTERM_BP_FAT	GO:0006469~negative regulation of protein kinase activity	7	11.8644	1.83976e-06	PRKCA, AKT1, CDKN1B, CDKN2A, PPP2CA, RB1, APC	59	87	13528	18.4485	0.0032144	2.03769e-05	0.00311375
GOTERM_BP_FAT	GO:0008283~cell proliferation	12	20.339	1.99458e-06	EGFR, XRCC5, MAP2K1, BCL2, CREBBP, TP53, TGFBR3, CD79A, MYC, PTEN, TGFB1, TGFB2	59	436	13528	6.31068	0.00348443	2.19527e-05	0.00337579
GOTERM_BP_FAT	GO:0045165~cell fate commitment	8	13.5593	2.018e-06	BCL2, TGFBR1, SMAD5, SMAD4, TP53, SMAD2, SMAD1, TGFB2	59	139	13528	13.1964	0.00352528	2.20717e-05	0.00341543
GOTERM_BP_FAT	GO:0045930~negative regulation of mitotic cell cycle	5	8.47458	2.10054e-06	EGFR, BCL2, SMAD3, RB1, TGFB1	59	22	13528	52.1109	0.0036692	2.28317e-05	0.00355512
GOTERM_BP_FAT	GO:0001934~positive regulation of protein amino acid phosphorylation	7	11.8644	2.10317e-06	PRKCA, BCL2, TGFBR1, SMAD4, TGFB3, MTOR, TGFB1	59	89	13528	18.0339	0.00367379	2.27192e-05	0.00355957
GOTERM_BP_FAT	GO:0043405~regulation of MAP kinase activity	8	13.5593	2.22043e-06	PRKCA, EGFR, KRAS, MAP2K1, PPP2CA, TGFB3, SHC1, TGFB1	59	141	13528	13.0093	0.00387821	2.38387e-05	0.00375802
GOTERM_BP_FAT	GO:0033673~negative regulation of kinase activity	7	11.8644	2.24597e-06	PRKCA, AKT1, CDKN1B, CDKN2A, PPP2CA, RB1, APC	59	90	13528	17.8335	0.00392274	2.39659e-05	0.00380126
GOTERM_BP_FAT	GO:0043524~negative regulation of neuron apoptosis	6	10.1695	2.45463e-06	HRAS, KRAS, BCL2, NTRK1, TGFB3, NGF	59	51	13528	26.9751	0.0042864	2.60337e-05	0.0041544
GOTERM_BP_FAT	GO:0007435~salivary gland morphogenesis	4	6.77966	2.58612e-06	EGFR, TGFB3, TGFB1, TGFB2	59	7	13528	131.022	0.0045155	2.7263e-05	0.00437694
GOTERM_BP_FAT	GO:0033160~positive regulation of protein import into nucleus, translocation	4	6.77966	2.58612e-06	TGFBR1, SMAD4, TGFB3, TGFB1	59	7	13528	131.022	0.0045155	2.7263e-05	0.00437694
GOTERM_BP_FAT	GO:0010558~negative regulation of macromolecule biosynthetic process	13	22.0339	2.75442e-06	PRKCA, SMAD7, TP53, TGFB3, SMAD4, SMAD3, SMAD2, RB1, TGFB1, CDKN1B, MDM2, SKIL, TERF1	59	547	13528	5.44926	0.00480864	2.88633e-05	0.00466177
GOTERM_BP_FAT	GO:0033157~regulation of intracellular protein transport	6	10.1695	2.97913e-06	TGFBR1, SMAD4, TGFB3, SMAD3, CDH1, TGFB1	59	53	13528	25.9571	0.00519992	3.10322e-05	0.00504208
GOTERM_BP_FAT	GO:0030030~cell projection organization	11	18.6441	3.20118e-06	PRKCA, EGFR, AKT1, IGF1R, MAP2K1, BCL2, CDH1, MTOR, PTEN, NGF, APC	59	368	13528	6.85372	0.00558641	3.31478e-05	0.00541788
GOTERM_BP_FAT	GO:0000079~regulation of cyclin-dependent protein kinase activity	6	10.1695	3.27242e-06	EGFR, AKT1, CDKN1B, CDKN2A, PTEN, APC	59	54	13528	25.4765	0.00571037	3.36861e-05	0.00553845
GOTERM_BP_FAT	GO:0001775~cell activation	10	16.9492	3.28867e-06	EGFR, BCL2, NTRK1, TGFBR2, TP53, SMAD3, CD79A, TGFB1, PIK3R1, APC	59	287	13528	7.98913	0.00573866	3.36555e-05	0.00556596
GOTERM_BP_FAT	GO:0000278~mitotic cell cycle	11	18.6441	3.35965e-06	EGFR, AKT1, CDKN1B, CDKN2A, MAP2K1, BCL2, MDM2, TNKS, RB1, TERF1, APC	59	370	13528	6.81667	0.00586215	3.4182e-05	0.00568608
GOTERM_BP_FAT	GO:0007507~heart development	9	15.2542	3.46068e-06	EP300, SMAD7, TGFBR1, TGFBR2, TGFBR3, SMAD2, TAB1, PTEN, TGFB2	59	215	13528	9.59811	0.00603789	3.50063e-05	0.00585706
GOTERM_BP_FAT	GO:0031327~negative regulation of cellular biosynthetic process	13	22.0339	3.57629e-06	PRKCA, SMAD7, TP53, TGFB3, SMAD4, SMAD3, SMAD2, RB1, TGFB1, CDKN1B, MDM2, SKIL, TERF1	59	561	13528	5.31327	0.00623898	3.59679e-05	0.00605273
GOTERM_BP_FAT	GO:0050680~negative regulation of epithelial cell proliferation	5	8.47458	3.59786e-06	CDKN1B, TGFBR3, TGFB1, TGFB2, APC	59	25	13528	45.8576	0.00627649	3.5978e-05	0.00608923
GOTERM_BP_FAT	GO:0000082~G1/S transition of mitotic cell cycle	6	10.1695	3.92683e-06	EGFR, AKT1, CDKN1B, CDKN2A, BCL2, RB1	59	56	13528	24.5666	0.00684841	3.90445e-05	0.00664598
GOTERM_BP_FAT	GO:0051054~positive regulation of DNA metabolic process	6	10.1695	3.92683e-06	IGF1R, HRAS, TGFB3, TNKS, SHC1, TGFB1	59	56	13528	24.5666	0.00684841	3.90445e-05	0.00664598
GOTERM_BP_FAT	GO:0035295~tube development	9	15.2542	4.10362e-06	MAP3K7, EP300, BCL2, TGFBR1, TGFBR2, SMAD4, TGFB3, SMAD2, TAB1	59	220	13528	9.37997	0.00715562	4.05718e-05	0.00694518
GOTERM_BP_FAT	GO:0009967~positive regulation of signal transduction	10	16.9492	4.11658e-06	MAP3K7, HRAS, KRAS, SOS1, TGFBR1, SMAD4, TGFB3, MTOR, TGFB1, TGFB2	59	295	13528	7.77248	0.00717814	4.04713e-05	0.00696711
GOTERM_BP_FAT	GO:0007184~SMAD protein nuclear translocation	4	6.77966	4.12519e-06	ZFYVE9, TGFB3, TGFB1, TGFB2	59	8	13528	114.644	0.00719309	4.03293e-05	0.00698168
GOTERM_BP_FAT	GO:0032868~response to insulin stimulus	7	11.8644	4.16055e-06	AKT1, IGF1R, GRB2, SHC1, RPS6KB1, MTOR, PIK3R1	59	100	13528	16.0502	0.00725453	4.0449e-05	0.00704152
GOTERM_BP_FAT	GO:0009890~negative regulation of biosynthetic process	13	22.0339	4.44614e-06	PRKCA, SMAD7, TP53, TGFB3, SMAD4, SMAD3, SMAD2, RB1, TGFB1, CDKN1B, MDM2, SKIL, TERF1	59	573	13528	5.202	0.00775057	4.29867e-05	0.00752486
GOTERM_BP_FAT	GO:0030098~lymphocyte differentiation	7	11.8644	4.94133e-06	BCL2, NTRK1, TP53, CD79A, TGFB1, PIK3R1, APC	59	103	13528	15.5827	0.00861007	4.75118e-05	0.00836291
GOTERM_BP_FAT	GO:0001952~regulation of cell-matrix adhesion	5	8.47458	4.95971e-06	CDKN2A, BCL2, SMAD3, PTEN, PIK3R1	59	27	13528	42.4608	0.00864195	4.74279e-05	0.00839401
GOTERM_BP_FAT	GO:0043627~response to estrogen stimulus	7	11.8644	5.52509e-06	PRKCA, BCL2, TGFBR1, TGFBR2, TGFB3, PTEN, TGFB1	59	105	13528	15.2859	0.00962234	5.25472e-05	0.00935084
GOTERM_BP_FAT	GO:0048598~embryonic morphogenesis	10	16.9492	5.69263e-06	MAP3K7, TGFBR1, TGFBR2, SMAD4, TGFB3, TP53, SMAD3, SMAD2, SMAD1, MYC	59	307	13528	7.46867	0.00991267	5.38479e-05	0.00963437
GOTERM_BP_FAT	GO:0000723~telomere maintenance	5	8.47458	5.76787e-06	XRCC5, XRCC6, TEP1, TERT, TERF1	59	28	13528	40.9443	0.010043	5.42663e-05	0.00976172
GOTERM_BP_FAT	GO:0045740~positive regulation of DNA replication	5	8.47458	5.76787e-06	IGF1R, HRAS, TGFB3, TNKS, SHC1	59	28	13528	40.9443	0.010043	5.42663e-05	0.00976172
GOTERM_BP_FAT	GO:0060249~anatomical structure homeostasis	7	11.8644	5.83731e-06	XRCC5, BCL2, XRCC6, TEP1, TERT, TERF1, APC	59	106	13528	15.1417	0.0101633	5.46259e-05	0.00987922
GOTERM_BP_FAT	GO:0016049~cell growth	6	10.1695	6.01677e-06	BCL2, TGFB3, TGFBR3, MTOR, TGFB1, TGFB2	59	61	13528	22.5529	0.0104741	5.60057e-05	0.0101829
GOTERM_BP_FAT	GO:0034405~response to fluid shear stress	4	6.77966	6.16892e-06	AKT1, SMAD7, TGFB3, TGFB1	59	9	13528	101.906	0.0107376	5.71182e-05	0.0104404
GOTERM_BP_FAT	GO:0033158~regulation of protein import into nucleus, translocation	4	6.77966	6.16892e-06	TGFBR1, SMAD4, TGFB3, TGFB1	59	9	13528	101.906	0.0107376	5.71182e-05	0.0104404
GOTERM_BP_FAT	GO:0032200~telomere organization	5	8.47458	6.6694e-06	XRCC5, XRCC6, TEP1, TERT, TERF1	59	29	13528	39.5324	0.0116036	6.1427e-05	0.0112874
GOTERM_BP_FAT	GO:0051271~negative regulation of cell motion	6	10.1695	7.06246e-06	CDKN1B, SMAD7, BCL2, TGFBR3, PTEN, TGFB1	59	63	13528	21.837	0.0122833	6.47066e-05	0.0119526
GOTERM_BP_FAT	GO:0006915~apoptosis	13	22.0339	7.36216e-06	HRAS, TP53, SMAD3, PTEN, AKT1, EP300, KRAS, CDKN2A, SOS1, BCL2, MYC, NGF, TERF1	59	602	13528	4.9514	0.0128012	6.7101e-05	0.0124598
GOTERM_BP_FAT	GO:0010629~negative regulation of gene expression	12	20.339	8.009e-06	CDKN1B, SMAD7, SMAD4, TP53, SMAD3, MDM2, SMAD2, RB1, SMAD1, SKIL, MYC, TGFB1	59	504	13528	5.45924	0.013918	7.26181e-05	0.0135544
GOTERM_BP_FAT	GO:0045321~leukocyte activation	9	15.2542	8.2762e-06	BCL2, NTRK1, TGFBR2, TP53, SMAD3, CD79A, TGFB1, PIK3R1, APC	59	242	13528	8.52724	0.014379	7.46539e-05	0.0140066
GOTERM_BP_FAT	GO:0051223~regulation of protein transport	7	11.8644	8.88804e-06	TGFBR1, SMAD4, TGFB3, SMAD3, CDH1, TGFB1, TGFB2	59	114	13528	14.0791	0.0154338	7.97617e-05	0.015042
GOTERM_BP_FAT	GO:0051259~protein oligomerization	8	13.5593	8.93135e-06	IGF1R, HRAS, MAP2K1, GRB2, TP53, CDH1, SKIL, TERF1	59	174	13528	10.542	0.0155084	7.97414e-05	0.0151153
GOTERM_BP_FAT	GO:0022403~cell cycle phase	11	18.6441	9.06376e-06	EGFR, AKT1, CDKN1B, CDKN2A, MAP2K1, BCL2, MDM2, TNKS, RB1, TERF1, APC	59	414	13528	6.0922	0.0157365	8.05127e-05	0.0153394
GOTERM_BP_FAT	GO:0045934~negative regulation of nucleobase, nucleoside, nucleotide and nucleic acid metabolic process	12	20.339	9.29464e-06	CDKN1B, SMAD7, SMAD4, TGFB3, TP53, SMAD3, MDM2, SMAD2, RB1, SKIL, TGFB1, TERF1	59	512	13528	5.37394	0.0161341	8.21466e-05	0.0157301
GOTERM_BP_FAT	GO:0001503~ossification	7	11.8644	9.34641e-06	EGFR, BCL2, SMAD5, TGFB3, SMAD3, SMAD1, TGFB1	59	115	13528	13.9567	0.0162233	8.2189e-05	0.0158177
GOTERM_BP_FAT	GO:0001701~in utero embryonic development	8	13.5593	9.62489e-06	PLCG1, TGFBR1, TGFB3, TP53, TGFBR3, CDH1, SMAD2, TAB1	59	176	13528	10.4222	0.0167026	8.42146e-05	0.0162889
GOTERM_BP_FAT	GO:0010648~negative regulation of cell communication	9	15.2542	9.89779e-06	PRKCA, AKT1, SMAD7, PPP2CA, TGFB3, MTOR, SKIL, PTEN, APC	59	248	13528	8.32094	0.0171721	8.61715e-05	0.0167508
GOTERM_BP_FAT	GO:0010627~regulation of protein kinase cascade	9	15.2542	1.01926e-05	MAP3K7, AKT1, PPP2CA, TGFBR1, MTOR, PTEN, TGFB1, TGFB2, APC	59	249	13528	8.28752	0.0176789	8.82984e-05	0.0172496
GOTERM_BP_FAT	GO:0051172~negative regulation of nitrogen compound metabolic process	12	20.339	1.05639e-05	CDKN1B, SMAD7, SMAD4, TGFB3, TP53, SMAD3, MDM2, SMAD2, RB1, SKIL, TGFB1, TERF1	59	519	13528	5.30146	0.0183171	9.10646e-05	0.017878
GOTERM_BP_FAT	GO:0051336~regulation of hydrolase activity	10	16.9492	1.20607e-05	EGFR, CDKN2A, MAP2K1, TP53, SMAD3, CDH1, MTOR, MYC, TERF1, TGFB2	59	337	13528	6.8038	0.0208851	0.000103457	0.0204108
GOTERM_BP_FAT	GO:0040007~growth	8	13.5593	1.24145e-05	AKT1, BCL2, TGFB3, TGFBR3, SMAD2, MTOR, TGFB1, TGFB2	59	183	13528	10.0235	0.0214912	0.000105973	0.0210096
GOTERM_BP_FAT	GO:0031175~neuron projection development	9	15.2542	1.24712e-05	PRKCA, EGFR, IGF1R, MAP2K1, BCL2, CDH1, PTEN, NGF, APC	59	256	13528	8.06091	0.0215882	0.000105939	0.0211054
GOTERM_BP_FAT	GO:0051101~regulation of DNA binding	7	11.8644	1.25162e-05	CDKN2A, EP300, KRAS, SMAD7, TGFBR3, TNKS, TGFB1	59	121	13528	13.2646	0.0216654	0.000105809	0.0211817
GOTERM_BP_FAT	GO:0048666~neuron development	10	16.9492	1.26448e-05	PRKCA, EGFR, IGF1R, MAP2K1, BCL2, CDH1, PTEN, TGFB2, NGF, APC	59	339	13528	6.76366	0.0218854	0.000106381	0.0213992
GOTERM_BP_FAT	GO:0060348~bone development	7	11.8644	1.37477e-05	EGFR, BCL2, SMAD5, TGFB3, SMAD3, SMAD1, TGFB1	59	123	13528	13.0489	0.0237715	0.000115106	0.0232655
GOTERM_BP_FAT	GO:0031401~positive regulation of protein modification process	8	13.5593	1.4289e-05	PRKCA, SMAD7, BCL2, TGFBR1, SMAD4, TGFB3, MTOR, TGFB1	59	187	13528	9.80912	0.0246959	0.000119069	0.0241815
GOTERM_BP_FAT	GO:0007431~salivary gland development	4	6.77966	1.60095e-05	EGFR, TGFB3, TGFB1, TGFB2	59	12	13528	76.4294	0.027628	0.000132772	0.0270927
GOTERM_BP_FAT	GO:0051960~regulation of nervous system development	8	13.5593	1.69562e-05	PRKCA, XRCC5, BCL2, XRCC6, TP53, SMAD1, TGFB1, NGF	59	192	13528	9.55367	0.0292377	0.00013996	0.0286946
GOTERM_BP_FAT	GO:0008286~insulin receptor signaling pathway	5	8.47458	1.80781e-05	AKT1, IGF1R, GRB2, SHC1, PIK3R1	59	37	13528	30.9849	0.0311417	0.000148519	0.0305929
GOTERM_BP_FAT	GO:0031667~response to nutrient levels	8	13.5593	2.00228e-05	AKT1, BCL2, TGFBR2, TP53, RPS6KB1, MTOR, PTEN, TGFB1	59	197	13528	9.31119	0.0344335	0.000163726	0.0338834
GOTERM_BP_FAT	GO:0046649~lymphocyte activation	8	13.5593	2.13714e-05	BCL2, NTRK1, TP53, SMAD3, CD79A, TGFB1, PIK3R1, APC	59	199	13528	9.21761	0.0367096	0.00017394	0.0361651
GOTERM_BP_FAT	GO:0043281~regulation of caspase activity	6	10.1695	2.14929e-05	CDKN2A, TP53, SMAD3, CDH1, MYC, TERF1	59	79	13528	17.4143	0.0369144	0.000174119	0.0363707
GOTERM_BP_FAT	GO:0032583~regulation of gene-specific transcription	7	11.8644	2.23947e-05	CDKN1B, SMAD7, XRCC6, TGFB3, TP53, SMAD3, SMAD2	59	134	13528	11.9777	0.0384332	0.000180588	0.0378965
GOTERM_BP_FAT	GO:0052548~regulation of endopeptidase activity	6	10.1695	2.57672e-05	CDKN2A, TP53, SMAD3, CDH1, MYC, TERF1	59	82	13528	16.7772	0.0440916	0.000206828	0.0436022
GOTERM_BP_FAT	GO:0010862~positive regulation of pathway-restricted SMAD protein phosphorylation	4	6.77966	2.63273e-05	TGFBR1, SMAD4, TGFB3, TGFB1	59	14	13528	65.5109	0.0450281	0.000210358	0.0445498
GOTERM_BP_FAT	GO:0035265~organ growth	4	6.77966	2.63273e-05	BCL2, TGFBR3, SMAD2, TGFB2	59	14	13528	65.5109	0.0450281	0.000210358	0.0445498
GOTERM_BP_FAT	GO:0007005~mitochondrion organization	7	11.8644	2.64551e-05	AKT1, CDKN2A, HSP90AA1, BCL2, TP53, SMAD3, MYC	59	138	13528	11.6306	0.0452417	0.000210419	0.0447661
GOTERM_BP_FAT	GO:0006916~anti-apoptosis	8	13.5593	2.66966e-05	AKT1, IGF1R, BCL2, TGFBR1, PIK3CA, MYC, TERT, NGF	59	206	13528	8.90439	0.0456451	0.000211379	0.0451746
GOTERM_BP_FAT	GO:0010638~positive regulation of organelle organization	6	10.1695	2.73296e-05	CDKN1B, SMAD3, TNKS, MTOR, TERF1, APC	59	83	13528	16.575	0.0467018	0.000215416	0.0462455
GOTERM_BP_FAT	GO:0030307~positive regulation of cell growth	5	8.47458	3.01529e-05	AKT1, EP300, TGFBR1, TGFB2, NGF	59	42	13528	27.2962	0.0514003	0.000236602	0.0510218
GOTERM_BP_FAT	GO:0006606~protein import into nucleus	6	10.1695	3.24622e-05	AKT1, ZFYVE9, TGFB3, TP53, TGFB1, TGFB2	59	86	13528	15.9968	0.0552262	0.000253583	0.0549282
GOTERM_BP_FAT	GO:0052547~regulation of peptidase activity	6	10.1695	3.24622e-05	CDKN2A, TP53, SMAD3, CDH1, MYC, TERF1	59	86	13528	15.9968	0.0552262	0.000253583	0.0549282
GOTERM_BP_FAT	GO:0007162~negative regulation of cell adhesion	5	8.47458	3.31396e-05	CDKN2A, MAP2K1, PTEN, TGFB1, PIK3R1	59	43	13528	26.6614	0.0563456	0.000257724	0.0560743
GOTERM_BP_FAT	GO:0045596~negative regulation of cell differentiation	8	13.5593	3.61636e-05	SMAD7, TGFBR1, CREBBP, TP53, TGFBR3, SMAD3, TGFB1, APC	59	216	13528	8.49215	0.0613263	0.000279993	0.0611895
GOTERM_BP_FAT	GO:0051170~nuclear import	6	10.1695	3.62789e-05	AKT1, ZFYVE9, TGFB3, TP53, TGFB1, TGFB2	59	88	13528	15.6333	0.0615157	0.000279649	0.0613845
GOTERM_BP_FAT	GO:0030509~BMP signaling pathway	5	8.47458	3.63375e-05	SMAD7, SMAD5, SMAD4, TGFBR3, SMAD1	59	44	13528	26.0555	0.061612	0.000278872	0.0614837
GOTERM_BP_FAT	GO:0032504~multicellular organism reproduction	11	18.6441	3.67773e-05	EGFR, AKT1, BCL2, TGFBR1, SMAD5, TGFB3, RPS6KB1, SMAD1, MTOR, TGFB1, TGFB2	59	487	13528	5.17899	0.0623341	0.000281015	0.0622277
GOTERM_BP_FAT	GO:0048609~reproductive process in a multicellular organism	11	18.6441	3.67773e-05	EGFR, AKT1, BCL2, TGFBR1, SMAD5, TGFB3, RPS6KB1, SMAD1, MTOR, TGFB1, TGFB2	59	487	13528	5.17899	0.0623341	0.000281015	0.0622277
GOTERM_BP_FAT	GO:0031344~regulation of cell projection organization	6	10.1695	3.83131e-05	TGFBR1, TGFB3, SMAD1, MTOR, NGF, APC	59	89	13528	15.4576	0.0648509	0.000291476	0.0648255
GOTERM_BP_FAT	GO:0009749~response to glucose stimulus	5	8.47458	3.97556e-05	TGFBR2, SMAD2, RPS6KB1, PTEN, TGFB1	59	45	13528	25.4765	0.0672086	0.000301139	0.0672653
GOTERM_BP_FAT	GO:0051495~positive regulation of cytoskeleton organization	5	8.47458	3.97556e-05	CDKN1B, SMAD3, MTOR, TERF1, APC	59	45	13528	25.4765	0.0672086	0.000301139	0.0672653
GOTERM_BP_FAT	GO:0009991~response to extracellular stimulus	8	13.5593	4.06522e-05	AKT1, BCL2, TGFBR2, TP53, RPS6KB1, MTOR, PTEN, TGFB1	59	220	13528	8.33775	0.068671	0.000306603	0.0687818
GOTERM_BP_FAT	GO:0009968~negative regulation of signal transduction	8	13.5593	4.18431e-05	PRKCA, AKT1, SMAD7, PPP2CA, TGFB3, SKIL, PTEN, APC	59	221	13528	8.30002	0.0706101	0.000314229	0.0707961
GOTERM_BP_FAT	GO:0000075~cell cycle checkpoint	6	10.1695	4.26463e-05	CDKN2A, TP53, RB1, TGFB1, TERF1, APC	59	91	13528	15.1179	0.0719155	0.000318892	0.0721546
GOTERM_BP_FAT	GO:0010810~regulation of cell-substrate adhesion	5	8.47458	4.34032e-05	CDKN2A, BCL2, SMAD3, PTEN, PIK3R1	59	46	13528	24.9226	0.0731441	0.00032317	0.0734348
GOTERM_BP_FAT	GO:0007264~small GTPase mediated signal transduction	9	15.2542	4.38211e-05	HRAS, KRAS, MAP2K1, GRB2, SOS1, NTRK1, MAPK3, SHC1, NGF	59	305	13528	6.76588	0.0738217	0.000324899	0.0741416
GOTERM_BP_FAT	GO:0034284~response to monosaccharide stimulus	5	8.47458	4.72896e-05	TGFBR2, SMAD2, RPS6KB1, PTEN, TGFB1	59	47	13528	24.3924	0.0794268	0.000349132	0.0800079
GOTERM_BP_FAT	GO:0009746~response to hexose stimulus	5	8.47458	4.72896e-05	TGFBR2, SMAD2, RPS6KB1, PTEN, TGFB1	59	47	13528	24.3924	0.0794268	0.000349132	0.0800079
GOTERM_BP_FAT	GO:0044057~regulation of system process	9	15.2542	4.80531e-05	PRKCA, EGFR, HRAS, KRAS, MAP2K1, SMAD7, RPS6KB1, TGFB2, NGF	59	309	13528	6.6783	0.080656	0.000353278	0.0812991
GOTERM_BP_FAT	GO:0051896~regulation of protein kinase B signaling cascade	4	6.77966	4.8735e-05	TGFBR1, MTOR, PTEN, TGFB1	59	17	13528	53.9501	0.0817525	0.000356791	0.0824523
GOTERM_BP_FAT	GO:0034504~protein localization in nucleus	6	10.1695	4.98469e-05	AKT1, ZFYVE9, TGFB3, TP53, TGFB1, TGFB2	59	94	13528	14.6354	0.0835376	0.00036341	0.0843327
GOTERM_BP_FAT	GO:0030183~B cell differentiation	5	8.47458	5.14244e-05	BCL2, NTRK1, TP53, CD79A, PIK3R1	59	48	13528	23.8842	0.0860643	0.000373354	0.0870005
GOTERM_BP_FAT	GO:0045793~positive regulation of cell size	5	8.47458	5.14244e-05	AKT1, EP300, TGFBR1, TGFB2, NGF	59	48	13528	23.8842	0.0860643	0.000373354	0.0870005
GOTERM_BP_FAT	GO:0007423~sensory organ development	8	13.5593	5.24432e-05	EGFR, CDKN1B, BCL2, TGFB3, MYC, TGFB1, TGFB2, APC	59	229	13528	8.01007	0.0876923	0.000379176	0.0887234
GOTERM_BP_FAT	GO:0060491~regulation of cell projection assembly	4	6.77966	5.8304e-05	TGFBR1, TGFB3, MTOR, APC	59	18	13528	50.9529	0.097002	0.000419809	0.0986341
GOTERM_BP_FAT	GO:0016202~regulation of striated muscle tissue development	5	8.47458	6.04777e-05	BCL2, TGFBR2, SMAD3, RPS6KB1, TGFB1	59	50	13528	22.9288	0.100431	0.000433673	0.10231
GOTERM_BP_FAT	GO:0030324~lung development	6	10.1695	6.39001e-05	EP300, TGFBR1, TGFBR2, TGFB3, SMAD2, TAB1	59	99	13528	13.8963	0.105803	0.00045634	0.108096
GOTERM_BP_FAT	GO:0043623~cellular protein complex assembly	7	11.8644	6.50316e-05	HSP90AA1, ZFYVE9, SMAD4, SMAD3, SMAD2, SMAD1, TGFB1	59	162	13528	9.90751	0.107572	0.000462532	0.11001
GOTERM_BP_FAT	GO:0048610~reproductive cellular process	7	11.8644	6.50316e-05	AKT1, BCL2, TGFBR1, SMAD5, RPS6KB1, MTOR, TGFB1	59	162	13528	9.90751	0.107572	0.000462532	0.11001
GOTERM_BP_FAT	GO:0048634~regulation of muscle development	5	8.47458	6.54158e-05	BCL2, TGFBR2, SMAD3, RPS6KB1, TGFB1	59	51	13528	22.4792	0.108172	0.00046338	0.110659
GOTERM_BP_FAT	GO:0048872~homeostasis of number of cells	6	10.1695	6.70443e-05	AKT1, BCL2, SMAD5, TGFBR3, RB1, TGFB1	59	100	13528	13.7573	0.11071	0.000472999	0.113412
GOTERM_BP_FAT	GO:0035272~exocrine system development	4	6.77966	6.90253e-05	EGFR, TGFB3, TGFB1, TGFB2	59	19	13528	48.2712	0.113787	0.000485016	0.116762
GOTERM_BP_FAT	GO:0051291~protein heterooligomerization	5	8.47458	7.06416e-05	IGF1R, HRAS, MAP2K1, GRB2, SKIL	59	52	13528	22.0469	0.116291	0.000494386	0.119494
GOTERM_BP_FAT	GO:0030323~respiratory tube development	6	10.1695	7.369e-05	EP300, TGFBR1, TGFBR2, TGFB3, SMAD2, TAB1	59	102	13528	13.4875	0.120993	0.000513662	0.124648
GOTERM_BP_FAT	GO:0043406~positive regulation of MAP kinase activity	6	10.1695	7.369e-05	EGFR, KRAS, MAP2K1, TGFB3, SHC1, TGFB1	59	102	13528	13.4875	0.120993	0.000513662	0.124648
GOTERM_BP_FAT	GO:0050767~regulation of neurogenesis	7	11.8644	7.44641e-05	XRCC5, BCL2, XRCC6, TP53, SMAD1, TGFB1, NGF	59	166	13528	9.66878	0.122183	0.000516997	0.125956
GOTERM_BP_FAT	GO:0009611~response to wounding	11	18.6441	7.4965e-05	AKT1, MAP2K1, BCL2, TGFBR2, TGFB3, SMAD3, RPS6KB1, SMAD1, TGFB1, TGFB2, NGF	59	530	13528	4.75881	0.122952	0.000518418	0.126803
GOTERM_BP_FAT	GO:0051090~regulation of transcription factor activity	6	10.1695	7.71976e-05	CDKN2A, EP300, KRAS, SMAD7, TGFBR3, TGFB1	59	103	13528	13.3566	0.126372	0.000531752	0.130577
GOTERM_BP_FAT	GO:0051240~positive regulation of multicellular organismal process	8	13.5593	7.82505e-05	EGFR, MAP3K7, AKT1, BCL2, TGFB3, SMAD3, TGFB1, TGFB2	59	244	13528	7.51764	0.127981	0.00053689	0.132357
GOTERM_BP_FAT	GO:0001568~blood vessel development	8	13.5593	8.02856e-05	MAP3K7, AKT1, SMAD7, TGFBR1, TGFBR2, TGFBR3, PTEN, TGFB2	59	245	13528	7.48696	0.131081	0.000548699	0.135797
GOTERM_BP_FAT	GO:0006919~activation of caspase activity	5	8.47458	8.19964e-05	CDKN2A, TP53, SMAD3, MYC, TERF1	59	54	13528	21.2304	0.133679	0.000558209	0.138689
GOTERM_BP_FAT	GO:0045449~regulation of transcription	25	42.3729	8.25075e-05	XRCC6, TGFB3, TGFB1, POLR2A, CDKN2A, KRAS, PPP2CA, SKIL, MYC, TERF1, MAP2K1, SMAD7, TGFBR1, CREBBP, SMAD5, TP53, SMAD4, SMAD3, SMAD2, SMAD1, RB1, CDKN1B, EP300, TGFBR3, MDM2	59	2601	13528	2.20385	0.134453	0.000559511	0.139553
GOTERM_BP_FAT	GO:0006355~regulation of transcription, DNA-dependent	20	33.8983	9.07613e-05	MAP2K1, SMAD7, SMAD5, CREBBP, XRCC6, TP53, TGFB3, SMAD4, SMAD3, SMAD2, RB1, SMAD1, TGFB1, POLR2A, CDKN2A, EP300, CDKN1B, MDM2, SKIL, MYC	59	1773	13528	2.58644	0.146867	0.000613092	0.153503
GOTERM_BP_FAT	GO:0001944~vasculature development	8	13.5593	9.34256e-05	MAP3K7, AKT1, SMAD7, TGFBR1, TGFBR2, TGFBR3, PTEN, TGFB2	59	251	13528	7.30799	0.150836	0.000628658	0.158006
GOTERM_BP_FAT	GO:0001836~release of cytochrome c from mitochondria	4	6.77966	9.41649e-05	BCL2, TP53, SMAD3, MYC	59	21	13528	43.6739	0.151934	0.000631205	0.159255
GOTERM_BP_FAT	GO:0009612~response to mechanical stimulus	5	8.47458	9.46245e-05	PRKCA, TGFBR2, RPS6KB1, MYC, NGF	59	56	13528	20.4722	0.152616	0.000631864	0.160032
GOTERM_BP_FAT	GO:0060541~respiratory system development	6	10.1695	9.67089e-05	EP300, TGFBR1, TGFBR2, TGFB3, SMAD2, TAB1	59	108	13528	12.7382	0.155701	0.000643325	0.163555
GOTERM_BP_FAT	GO:0045787~positive regulation of cell cycle	5	8.47458	0.000101442	EGFR, AKT1, MDM2, TERF1, TGFB2	59	57	13528	20.113	0.162667	0.000672247	0.171553
GOTERM_BP_FAT	GO:0030336~negative regulation of cell migration	5	8.47458	0.000101442	SMAD7, BCL2, TGFBR3, PTEN, TGFB1	59	57	13528	20.113	0.162667	0.000672247	0.171553
GOTERM_BP_FAT	GO:0034616~response to laminar fluid shear stress	3	5.08475	0.0001078	SMAD7, TGFB3, TGFB1	59	4	13528	171.966	0.171932	0.000711672	0.182296
GOTERM_BP_FAT	GO:0032909~regulation of transforming growth factor-beta2 production	3	5.08475	0.0001078	SMAD4, SMAD3, TGFB2	59	4	13528	171.966	0.171932	0.000711672	0.182296
GOTERM_BP_FAT	GO:0008633~activation of pro-apoptotic gene products	4	6.77966	0.000108701	AKT1, BCL2, SMAD3, MYC	59	22	13528	41.6888	0.173238	0.000714924	0.183819
GOTERM_BP_FAT	GO:0007611~learning or memory	6	10.1695	0.000110112	PRKCA, HRAS, KRAS, RPS6KB1, PTEN, NGF	59	111	13528	12.394	0.175276	0.000721485	0.186201
GOTERM_BP_FAT	GO:0051345~positive regulation of hydrolase activity	7	11.8644	0.000112906	EGFR, CDKN2A, MAP2K1, TP53, SMAD3, MYC, TERF1	59	179	13528	8.96658	0.179299	0.000737029	0.190922
GOTERM_BP_FAT	GO:0043280~positive regulation of caspase activity	5	8.47458	0.000116138	CDKN2A, TP53, SMAD3, MYC, TERF1	59	59	13528	19.4312	0.183929	0.000755303	0.196383
GOTERM_BP_FAT	GO:0010952~positive regulation of peptidase activity	5	8.47458	0.000116138	CDKN2A, TP53, SMAD3, MYC, TERF1	59	59	13528	19.4312	0.183929	0.000755303	0.196383
GOTERM_BP_FAT	GO:0003006~reproductive developmental process	8	13.5593	0.000122064	AKT1, IGF1R, BCL2, SMAD5, TGFB3, RPS6KB1, MTOR, TGFB2	59	262	13528	7.00116	0.192349	0.00079089	0.206393
GOTERM_BP_FAT	GO:0051252~regulation of RNA metabolic process	20	33.8983	0.000122882	MAP2K1, SMAD7, SMAD5, CREBBP, XRCC6, TP53, TGFB3, SMAD4, SMAD3, SMAD2, RB1, SMAD1, TGFB1, POLR2A, CDKN2A, EP300, CDKN1B, MDM2, SKIL, MYC	59	1813	13528	2.52938	0.193505	0.000793254	0.207776
GOTERM_BP_FAT	GO:0009743~response to carbohydrate stimulus	5	8.47458	0.000124038	TGFBR2, SMAD2, RPS6KB1, PTEN, TGFB1	59	60	13528	19.1073	0.195134	0.000797768	0.209728
GOTERM_BP_FAT	GO:0032844~regulation of homeostatic process	6	10.1695	0.000124898	SMAD7, BCL2, TNKS, MYC, TGFB1, TERF1	59	114	13528	12.0678	0.196345	0.000800356	0.21118
GOTERM_BP_FAT	GO:0032147~activation of protein kinase activity	6	10.1695	0.000124898	EGFR, MAP3K7, TGFBR1, TGFBR2, TAB1, TGFB2	59	114	13528	12.0678	0.196345	0.000800356	0.21118
GOTERM_BP_FAT	GO:0000902~cell morphogenesis	9	15.2542	0.000129204	PRKCA, EGFR, IGF1R, MAP2K1, BCL2, TGFBR3, TGFB1, TGFB2, APC	59	356	13528	5.79661	0.202379	0.000824921	0.218454
GOTERM_BP_FAT	GO:0045892~negative regulation of transcription, DNA-dependent	9	15.2542	0.000129204	CDKN1B, SMAD7, SMAD4, TP53, SMAD3, MDM2, SMAD2, RB1, SKIL	59	356	13528	5.79661	0.202379	0.000824921	0.218454
GOTERM_BP_FAT	GO:0040013~negative regulation of locomotion	5	8.47458	0.00013232	SMAD7, BCL2, TGFBR3, PTEN, TGFB1	59	61	13528	18.7941	0.206717	0.000841737	0.223717
GOTERM_BP_FAT	GO:0009636~response to toxin	5	8.47458	0.00013232	PRKCA, BCL2, TGFBR1, CDH1, RPS6KB1	59	61	13528	18.7941	0.206717	0.000841737	0.223717
GOTERM_BP_FAT	GO:0016481~negative regulation of transcription	10	16.9492	0.000133784	CDKN1B, SMAD7, SMAD4, TP53, SMAD3, MDM2, SMAD2, RB1, SKIL, TGFB1	59	459	13528	4.99538	0.208747	0.000847963	0.226189
GOTERM_BP_FAT	GO:0007389~pattern specification process	8	13.5593	0.000137255	EP300, TGFBR1, SMAD5, TGFBR2, SMAD4, SMAD2, SMAD1, APC	59	267	13528	6.87006	0.213539	0.000866816	0.232051
GOTERM_BP_FAT	GO:0045778~positive regulation of ossification	4	6.77966	0.000141997	TGFB3, SMAD3, TGFB1, TGFB2	59	24	13528	38.2147	0.22004	0.000893531	0.24006
GOTERM_BP_FAT	GO:0051253~negative regulation of RNA metabolic process	9	15.2542	0.00014497	CDKN1B, SMAD7, SMAD4, TP53, SMAD3, MDM2, SMAD2, RB1, SKIL	59	362	13528	5.70053	0.224088	0.000908965	0.24508
GOTERM_BP_FAT	GO:0045471~response to ethanol	5	8.47458	0.000159572	PRKCA, EP300, BCL2, RPS6KB1, PTEN	59	64	13528	17.9131	0.243667	0.000996906	0.269734
GOTERM_BP_FAT	GO:0045862~positive regulation of proteolysis	4	6.77966	0.00016087	AKT1, EP300, SMAD7, MDM2	59	25	13528	36.6861	0.245383	0.00100144	0.271925
GOTERM_BP_FAT	GO:0032273~positive regulation of protein polymerization	4	6.77966	0.00016087	CDKN1B, MTOR, TERF1, APC	59	25	13528	36.6861	0.245383	0.00100144	0.271925
GOTERM_BP_FAT	GO:0016477~cell migration	8	13.5593	0.00016846	PRKCA, TGFBR1, TGFBR3, RPS6KB1, PTEN, TGFB1, TGFB2, APC	59	276	13528	6.64603	0.255342	0.00104495	0.284738
GOTERM_BP_FAT	GO:0031053~primary microRNA processing	3	5.08475	0.000179171	SMAD3, SMAD2, SMAD1	59	5	13528	137.573	0.269172	0.00110743	0.302816
GOTERM_BP_FAT	GO:0032869~cellular response to insulin stimulus	5	8.47458	0.00020194	AKT1, IGF1R, GRB2, SHC1, PIK3R1	59	68	13528	16.8594	0.297726	0.0012437	0.341236
GOTERM_BP_FAT	GO:0051276~chromosome organization	10	16.9492	0.000202407	XRCC5, EP300, XRCC6, CREBBP, TP53, TEP1, RB1, TERT, TERF1, APC	59	485	13528	4.72759	0.298299	0.0012422	0.342023
GOTERM_BP_FAT	GO:0045732~positive regulation of protein catabolic process	4	6.77966	0.000203342	AKT1, SMAD7, MDM2, APC	59	27	13528	33.9686	0.299447	0.00124358	0.343602
GOTERM_BP_FAT	GO:0007369~gastrulation	5	8.47458	0.000225916	SMAD4, TP53, SMAD3, SMAD2, SMAD1	59	70	13528	16.3777	0.326588	0.00137675	0.381678
GOTERM_BP_FAT	GO:0007173~epidermal growth factor receptor signaling pathway	4	6.77966	0.000227051	EGFR, GRB2, SHC1, TGFB1	59	28	13528	32.7554	0.327925	0.00137886	0.383592
GOTERM_BP_FAT	GO:0008156~negative regulation of DNA replication	4	6.77966	0.000227051	TGFB3, TP53, TGFB1, TERF1	59	28	13528	32.7554	0.327925	0.00137886	0.383592
GOTERM_BP_FAT	GO:0017038~protein import	6	10.1695	0.000239554	AKT1, ZFYVE9, TGFB3, TP53, TGFB1, TGFB2	59	131	13528	10.5017	0.342473	0.00144971	0.404674
GOTERM_BP_FAT	GO:0032870~cellular response to hormone stimulus	6	10.1695	0.000257031	AKT1, IGF1R, GRB2, SHC1, RPS6KB1, PIK3R1	59	133	13528	10.3438	0.362284	0.00155005	0.434138
GOTERM_BP_FAT	GO:0032989~cellular component morphogenesis	9	15.2542	0.000271972	PRKCA, EGFR, IGF1R, MAP2K1, BCL2, TGFBR3, TGFB1, TGFB2, APC	59	397	13528	5.19797	0.378746	0.00163445	0.459319
GOTERM_BP_FAT	GO:0009416~response to light stimulus	6	10.1695	0.000304974	EGFR, AKT1, HRAS, KRAS, BCL2, TP53	59	138	13528	9.96905	0.413619	0.00182636	0.514919
GOTERM_BP_FAT	GO:0048661~positive regulation of smooth muscle cell proliferation	4	6.77966	0.000308706	PRKCA, EGFR, TGFBR2, RPS6KB1	59	31	13528	29.5856	0.417438	0.00184239	0.521205
GOTERM_BP_FAT	GO:0042113~B cell activation	5	8.47458	0.000310136	BCL2, NTRK1, TP53, CD79A, PIK3R1	59	76	13528	15.0847	0.418895	0.00184463	0.523614
GOTERM_BP_FAT	GO:0033043~regulation of organelle organization	7	11.8644	0.000320973	CDKN1B, SMAD3, TNKS, MTOR, MYC, TERF1, APC	59	217	13528	7.39639	0.429815	0.00190257	0.541864
GOTERM_BP_FAT	GO:0048870~cell motility	8	13.5593	0.000322771	PRKCA, TGFBR1, TGFBR3, RPS6KB1, PTEN, TGFB1, TGFB2, APC	59	307	13528	5.97494	0.431606	0.00190676	0.54489
GOTERM_BP_FAT	GO:0051674~localization of cell	8	13.5593	0.000322771	PRKCA, TGFBR1, TGFBR3, RPS6KB1, PTEN, TGFB1, TGFB2, APC	59	307	13528	5.97494	0.431606	0.00190676	0.54489
GOTERM_BP_FAT	GO:0007584~response to nutrient	6	10.1695	0.000325941	BCL2, TGFBR2, RPS6KB1, MTOR, PTEN, TGFB1	59	140	13528	9.82663	0.434752	0.001919	0.550228
GOTERM_BP_FAT	GO:0001933~negative regulation of protein amino acid phosphorylation	4	6.77966	0.000339607	PRKCA, SMAD7, PPP2CA, TGFB1	59	32	13528	28.661	0.448113	0.00199269	0.573235
GOTERM_BP_FAT	GO:0051129~negative regulation of cellular component organization	6	10.1695	0.000347984	SMAD7, TGFBR3, PTEN, TGFB1, TERF1, APC	59	142	13528	9.68823	0.456148	0.00203498	0.587337
GOTERM_BP_FAT	GO:0032436~positive regulation of proteasomal ubiquitin-dependent protein catabolic process	3	5.08475	0.000374187	AKT1, SMAD7, MDM2	59	7	13528	98.2663	0.480532	0.00218078	0.631431
GOTERM_BP_FAT	GO:0033365~protein localization in organelle	6	10.1695	0.000395443	AKT1, ZFYVE9, TGFB3, TP53, TGFB1, TGFB2	59	146	13528	9.4228	0.499507	0.0022969	0.667187
GOTERM_BP_FAT	GO:0031334~positive regulation of protein complex assembly	4	6.77966	0.000444061	CDKN1B, MTOR, TERF1, APC	59	35	13528	26.2044	0.540345	0.00257046	0.748924
GOTERM_BP_FAT	GO:0046777~protein amino acid autophosphorylation	5	8.47458	0.000475643	EGFR, AKT1, IGF1R, TGFBR1, MTOR	59	85	13528	13.4875	0.565071	0.002744	0.801988
GOTERM_BP_FAT	GO:0010741~negative regulation of protein kinase cascade	4	6.77966	0.000482959	AKT1, PPP2CA, PTEN, APC	59	36	13528	25.4765	0.570607	0.002777	0.814276
GOTERM_BP_FAT	GO:0048565~gut development	4	6.77966	0.000482959	BCL2, TGFBR1, TGFB3, TGFB1	59	36	13528	25.4765	0.570607	0.002777	0.814276
GOTERM_BP_FAT	GO:0043193~positive regulation of gene-specific transcription	5	8.47458	0.000519572	XRCC6, TGFB3, TP53, SMAD3, SMAD2	59	87	13528	13.1775	0.597269	0.00297748	0.87575
GOTERM_BP_FAT	GO:0006913~nucleocytoplasmic transport	6	10.1695	0.000535496	AKT1, ZFYVE9, TGFB3, TP53, TGFB1, TGFB2	59	156	13528	8.81877	0.608343	0.00305861	0.902477
GOTERM_BP_FAT	GO:0051169~nuclear transport	6	10.1695	0.000567483	AKT1, ZFYVE9, TGFB3, TP53, TGFB1, TGFB2	59	158	13528	8.70714	0.629676	0.00323053	0.956141
GOTERM_BP_FAT	GO:0000904~cell morphogenesis involved in differentiation	7	11.8644	0.000598146	PRKCA, IGF1R, BCL2, TGFBR3, TGFB1, TGFB2, APC	59	244	13528	6.57794	0.649035	0.0033938	1.00756
GOTERM_BP_FAT	GO:0051781~positive regulation of cell division	4	6.77966	0.000612564	TGFB3, TGFB1, TGFB2, APC	59	39	13528	23.5167	0.657785	0.00346426	1.03173
GOTERM_BP_FAT	GO:0051053~negative regulation of DNA metabolic process	4	6.77966	0.000612564	TGFB3, TP53, TGFB1, TERF1	59	39	13528	23.5167	0.657785	0.00346426	1.03173
GOTERM_BP_FAT	GO:0051602~response to electrical stimulus	3	5.08475	0.000637933	TGFBR1, RPS6KB1, NGF	59	9	13528	76.4294	0.672654	0.0035959	1.07424
GOTERM_BP_FAT	GO:0048009~insulin-like growth factor receptor signaling pathway	3	5.08475	0.000637933	AKT1, IGF1R, PIK3R1	59	9	13528	76.4294	0.672654	0.0035959	1.07424
GOTERM_BP_FAT	GO:0043491~protein kinase B signaling cascade	3	5.08475	0.000637933	AKT1, PIK3CA, RPS6KB1	59	9	13528	76.4294	0.672654	0.0035959	1.07424
GOTERM_BP_FAT	GO:0030099~myeloid cell differentiation	5	8.47458	0.000668656	SMAD5, TGFBR2, TGFBR3, RB1, TGFB1	59	93	13528	12.3273	0.6898	0.00375672	1.1257
GOTERM_BP_FAT	GO:0043583~ear development	5	8.47458	0.000724453	CDKN1B, BCL2, TGFB3, MYC, TGFB1	59	95	13528	12.0678	0.718677	0.00405666	1.21909
GOTERM_BP_FAT	GO:0001822~kidney development	5	8.47458	0.000753554	BCL2, TGFBR1, SMAD4, SMAD1, APC	59	96	13528	11.9421	0.732655	0.00420588	1.26777
GOTERM_BP_FAT	GO:0009894~regulation of catabolic process	5	8.47458	0.000753554	AKT1, SMAD7, MDM2, MTOR, APC	59	96	13528	11.9421	0.732655	0.00420588	1.26777
GOTERM_BP_FAT	GO:0022404~molting cycle process	4	6.77966	0.000762494	AKT1, BCL2, TGFB2, APC	59	42	13528	21.837	0.736809	0.00424217	1.28272
GOTERM_BP_FAT	GO:0031647~regulation of protein stability	4	6.77966	0.000762494	CDKN2A, SMAD7, BCL2, PTEN	59	42	13528	21.837	0.736809	0.00424217	1.28272
GOTERM_BP_FAT	GO:0001942~hair follicle development	4	6.77966	0.000762494	AKT1, BCL2, TGFB2, APC	59	42	13528	21.837	0.736809	0.00424217	1.28272
GOTERM_BP_FAT	GO:0022405~hair cycle process	4	6.77966	0.000762494	AKT1, BCL2, TGFB2, APC	59	42	13528	21.837	0.736809	0.00424217	1.28272
GOTERM_BP_FAT	GO:0001953~negative regulation of cell-matrix adhesion	3	5.08475	0.00079522	CDKN2A, PTEN, PIK3R1	59	10	13528	68.7864	0.751469	0.00440989	1.33743
GOTERM_BP_FAT	GO:0045667~regulation of osteoblast differentiation	4	6.77966	0.000817196	SMAD5, SMAD3, SMAD1, APC	59	43	13528	21.3291	0.760853	0.00451723	1.37415
GOTERM_BP_FAT	GO:0042633~hair cycle	4	6.77966	0.000817196	AKT1, BCL2, TGFB2, APC	59	43	13528	21.3291	0.760853	0.00451723	1.37415
GOTERM_BP_FAT	GO:0042303~molting cycle	4	6.77966	0.000817196	AKT1, BCL2, TGFB2, APC	59	43	13528	21.3291	0.760853	0.00451723	1.37415
GOTERM_BP_FAT	GO:0007093~mitotic cell cycle checkpoint	4	6.77966	0.000817196	TP53, TGFB1, TERF1, APC	59	43	13528	21.3291	0.760853	0.00451723	1.37415
GOTERM_BP_FAT	GO:0007610~behavior	9	15.2542	0.000821434	PRKCA, HRAS, KRAS, MAP2K1, BCL2, RPS6KB1, PTEN, TGFB2, NGF	59	469	13528	4.39999	0.762622	0.00452632	1.38123
GOTERM_BP_FAT	GO:0032943~mononuclear cell proliferation	4	6.77966	0.000874332	BCL2, TP53, CD79A, TGFB1	59	44	13528	20.8444	0.783627	0.00480211	1.46956
GOTERM_BP_FAT	GO:0070661~leukocyte proliferation	4	6.77966	0.000874332	BCL2, TP53, CD79A, TGFB1	59	44	13528	20.8444	0.783627	0.00480211	1.46956
GOTERM_BP_FAT	GO:0048585~negative regulation of response to stimulus	5	8.47458	0.000878262	PRKCA, AKT1, MTOR, TGFB1, TGFB2	59	100	13528	11.4644	0.785111	0.00480857	1.47611
GOTERM_BP_FAT	GO:0006928~cell motion	9	15.2542	0.000892112	PRKCA, MAP2K1, TGFBR1, TGFBR3, RPS6KB1, PTEN, TGFB1, TGFB2, APC	59	475	13528	4.34441	0.790261	0.00486902	1.49923
GOTERM_BP_FAT	GO:0007281~germ cell development	5	8.47458	0.00091158	AKT1, BCL2, SMAD5, RPS6KB1, MTOR	59	101	13528	11.3509	0.797293	0.0049596	1.53171
GOTERM_BP_FAT	GO:0045736~negative regulation of cyclin-dependent protein kinase activity	3	5.08475	0.000969259	CDKN1B, CDKN2A, APC	59	11	13528	62.5331	0.816772	0.0052564	1.62788
GOTERM_BP_FAT	GO:0051897~positive regulation of protein kinase B signaling cascade	3	5.08475	0.000969259	TGFBR1, MTOR, TGFB1	59	11	13528	62.5331	0.816772	0.0052564	1.62788
GOTERM_BP_FAT	GO:0032434~regulation of proteasomal ubiquitin-dependent protein catabolic process	3	5.08475	0.000969259	AKT1, SMAD7, MDM2	59	11	13528	62.5331	0.816772	0.0052564	1.62788
GOTERM_BP_FAT	GO:0010812~negative regulation of cell-substrate adhesion	3	5.08475	0.000969259	CDKN2A, PTEN, PIK3R1	59	11	13528	62.5331	0.816772	0.0052564	1.62788
GOTERM_BP_FAT	GO:0048660~regulation of smooth muscle cell proliferation	4	6.77966	0.000996075	PRKCA, EGFR, TGFBR2, RPS6KB1	59	46	13528	19.9381	0.82518	0.00538483	1.67256
GOTERM_BP_FAT	GO:0051302~regulation of cell division	4	6.77966	0.00106077	TGFB3, TGFB1, TGFB2, APC	59	47	13528	19.5139	0.84391	0.00571608	1.78027
GOTERM_BP_FAT	GO:0008544~epidermis development	6	10.1695	0.0011272	AKT1, CDKN2A, MAP2K1, BCL2, TGFB2, APC	59	184	13528	7.47679	0.86106	0.00605456	1.89077
GOTERM_BP_FAT	GO:0010721~negative regulation of cell development	4	6.77966	0.00112805	SMAD7, TP53, TGFBR3, TGFB1	59	48	13528	19.1073	0.861268	0.00604061	1.89219
GOTERM_BP_FAT	GO:0035020~regulation of Rac protein signal transduction	3	5.08475	0.00115991	HRAS, KRAS, MTOR	59	12	13528	57.322	0.868798	0.00619182	1.94513
GOTERM_BP_FAT	GO:0031116~positive regulation of microtubule polymerization	3	5.08475	0.00115991	CDKN1B, TERF1, APC	59	12	13528	57.322	0.868798	0.00619182	1.94513
GOTERM_BP_FAT	GO:0035196~gene silencing by miRNA, production of miRNAs	3	5.08475	0.00115991	SMAD3, SMAD2, SMAD1	59	12	13528	57.322	0.868798	0.00619182	1.94513
GOTERM_BP_FAT	GO:0032204~regulation of telomere maintenance	3	5.08475	0.00115991	TNKS, MYC, TERF1	59	12	13528	57.322	0.868798	0.00619182	1.94513
GOTERM_BP_FAT	GO:0016044~membrane organization	8	13.5593	0.00116092	EGFR, HRAS, HSP90AA1, KRAS, ZFYVE9, BCL2, TGFBR2, TP53	59	381	13528	4.81445	0.869029	0.00617834	1.9468
GOTERM_BP_FAT	GO:0009896~positive regulation of catabolic process	4	6.77966	0.00119798	AKT1, SMAD7, MDM2, APC	59	49	13528	18.7174	0.877265	0.00635579	2.00837
GOTERM_BP_FAT	GO:0001655~urogenital system development	5	8.47458	0.00125266	BCL2, TGFBR1, SMAD4, SMAD1, APC	59	110	13528	10.4222	0.888477	0.006625	2.09912
GOTERM_BP_FAT	GO:0007565~female pregnancy	5	8.47458	0.00125266	BCL2, TGFBR1, TGFBR2, TGFB3, TGFB1	59	110	13528	10.4222	0.888477	0.006625	2.09912
GOTERM_BP_FAT	GO:0042060~wound healing	6	10.1695	0.00133071	TGFBR2, TGFB3, SMAD3, SMAD1, TGFB1, TGFB2	59	191	13528	7.20277	0.902732	0.00701542	2.22852
GOTERM_BP_FAT	GO:0048705~skeletal system morphogenesis	5	8.47458	0.00133909	TGFBR1, TGFBR2, TGFB3, MYC, TGFB1	59	112	13528	10.2361	0.904151	0.00703831	2.24242
GOTERM_BP_FAT	GO:0014031~mesenchymal cell development	4	6.77966	0.00134591	BCL2, TGFBR3, TGFB1, TGFB2	59	51	13528	17.9834	0.90529	0.00705289	2.25372
GOTERM_BP_FAT	GO:0048762~mesenchymal cell differentiation	4	6.77966	0.00134591	BCL2, TGFBR3, TGFB1, TGFB2	59	51	13528	17.9834	0.90529	0.00705289	2.25372
GOTERM_BP_FAT	GO:0031112~positive regulation of microtubule polymerization or depolymerization	3	5.08475	0.00136703	CDKN1B, TERF1, APC	59	13	13528	52.9126	0.90873	0.00714185	2.28869
GOTERM_BP_FAT	GO:0031113~regulation of microtubule polymerization	3	5.08475	0.00136703	CDKN1B, TERF1, APC	59	13	13528	52.9126	0.90873	0.00714185	2.28869
GOTERM_BP_FAT	GO:0031050~dsRNA fragmentation	3	5.08475	0.00136703	SMAD3, SMAD2, SMAD1	59	13	13528	52.9126	0.90873	0.00714185	2.28869
GOTERM_BP_FAT	GO:0042176~regulation of protein catabolic process	4	6.77966	0.00142399	AKT1, SMAD7, MDM2, APC	59	52	13528	17.6375	0.917401	0.00741642	2.38298
GOTERM_BP_FAT	GO:0060485~mesenchyme development	4	6.77966	0.00142399	BCL2, TGFBR3, TGFB1, TGFB2	59	52	13528	17.6375	0.917401	0.00741642	2.38298
GOTERM_BP_FAT	GO:0010564~regulation of cell cycle process	5	8.47458	0.00142962	CDKN2A, RB1, TGFB1, TERF1, APC	59	114	13528	10.0565	0.918211	0.00742355	2.39229
GOTERM_BP_FAT	GO:0007276~gamete generation	8	13.5593	0.00142965	AKT1, BCL2, TGFBR1, SMAD5, RPS6KB1, SMAD1, MTOR, TGFB1	59	395	13528	4.64381	0.918216	0.00740176	2.39234
GOTERM_BP_FAT	GO:0030162~regulation of proteolysis	4	6.77966	0.00150486	AKT1, EP300, SMAD7, MDM2	59	53	13528	17.3048	0.928316	0.00776699	2.51669
GOTERM_BP_FAT	GO:0033135~regulation of peptidyl-serine phosphorylation	3	5.08475	0.00159048	SMAD7, BCL2, TGFB1	59	14	13528	49.1332	0.938305	0.00818331	2.65807
GOTERM_BP_FAT	GO:0007398~ectoderm development	6	10.1695	0.00159524	AKT1, CDKN2A, MAP2K1, BCL2, TGFB2, APC	59	199	13528	6.91321	0.938818	0.00818369	2.66593
GOTERM_BP_FAT	GO:0014706~striated muscle tissue development	5	8.47458	0.00167449	EP300, SMAD7, TGFBR3, PTEN, TGFB2	59	119	13528	9.63396	0.946753	0.00856374	2.79661
GOTERM_BP_FAT	GO:0031400~negative regulation of protein modification process	5	8.47458	0.00167449	PRKCA, CDKN2A, SMAD7, PPP2CA, TGFB1	59	119	13528	9.63396	0.946753	0.00856374	2.79661
GOTERM_BP_FAT	GO:0034613~cellular protein localization	8	13.5593	0.00179408	EGFR, AKT1, ZFYVE9, TGFB3, TP53, TNKS, TGFB1, TGFB2	59	411	13528	4.46303	0.956823	0.00914638	2.9935
GOTERM_BP_FAT	GO:0046854~phosphoinositide phosphorylation	3	5.08475	0.00183012	PIK3CG, PIK3CA, PIK3R1	59	15	13528	45.8576	0.959467	0.00930237	3.05276
GOTERM_BP_FAT	GO:0048738~cardiac muscle tissue development	4	6.77966	0.00185698	SMAD7, TGFBR3, PTEN, TGFB2	59	57	13528	16.0904	0.961332	0.00941106	3.0969
GOTERM_BP_FAT	GO:0070727~cellular macromolecule localization	8	13.5593	0.00186982	EGFR, AKT1, ZFYVE9, TGFB3, TP53, TNKS, TGFB1, TGFB2	59	414	13528	4.43069	0.962192	0.00944854	3.118
GOTERM_BP_FAT	GO:0060537~muscle tissue development	5	8.47458	0.00200515	EP300, SMAD7, TGFBR3, PTEN, TGFB2	59	125	13528	9.17153	0.970179	0.0101005	3.34008
GOTERM_BP_FAT	GO:0009411~response to UV	4	6.77966	0.00205071	EGFR, AKT1, BCL2, TP53	59	59	13528	15.545	0.972469	0.0102994	3.41475
GOTERM_BP_FAT	GO:0050769~positive regulation of neurogenesis	4	6.77966	0.00205071	XRCC5, XRCC6, SMAD1, NGF	59	59	13528	15.545	0.972469	0.0102994	3.41475
GOTERM_BP_FAT	GO:0048514~blood vessel morphogenesis	6	10.1695	0.00206214	MAP3K7, SMAD7, TGFBR1, TGFBR2, PTEN, TGFB2	59	211	13528	6.52004	0.973015	0.010327	3.43346
GOTERM_BP_FAT	GO:0042110~T cell activation	5	8.47458	0.00206434	BCL2, TP53, SMAD3, TGFB1, APC	59	126	13528	9.09874	0.973119	0.0103085	3.43707
GOTERM_BP_FAT	GO:0046834~lipid phosphorylation	3	5.08475	0.00208582	PIK3CG, PIK3CA, PIK3R1	59	16	13528	42.9915	0.974112	0.0103857	3.47223
GOTERM_BP_FAT	GO:0048639~positive regulation of developmental growth	3	5.08475	0.00208582	TGFBR2, RPS6KB1, NGF	59	16	13528	42.9915	0.974112	0.0103857	3.47223
GOTERM_BP_FAT	GO:0050999~regulation of nitric-oxide synthase activity	3	5.08475	0.00208582	EGFR, AKT1, KRAS	59	16	13528	42.9915	0.974112	0.0103857	3.47223
GOTERM_BP_FAT	GO:0048812~neuron projection morphogenesis	6	10.1695	0.00214873	PRKCA, EGFR, IGF1R, MAP2K1, BCL2, APC	59	213	13528	6.45882	0.976817	0.0106672	3.57517
GOTERM_BP_FAT	GO:0045785~positive regulation of cell adhesion	4	6.77966	0.00215212	SMAD7, SMAD3, TGFB2, APC	59	60	13528	15.2859	0.976954	0.0106538	3.58072
GOTERM_BP_FAT	GO:0051091~positive regulation of transcription factor activity	4	6.77966	0.00215212	EP300, KRAS, TGFBR3, TGFB1	59	60	13528	15.2859	0.976954	0.0106538	3.58072
GOTERM_BP_FAT	GO:0006605~protein targeting	6	10.1695	0.00223795	AKT1, ZFYVE9, TGFB3, TP53, TGFB1, TGFB2	59	215	13528	6.39874	0.980175	0.0110456	3.72099
GOTERM_BP_FAT	GO:0031329~regulation of cellular catabolic process	4	6.77966	0.00225659	AKT1, SMAD7, MDM2, MTOR	59	61	13528	15.0353	0.980812	0.0111059	3.75143
GOTERM_BP_FAT	GO:0034622~cellular macromolecular complex assembly	7	11.8644	0.00233129	HSP90AA1, ZFYVE9, SMAD4, SMAD3, SMAD2, SMAD1, TGFB1	59	318	13528	5.04722	0.983169	0.0114397	3.87332
GOTERM_BP_FAT	GO:0035195~gene silencing by miRNA	3	5.08475	0.00235743	SMAD3, SMAD2, SMAD1	59	17	13528	40.4626	0.983923	0.0115351	3.91594
GOTERM_BP_FAT	GO:0022415~viral reproductive process	4	6.77966	0.00236416	XRCC5, XRCC6, SMAD3, TGFB1	59	62	13528	14.7928	0.984112	0.0115357	3.92691
GOTERM_BP_FAT	GO:0001837~epithelial to mesenchymal transition	3	5.08475	0.00264482	TGFBR3, TGFB1, TGFB2	59	18	13528	38.2147	0.99029	0.0128623	4.38333
GOTERM_BP_FAT	GO:0048701~embryonic cranial skeleton morphogenesis	3	5.08475	0.00264482	TGFBR1, TGFBR2, TGFB3	59	18	13528	38.2147	0.99029	0.0128623	4.38333
GOTERM_BP_FAT	GO:0030501~positive regulation of bone mineralization	3	5.08475	0.00264482	TGFB3, SMAD3, TGFB1	59	18	13528	38.2147	0.99029	0.0128623	4.38333
GOTERM_BP_FAT	GO:0051051~negative regulation of transport	5	8.47458	0.00265252	PRKCA, AKT1, BCL2, PTEN, TGFB1	59	135	13528	8.49215	0.99042	0.0128639	4.39583
GOTERM_BP_FAT	GO:0030217~T cell differentiation	4	6.77966	0.00270579	BCL2, TP53, TGFB1, APC	59	65	13528	14.11	0.991275	0.0130846	4.48222
GOTERM_BP_FAT	GO:0051493~regulation of cytoskeleton organization	5	8.47458	0.00272427	CDKN1B, SMAD3, MTOR, TERF1, APC	59	136	13528	8.42971	0.991553	0.0131372	4.51216
GOTERM_BP_FAT	GO:0070169~positive regulation of biomineral formation	3	5.08475	0.00294785	TGFB3, SMAD3, TGFB1	59	19	13528	36.2034	0.994295	0.0141703	4.87385
GOTERM_BP_FAT	GO:0042698~ovulation cycle	4	6.77966	0.00294961	EGFR, BCL2, TGFB3, TGFB2	59	67	13528	13.6888	0.994312	0.01414	4.87669
GOTERM_BP_FAT	GO:0009952~anterior/posterior pattern formation	5	8.47458	0.00302458	EP300, TGFBR1, SMAD4, SMAD2, APC	59	140	13528	8.18886	0.995014	0.0144577	4.99767
GOTERM_BP_FAT	GO:0050730~regulation of peptidyl-tyrosine phosphorylation	4	6.77966	0.00307643	PRKCA, EGFR, PPP2CA, MTOR	59	68	13528	13.4875	0.995447	0.0146641	5.08126
GOTERM_BP_FAT	GO:0032271~regulation of protein polymerization	4	6.77966	0.00307643	CDKN1B, MTOR, TERF1, APC	59	68	13528	13.4875	0.995447	0.0146641	5.08126
GOTERM_BP_FAT	GO:0030258~lipid modification	4	6.77966	0.00320655	PIK3CG, PIK3CA, PTEN, PIK3R1	59	69	13528	13.2921	0.996377	0.0152392	5.29073
GOTERM_BP_FAT	GO:0051385~response to mineralocorticoid stimulus	3	5.08475	0.00326639	PRKCA, KRAS, BCL2	59	20	13528	34.3932	0.996738	0.0154799	5.38692
GOTERM_BP_FAT	GO:0032570~response to progesterone stimulus	3	5.08475	0.00326639	TGFB3, TGFB1, TGFB2	59	20	13528	34.3932	0.996738	0.0154799	5.38692
GOTERM_BP_FAT	GO:0019953~sexual reproduction	8	13.5593	0.00329407	AKT1, BCL2, TGFBR1, SMAD5, RPS6KB1, SMAD1, MTOR, TGFB1	59	458	13528	4.00503	0.996893	0.0155681	5.43137
GOTERM_BP_FAT	GO:0043388~positive regulation of DNA binding	4	6.77966	0.00334001	EP300, KRAS, TGFBR3, TGFB1	59	70	13528	13.1022	0.997134	0.0157415	5.50512
GOTERM_BP_FAT	GO:0048584~positive regulation of response to stimulus	6	10.1695	0.00334555	PRKCA, MAP3K7, SMAD3, CD79A, TGFB1, TGFB2	59	236	13528	5.82936	0.997162	0.0157251	5.51401
GOTERM_BP_FAT	GO:0016032~viral reproduction	4	6.77966	0.00347684	XRCC5, XRCC6, SMAD3, TGFB1	59	71	13528	12.9176	0.997746	0.0162945	5.72444
GOTERM_BP_FAT	GO:0045884~regulation of survival gene product expression	3	5.08475	0.00360031	AKT1, TGFBR1, MYC	59	21	13528	32.7554	0.998185	0.0168244	5.92196
GOTERM_BP_FAT	GO:0032845~negative regulation of homeostatic process	3	5.08475	0.00360031	BCL2, TGFB1, TERF1	59	21	13528	32.7554	0.998185	0.0168244	5.92196
GOTERM_BP_FAT	GO:0016441~posttranscriptional gene silencing	3	5.08475	0.00360031	SMAD3, SMAD2, SMAD1	59	21	13528	32.7554	0.998185	0.0168244	5.92196
GOTERM_BP_FAT	GO:0043029~T cell homeostasis	3	5.08475	0.00360031	AKT1, BCL2, TGFB1	59	21	13528	32.7554	0.998185	0.0168244	5.92196
GOTERM_BP_FAT	GO:0035194~posttranscriptional gene silencing by RNA	3	5.08475	0.00360031	SMAD3, SMAD2, SMAD1	59	21	13528	32.7554	0.998185	0.0168244	5.92196
GOTERM_BP_FAT	GO:0045429~positive regulation of nitric oxide biosynthetic process	3	5.08475	0.00360031	EGFR, AKT1, HSP90AA1	59	21	13528	32.7554	0.998185	0.0168244	5.92196
GOTERM_BP_FAT	GO:0019725~cellular homeostasis	8	13.5593	0.00362428	PRKCA, SMAD7, BCL2, TP53, MYC, TGFB1, PRKCB, APC	59	466	13528	3.93628	0.99826	0.0168906	5.96025
GOTERM_BP_FAT	GO:0003007~heart morphogenesis	4	6.77966	0.00376068	SMAD7, TGFBR3, TAB1, TGFB2	59	73	13528	12.5637	0.998631	0.0174755	6.17791
GOTERM_BP_FAT	GO:0030384~phosphoinositide metabolic process	4	6.77966	0.00376068	PIK3CG, PIK3CA, PTEN, PIK3R1	59	73	13528	12.5637	0.998631	0.0174755	6.17791
GOTERM_BP_FAT	GO:0001763~morphogenesis of a branching structure	4	6.77966	0.00390776	BCL2, TGFBR2, SMAD4, TGFB1	59	74	13528	12.394	0.998943	0.018106	6.41206
GOTERM_BP_FAT	GO:0007498~mesoderm development	4	6.77966	0.00390776	PPP2CA, SMAD3, SMAD2, SMAD1	59	74	13528	12.394	0.998943	0.018106	6.41206
GOTERM_BP_FAT	GO:0048858~cell projection morphogenesis	6	10.1695	0.00392427	PRKCA, EGFR, IGF1R, MAP2K1, BCL2, APC	59	245	13528	5.61522	0.998973	0.0181341	6.43831
GOTERM_BP_FAT	GO:0048538~thymus development	3	5.08475	0.00394947	BCL2, TGFBR1, APC	59	22	13528	31.2666	0.999017	0.0182017	6.47837
GOTERM_BP_FAT	GO:0022407~regulation of cell-cell adhesion	3	5.08475	0.00394947	MAP2K1, SMAD7, TGFB1	59	22	13528	31.2666	0.999017	0.0182017	6.47837
GOTERM_BP_FAT	GO:0034621~cellular macromolecular complex subunit organization	7	11.8644	0.00412722	HSP90AA1, ZFYVE9, SMAD4, SMAD3, SMAD2, SMAD1, TGFB1	59	357	13528	4.49585	0.999281	0.0189649	6.76044
GOTERM_BP_FAT	GO:0051099~positive regulation of binding	4	6.77966	0.00453098	EP300, KRAS, TGFBR3, TGFB1	59	78	13528	11.7584	0.999646	0.0207506	7.39818
GOTERM_BP_FAT	GO:0030003~cellular cation homeostasis	6	10.1695	0.00457167	PRKCA, BCL2, TP53, MYC, TGFB1, PRKCB	59	254	13528	5.41626	0.999671	0.0208809	7.46223
GOTERM_BP_FAT	GO:0001101~response to acid	3	5.08475	0.004693	BCL2, RPS6KB1, MTOR	59	24	13528	28.661	0.999734	0.0213747	7.65293
GOTERM_BP_FAT	GO:0032990~cell part morphogenesis	6	10.1695	0.0047253	PRKCA, EGFR, IGF1R, MAP2K1, BCL2, APC	59	256	13528	5.37394	0.999749	0.0214649	7.70365
GOTERM_BP_FAT	GO:0032101~regulation of response to external stimulus	5	8.47458	0.00476335	PRKCA, TGFBR2, SMAD3, MTOR, TGFB1	59	159	13528	7.21032	0.999765	0.0215804	7.76335
GOTERM_BP_FAT	GO:0032768~regulation of monooxygenase activity	3	5.08475	0.00508709	EGFR, AKT1, KRAS	59	25	13528	27.5146	0.999867	0.0229745	8.26986
GOTERM_BP_FAT	GO:0043331~response to dsRNA	3	5.08475	0.00508709	SMAD3, SMAD2, SMAD1	59	25	13528	27.5146	0.999867	0.0229745	8.26986
GOTERM_BP_FAT	GO:0010948~negative regulation of cell cycle process	3	5.08475	0.00508709	RB1, TERF1, APC	59	25	13528	27.5146	0.999867	0.0229745	8.26986
GOTERM_BP_FAT	GO:0006873~cellular ion homeostasis	7	11.8644	0.00516986	PRKCA, SMAD7, BCL2, TP53, MYC, TGFB1, PRKCB	59	374	13528	4.29149	0.999885	0.0232849	8.39892
GOTERM_BP_FAT	GO:0006979~response to oxidative stress	5	8.47458	0.00531311	PRKCA, EGFR, EP300, MAP2K1, BCL2	59	164	13528	6.99049	0.999911	0.0238628	8.62191
GOTERM_BP_FAT	GO:0035303~regulation of dephosphorylation	3	5.08475	0.00549591	SMAD3, TGFB1, TGFB2	59	26	13528	26.4563	0.999935	0.0246129	8.90572
GOTERM_BP_FAT	GO:0000122~negative regulation of transcription from RNA polymerase II promoter	6	10.1695	0.00554917	SMAD7, TP53, SMAD3, MDM2, RB1, SKIL	59	266	13528	5.17191	0.999941	0.0247858	8.98826
GOTERM_BP_FAT	GO:0055082~cellular chemical homeostasis	7	11.8644	0.00558055	PRKCA, SMAD7, BCL2, TP53, MYC, TGFB1, PRKCB	59	380	13528	4.22373	0.999944	0.0248613	9.03685
GOTERM_BP_FAT	GO:0010740~positive regulation of protein kinase cascade	5	8.47458	0.00566259	MAP3K7, TGFBR1, MTOR, TGFB1, TGFB2	59	167	13528	6.86491	0.999952	0.0251594	9.16379
GOTERM_BP_FAT	GO:0006259~DNA metabolic process	8	13.5593	0.00567093	XRCC5, CDKN2A, XRCC6, TP53, TEP1, MYC, TERT, TERF1	59	506	13528	3.62511	0.999952	0.0251324	9.17667
GOTERM_BP_FAT	GO:0033077~T cell differentiation in the thymus	3	5.08475	0.00591931	BCL2, TP53, APC	59	27	13528	25.4765	0.999969	0.0261559	9.55991
GOTERM_BP_FAT	GO:0045428~regulation of nitric oxide biosynthetic process	3	5.08475	0.00591931	EGFR, AKT1, HSP90AA1	59	27	13528	25.4765	0.999969	0.0261559	9.55991
GOTERM_BP_FAT	GO:0002260~lymphocyte homeostasis	3	5.08475	0.00635718	AKT1, BCL2, TGFB1	59	28	13528	24.5666	0.999986	0.027999	10.2318
GOTERM_BP_FAT	GO:0046907~intracellular transport	9	15.2542	0.00663752	AKT1, HSP90AA1, MAP2K1, ZFYVE9, BCL2, TGFB3, TP53, TGFB1, TGFB2	59	657	13528	3.14093	0.999991	0.0291464	10.6595
GOTERM_BP_FAT	GO:0043254~regulation of protein complex assembly	4	6.77966	0.00674815	CDKN1B, MTOR, TERF1, APC	59	90	13528	10.1906	0.999993	0.0295527	10.8277
GOTERM_BP_FAT	GO:0050921~positive regulation of chemotaxis	3	5.08475	0.00680938	PRKCA, SMAD3, TGFB1	59	29	13528	23.7195	0.999994	0.0297436	10.9207
GOTERM_BP_FAT	GO:0030500~regulation of bone mineralization	3	5.08475	0.00727579	TGFB3, SMAD3, TGFB1	59	30	13528	22.9288	0.999997	0.0316768	11.6261
GOTERM_BP_FAT	GO:0033044~regulation of chromosome organization	3	5.08475	0.00727579	TNKS, MYC, TERF1	59	30	13528	22.9288	0.999997	0.0316768	11.6261
GOTERM_BP_FAT	GO:0032269~negative regulation of cellular protein metabolic process	5	8.47458	0.00735482	PRKCA, CDKN2A, SMAD7, PPP2CA, TGFB1	59	180	13528	6.36911	0.999998	0.0319374	11.7451
GOTERM_BP_FAT	GO:0055080~cation homeostasis	6	10.1695	0.00749407	PRKCA, BCL2, TP53, MYC, TGFB1, PRKCB	59	286	13528	4.81024	0.999998	0.0324542	11.9544
GOTERM_BP_FAT	GO:0001817~regulation of cytokine production	5	8.47458	0.00749736	MAP3K7, SMAD4, SMAD3, TGFB1, TGFB2	59	181	13528	6.33393	0.999998	0.0323884	11.9593
GOTERM_BP_FAT	GO:0010551~regulation of specific transcription from RNA polymerase II promoter	4	6.77966	0.00760736	SMAD7, XRCC6, TP53, SMAD3	59	94	13528	9.75694	0.999998	0.0327769	12.1243
GOTERM_BP_FAT	GO:0031110~regulation of microtubule polymerization or depolymerization	3	5.08475	0.00775628	CDKN1B, TERF1, APC	59	31	13528	22.1892	0.999999	0.0333285	12.3473
GOTERM_BP_FAT	GO:0050920~regulation of chemotaxis	3	5.08475	0.00775628	PRKCA, SMAD3, TGFB1	59	31	13528	22.1892	0.999999	0.0333285	12.3473
GOTERM_BP_FAT	GO:0050801~ion homeostasis	7	11.8644	0.00791101	PRKCA, SMAD7, BCL2, TP53, MYC, TGFB1, PRKCB	59	409	13528	3.92425	0.999999	0.0339016	12.5783
GOTERM_BP_FAT	GO:0070167~regulation of biomineral formation	3	5.08475	0.00825072	TGFB3, SMAD3, TGFB1	59	32	13528	21.4958	0.999999	0.0352514	13.0836
GOTERM_BP_FAT	GO:0048863~stem cell differentiation	3	5.08475	0.00825072	XRCC5, CREBBP, APC	59	32	13528	21.4958	0.999999	0.0352514	13.0836
GOTERM_BP_FAT	GO:0009880~embryonic pattern specification	3	5.08475	0.00825072	SMAD5, SMAD2, SMAD1	59	32	13528	21.4958	0.999999	0.0352514	13.0836
GOTERM_BP_FAT	GO:0007006~mitochondrial membrane organization	3	5.08475	0.00825072	HSP90AA1, BCL2, TP53	59	32	13528	21.4958	0.999999	0.0352514	13.0836
GOTERM_BP_FAT	GO:0051248~negative regulation of protein metabolic process	5	8.47458	0.00839106	PRKCA, CDKN2A, SMAD7, PPP2CA, TGFB1	59	187	13528	6.1307	1	0.0357558	13.2915
GOTERM_BP_FAT	GO:0051834~evasion or tolerance of defenses of other organism during symbiotic interaction	2	3.38983	0.00855674	SMAD3, TGFB1	59	2	13528	229.288	1	0.0363636	13.5364
GOTERM_BP_FAT	GO:0060364~frontal suture morphogenesis	2	3.38983	0.00855674	TGFB3, TGFB1	59	2	13528	229.288	1	0.0363636	13.5364
GOTERM_BP_FAT	GO:0044415~evasion or tolerance of host defenses	2	3.38983	0.00855674	SMAD3, TGFB1	59	2	13528	229.288	1	0.0363636	13.5364
GOTERM_BP_FAT	GO:0010719~negative regulation of epithelial to mesenchymal transition	2	3.38983	0.00855674	SMAD7, TGFBR3	59	2	13528	229.288	1	0.0363636	13.5364
GOTERM_BP_FAT	GO:0043932~ossification involved in bone remodeling	2	3.38983	0.00855674	TGFB3, TGFB1	59	2	13528	229.288	1	0.0363636	13.5364
GOTERM_BP_FAT	GO:0060363~cranial suture morphogenesis	2	3.38983	0.00855674	TGFB3, TGFB1	59	2	13528	229.288	1	0.0363636	13.5364
GOTERM_BP_FAT	GO:0044413~avoidance of host defenses	2	3.38983	0.00855674	SMAD3, TGFB1	59	2	13528	229.288	1	0.0363636	13.5364
GOTERM_BP_FAT	GO:0019049~evasion of host defenses by virus	2	3.38983	0.00855674	SMAD3, TGFB1	59	2	13528	229.288	1	0.0363636	13.5364
GOTERM_BP_FAT	GO:0051832~avoidance of defenses of other organism during symbiotic interaction	2	3.38983	0.00855674	SMAD3, TGFB1	59	2	13528	229.288	1	0.0363636	13.5364
GOTERM_BP_FAT	GO:0031047~gene silencing by RNA	3	5.08475	0.008759	SMAD3, SMAD2, SMAD1	59	33	13528	20.8444	1	0.0371209	13.8344
GOTERM_BP_FAT	GO:0046324~regulation of glucose import	3	5.08475	0.008759	PRKCA, AKT1, PIK3R1	59	33	13528	20.8444	1	0.0371209	13.8344
GOTERM_BP_FAT	GO:0006644~phospholipid metabolic process	5	8.47458	0.00886306	PIK3CG, PLCG1, PIK3CA, PTEN, PIK3R1	59	190	13528	6.0339	1	0.0374652	13.9874
GOTERM_BP_FAT	GO:0048520~positive regulation of behavior	3	5.08475	0.00928098	PRKCA, SMAD3, TGFB1	59	34	13528	20.2313	1	0.0391109	14.5992
GOTERM_BP_FAT	GO:0010827~regulation of glucose transport	3	5.08475	0.00928098	PRKCA, AKT1, PIK3R1	59	34	13528	20.2313	1	0.0391109	14.5992
GOTERM_BP_FAT	GO:0080135~regulation of cellular response to stress	4	6.77966	0.00976855	MAP3K7, AKT1, MTOR, TGFB2	59	103	13528	8.90439	1	0.0410343	15.3078
GOTERM_BP_FAT	GO:0003002~regionalization	5	8.47458	0.0100313	EP300, TGFBR1, SMAD4, SMAD2, APC	59	197	13528	5.8195	1	0.0420196	15.6873
GOTERM_BP_FAT	GO:0001707~mesoderm formation	3	5.08475	0.0103656	SMAD3, SMAD2, SMAD1	59	36	13528	19.1073	1	0.0432933	16.1679
GOTERM_BP_FAT	GO:0001776~leukocyte homeostasis	3	5.08475	0.0103656	AKT1, BCL2, TGFB1	59	36	13528	19.1073	1	0.0432933	16.1679
GOTERM_BP_FAT	GO:0031331~positive regulation of cellular catabolic process	3	5.08475	0.0103656	AKT1, SMAD7, MDM2	59	36	13528	19.1073	1	0.0432933	16.1679
GOTERM_BP_FAT	GO:0019637~organophosphate metabolic process	5	8.47458	0.0105612	PIK3CG, PLCG1, PIK3CA, PTEN, PIK3R1	59	200	13528	5.7322	1	0.0439918	16.4479
GOTERM_BP_FAT	GO:0051046~regulation of secretion	5	8.47458	0.0109244	PRKCA, TGFB3, TGFB1, TGFB2, NGF	59	202	13528	5.67545	1	0.0453705	16.9654
GOTERM_BP_FAT	GO:0043408~regulation of MAPKKK cascade	4	6.77966	0.0113886	MAP3K7, AKT1, TGFB2, APC	59	109	13528	8.41424	1	0.0471521	17.6227
GOTERM_BP_FAT	GO:0051047~positive regulation of secretion	4	6.77966	0.0113886	PRKCA, TGFB3, TGFB1, TGFB2	59	109	13528	8.41424	1	0.0471521	17.6227
GOTERM_BP_FAT	GO:0010035~response to inorganic substance	5	8.47458	0.0114842	PRKCA, EGFR, EP300, BCL2, PTEN	59	205	13528	5.59239	1	0.0474287	17.7572
GOTERM_BP_FAT	GO:0048332~mesoderm morphogenesis	3	5.08475	0.0115036	SMAD3, SMAD2, SMAD1	59	38	13528	18.1017	1	0.0473962	17.7846
GOTERM_BP_FAT	GO:0007613~memory	3	5.08475	0.0120923	RPS6KB1, PTEN, NGF	59	39	13528	17.6375	1	0.0496587	18.6094
GOTERM_BP_FAT	GO:0019216~regulation of lipid metabolic process	4	6.77966	0.0122534	AKT1, RB1, MTOR, TGFB1	59	112	13528	8.18886	1	0.0501907	18.8338
GOTERM_BP_FAT	GO:0046578~regulation of Ras protein signal transduction	5	8.47458	0.0124578	HRAS, KRAS, MAP2K1, SOS1, MTOR	59	210	13528	5.45924	1	0.0508926	19.1175
GOTERM_BP_FAT	GO:0007517~muscle organ development	5	8.47458	0.0126586	EP300, SMAD7, TGFBR3, PTEN, TGFB2	59	211	13528	5.43337	1	0.0515772	19.3955
GOTERM_BP_FAT	GO:0001704~formation of primary germ layer	3	5.08475	0.012694	SMAD3, SMAD2, SMAD1	59	40	13528	17.1966	1	0.0515989	19.4443
GOTERM_BP_FAT	GO:0051341~regulation of oxidoreductase activity	3	5.08475	0.012694	EGFR, AKT1, KRAS	59	40	13528	17.1966	1	0.0515989	19.4443
GOTERM_BP_FAT	GO:0050765~negative regulation of phagocytosis	2	3.38983	0.0128081	PTEN, TGFB1	59	3	13528	152.859	1	0.0519337	19.6018
GOTERM_BP_FAT	GO:0070141~response to UV-A	2	3.38983	0.0128081	EGFR, AKT1	59	3	13528	152.859	1	0.0519337	19.6018
GOTERM_BP_FAT	GO:0048643~positive regulation of skeletal muscle tissue development	2	3.38983	0.0128081	BCL2, RPS6KB1	59	3	13528	152.859	1	0.0519337	19.6018
GOTERM_BP_FAT	GO:0010692~regulation of alkaline phosphatase activity	2	3.38983	0.0128081	SMAD3, TGFB2	59	3	13528	152.859	1	0.0519337	19.6018
GOTERM_BP_FAT	GO:0018394~peptidyl-lysine acetylation	2	3.38983	0.0128081	EP300, CREBBP	59	3	13528	152.859	1	0.0519337	19.6018
GOTERM_BP_FAT	GO:0060317~cardiac epithelial to mesenchymal transition	2	3.38983	0.0128081	TGFBR3, TGFB2	59	3	13528	152.859	1	0.0519337	19.6018
GOTERM_BP_FAT	GO:0010771~negative regulation of cell morphogenesis involved in differentiation	2	3.38983	0.0128081	SMAD7, TGFBR3	59	3	13528	152.859	1	0.0519337	19.6018
GOTERM_BP_FAT	GO:0018076~N-terminal peptidyl-lysine acetylation	2	3.38983	0.0128081	EP300, CREBBP	59	3	13528	152.859	1	0.0519337	19.6018
GOTERM_BP_FAT	GO:0050714~positive regulation of protein secretion	3	5.08475	0.0133085	TGFB3, TGFB1, TGFB2	59	41	13528	16.7772	1	0.0537966	20.2888
GOTERM_BP_FAT	GO:0034329~cell junction assembly	3	5.08475	0.0133085	SMAD7, BCL2, APC	59	41	13528	16.7772	1	0.0537966	20.2888
GOTERM_BP_FAT	GO:0051092~positive regulation of NF-kappaB transcription factor activity	3	5.08475	0.0133085	KRAS, TGFBR3, TGFB1	59	41	13528	16.7772	1	0.0537966	20.2888
GOTERM_BP_FAT	GO:0050863~regulation of T cell activation	4	6.77966	0.0137768	MAP3K7, CDKN2A, TGFBR2, TGFB1	59	117	13528	7.83891	1	0.0555215	20.9266
GOTERM_BP_FAT	GO:0001649~osteoblast differentiation	3	5.08475	0.0139358	SMAD5, SMAD3, SMAD1	59	42	13528	16.3777	1	0.0560204	21.1422
GOTERM_BP_FAT	GO:0048663~neuron fate commitment	3	5.08475	0.0139358	TGFBR1, SMAD4, TGFB2	59	42	13528	16.3777	1	0.0560204	21.1422
GOTERM_BP_FAT	GO:0070507~regulation of microtubule cytoskeleton organization	3	5.08475	0.0139358	CDKN1B, TERF1, APC	59	42	13528	16.3777	1	0.0560204	21.1422
GOTERM_BP_FAT	GO:0046651~lymphocyte proliferation	3	5.08475	0.0139358	BCL2, TP53, CD79A	59	42	13528	16.3777	1	0.0560204	21.1422
GOTERM_BP_FAT	GO:0006650~glycerophospholipid metabolic process	4	6.77966	0.0140938	PIK3CG, PIK3CA, PTEN, PIK3R1	59	118	13528	7.77248	1	0.0565128	21.3558
GOTERM_BP_FAT	GO:0030218~erythrocyte differentiation	3	5.08475	0.0145757	SMAD5, TGFBR3, RB1	59	43	13528	15.9968	1	0.0582691	22.0039
GOTERM_BP_FAT	GO:0001824~blastocyst development	3	5.08475	0.0145757	TGFBR1, TGFBR3, CDH1	59	43	13528	15.9968	1	0.0582691	22.0039
GOTERM_BP_FAT	GO:0030005~cellular di-, tri-valent inorganic cation homeostasis	5	8.47458	0.0161592	PRKCA, BCL2, MYC, TGFB1, PRKCB	59	227	13528	5.0504	1	0.0642958	24.0982
GOTERM_BP_FAT	GO:0050795~regulation of behavior	3	5.08475	0.0165702	PRKCA, SMAD3, TGFB1	59	46	13528	14.9536	1	0.0657411	24.633
GOTERM_BP_FAT	GO:0002051~osteoblast fate commitment	2	3.38983	0.0170415	SMAD5, SMAD1	59	4	13528	114.644	1	0.0674108	25.2421
GOTERM_BP_FAT	GO:0010523~negative regulation of calcium ion transport into cytosol	2	3.38983	0.0170415	BCL2, TGFB1	59	4	13528	114.644	1	0.0674108	25.2421
GOTERM_BP_FAT	GO:0031659~positive regulation of cyclin-dependent protein kinase activity during G1/S	2	3.38983	0.0170415	EGFR, AKT1	59	4	13528	114.644	1	0.0674108	25.2421
GOTERM_BP_FAT	GO:0048636~positive regulation of muscle development	2	3.38983	0.0170415	BCL2, RPS6KB1	59	4	13528	114.644	1	0.0674108	25.2421
GOTERM_BP_FAT	GO:0022601~menstrual cycle phase	2	3.38983	0.0170415	TGFB3, TGFB2	59	4	13528	114.644	1	0.0674108	25.2421
GOTERM_BP_FAT	GO:0010799~regulation of peptidyl-threonine phosphorylation	2	3.38983	0.0170415	SMAD7, TGFB1	59	4	13528	114.644	1	0.0674108	25.2421
GOTERM_BP_FAT	GO:0045844~positive regulation of striated muscle development	2	3.38983	0.0170415	BCL2, RPS6KB1	59	4	13528	114.644	1	0.0674108	25.2421
GOTERM_BP_FAT	GO:0034695~response to prostaglandin E stimulus	2	3.38983	0.0170415	TGFBR1, TGFBR3	59	4	13528	114.644	1	0.0674108	25.2421
GOTERM_BP_FAT	GO:0035022~positive regulation of Rac protein signal transduction	2	3.38983	0.0170415	HRAS, KRAS	59	4	13528	114.644	1	0.0674108	25.2421
GOTERM_BP_FAT	GO:0031657~regulation of cyclin-dependent protein kinase activity during G1/S	2	3.38983	0.0170415	EGFR, AKT1	59	4	13528	114.644	1	0.0674108	25.2421
GOTERM_BP_FAT	GO:0034694~response to prostaglandin stimulus	2	3.38983	0.0170415	TGFBR1, TGFBR3	59	4	13528	114.644	1	0.0674108	25.2421
GOTERM_BP_FAT	GO:0035239~tube morphogenesis	4	6.77966	0.0171345	MAP3K7, BCL2, TGFBR2, SMAD4	59	127	13528	7.22167	1	0.0676174	25.3616
GOTERM_BP_FAT	GO:0048638~regulation of developmental growth	3	5.08475	0.0172595	TGFBR2, RPS6KB1, NGF	59	47	13528	14.6354	1	0.0679459	25.5221
GOTERM_BP_FAT	GO:0048511~rhythmic process	4	6.77966	0.0174932	EGFR, BCL2, TGFB3, TGFB2	59	128	13528	7.16525	1	0.0686885	25.8214
GOTERM_BP_FAT	GO:0010038~response to metal ion	4	6.77966	0.0178562	EGFR, EP300, BCL2, PTEN	59	129	13528	7.10971	1	0.0699197	26.2838
GOTERM_BP_FAT	GO:0032582~negative regulation of gene-specific transcription	3	5.08475	0.0179608	CDKN1B, SMAD7, SMAD3	59	48	13528	14.3305	1	0.0701629	26.4167
GOTERM_BP_FAT	GO:0019932~second-messenger-mediated signaling	5	8.47458	0.018117	EGFR, PIK3CG, IGF1R, PPP2CA, PIK3CA	59	235	13528	4.87847	1	0.0706001	26.6145
GOTERM_BP_FAT	GO:0034101~erythrocyte homeostasis	3	5.08475	0.0186742	SMAD5, TGFBR3, RB1	59	49	13528	14.038	1	0.0725504	27.3161
GOTERM_BP_FAT	GO:0032886~regulation of microtubule-based process	3	5.08475	0.0186742	CDKN1B, TERF1, APC	59	49	13528	14.038	1	0.0725504	27.3161
GOTERM_BP_FAT	GO:0002684~positive regulation of immune system process	5	8.47458	0.0188877	MAP3K7, TGFBR2, CD79A, TGFB1, TGFB2	59	238	13528	4.81698	1	0.0731958	27.5833
GOTERM_BP_FAT	GO:0055066~di-, tri-valent inorganic cation homeostasis	5	8.47458	0.0191491	PRKCA, BCL2, MYC, TGFB1, PRKCB	59	239	13528	4.79682	1	0.0740175	27.9092
GOTERM_BP_FAT	GO:0048562~embryonic organ morphogenesis	4	6.77966	0.0193501	TGFBR1, TGFBR2, TGFB3, MYC	59	133	13528	6.89588	1	0.0746087	28.1587
GOTERM_BP_FAT	GO:0043392~negative regulation of DNA binding	3	5.08475	0.0201362	CDKN2A, SMAD7, TNKS	59	51	13528	13.4875	1	0.0773805	29.1273
GOTERM_BP_FAT	GO:0050804~regulation of synaptic transmission	4	6.77966	0.0205147	EGFR, HRAS, KRAS, NGF	59	136	13528	6.74377	1	0.0786201	29.5892
GOTERM_BP_FAT	GO:0002326~B cell lineage commitment	2	3.38983	0.0212571	BCL2, TP53	59	5	13528	91.7153	1	0.0812001	30.487
GOTERM_BP_FAT	GO:0090004~positive regulation of establishment of protein localization to plasma membrane	2	3.38983	0.0212571	AKT1, PIK3R1	59	5	13528	91.7153	1	0.0812001	30.487
GOTERM_BP_FAT	GO:0002360~T cell lineage commitment	2	3.38983	0.0212571	BCL2, TP53	59	5	13528	91.7153	1	0.0812001	30.487
GOTERM_BP_FAT	GO:0006886~intracellular protein transport	6	10.1695	0.0217607	AKT1, ZFYVE9, TGFB3, TP53, TGFB1, TGFB2	59	374	13528	3.67842	1	0.0828832	31.0899
GOTERM_BP_FAT	GO:0048878~chemical homeostasis	7	11.8644	0.0218956	PRKCA, SMAD7, BCL2, TP53, MYC, TGFB1, PRKCB	59	512	13528	3.1348	1	0.0832017	31.2506
GOTERM_BP_FAT	GO:0042476~odontogenesis	3	5.08475	0.0224161	TGFB3, TGFB1, TGFB2	59	54	13528	12.7382	1	0.0849322	31.8671
GOTERM_BP_FAT	GO:0032355~response to estradiol stimulus	3	5.08475	0.0224161	PRKCA, PTEN, TGFB1	59	54	13528	12.7382	1	0.0849322	31.8671
GOTERM_BP_FAT	GO:0008629~induction of apoptosis by intracellular signals	3	5.08475	0.0224161	PRKCA, TP53, MYC	59	54	13528	12.7382	1	0.0849322	31.8671
GOTERM_BP_FAT	GO:0051056~regulation of small GTPase mediated signal transduction	5	8.47458	0.0227535	HRAS, KRAS, MAP2K1, SOS1, MTOR	59	252	13528	4.54937	1	0.0859843	32.2641
GOTERM_BP_FAT	GO:0016458~gene silencing	3	5.08475	0.0239926	SMAD3, SMAD2, SMAD1	59	56	13528	12.2833	1	0.0903109	33.7031
GOTERM_BP_FAT	GO:0009408~response to heat	3	5.08475	0.0239926	AKT1, BCL2, RPS6KB1	59	56	13528	12.2833	1	0.0903109	33.7031
GOTERM_BP_FAT	GO:0048704~embryonic skeletal system morphogenesis	3	5.08475	0.0247975	TGFBR1, TGFBR2, TGFB3	59	57	13528	12.0678	1	0.0930343	34.6224
GOTERM_BP_FAT	GO:0010552~positive regulation of specific transcription from RNA polymerase II promoter	3	5.08475	0.0247975	XRCC6, TP53, SMAD3	59	57	13528	12.0678	1	0.0930343	34.6224
GOTERM_BP_FAT	GO:0051969~regulation of transmission of nerve impulse	4	6.77966	0.0251104	EGFR, HRAS, KRAS, NGF	59	147	13528	6.23913	1	0.0939666	34.9765
GOTERM_BP_FAT	GO:0007406~negative regulation of neuroblast proliferation	2	3.38983	0.0254549	TP53, TGFB1	59	6	13528	76.4294	1	0.0950082	35.3644
GOTERM_BP_FAT	GO:0032210~regulation of telomere maintenance via telomerase	2	3.38983	0.0254549	TNKS, TERF1	59	6	13528	76.4294	1	0.0950082	35.3644
GOTERM_BP_FAT	GO:0014911~positive regulation of smooth muscle cell migration	2	3.38983	0.0254549	BCL2, RPS6KB1	59	6	13528	76.4294	1	0.0950082	35.3644
GOTERM_BP_FAT	GO:0001525~angiogenesis	4	6.77966	0.0255535	MAP3K7, TGFBR2, PTEN, TGFB2	59	148	13528	6.19698	1	0.0951624	35.475
GOTERM_BP_FAT	GO:0051249~regulation of lymphocyte activation	4	6.77966	0.0255535	MAP3K7, CDKN2A, TGFBR2, TGFB1	59	148	13528	6.19698	1	0.0951624	35.475
GOTERM_BP_FAT	GO:0050708~regulation of protein secretion	3	5.08475	0.0256134	TGFB3, TGFB1, TGFB2	59	58	13528	11.8597	1	0.0951776	35.5421
GOTERM_BP_FAT	GO:0043473~pigmentation	3	5.08475	0.0264402	MAP2K1, BCL2, MYC	59	59	13528	11.6587	1	0.0979286	36.4615
GOTERM_BP_FAT	GO:0051100~negative regulation of binding	3	5.08475	0.0264402	CDKN2A, SMAD7, TNKS	59	59	13528	11.6587	1	0.0979286	36.4615
GOTERM_BP_FAT	GO:0010212~response to ionizing radiation	3	5.08475	0.0272777	BCL2, XRCC6, TP53	59	60	13528	11.4644	1	0.1007	37.3803
GOTERM_BP_FAT	GO:0006955~immune response	8	13.5593	0.0273806	IGF1R, BCL2, TP53, TGFBR3, SMAD3, CD79B, CD79A, TGFB1	59	690	13528	2.65841	1	0.100855	37.4923
GOTERM_BP_FAT	GO:0031644~regulation of neurological system process	4	6.77966	0.0278326	EGFR, HRAS, KRAS, NGF	59	153	13528	5.99446	1	0.102242	37.9821
GOTERM_BP_FAT	GO:0030100~regulation of endocytosis	3	5.08475	0.0281259	PRKCA, PTEN, TGFB1	59	61	13528	11.2765	1	0.103064	38.2981
GOTERM_BP_FAT	GO:0040014~regulation of multicellular organism growth	3	5.08475	0.0281259	AKT1, BCL2, PIK3CA	59	61	13528	11.2765	1	0.103064	38.2981
GOTERM_BP_FAT	GO:0022602~ovulation cycle process	3	5.08475	0.0289846	BCL2, TGFB3, TGFB2	59	62	13528	11.0946	1	0.105864	39.2143
GOTERM_BP_FAT	GO:0006302~double-strand break repair	3	5.08475	0.0289846	XRCC5, XRCC6, TP53	59	62	13528	11.0946	1	0.105864	39.2143
GOTERM_BP_FAT	GO:0060038~cardiac muscle cell proliferation	2	3.38983	0.029635	TGFBR3, TGFB2	59	7	13528	65.5109	1	0.107919	39.8998
GOTERM_BP_FAT	GO:0090003~regulation of establishment of protein localization to plasma membrane	2	3.38983	0.029635	AKT1, PIK3R1	59	7	13528	65.5109	1	0.107919	39.8998
GOTERM_BP_FAT	GO:0051489~regulation of filopodium assembly	2	3.38983	0.029635	TGFBR1, TGFB3	59	7	13528	65.5109	1	0.107919	39.8998
GOTERM_BP_FAT	GO:0055017~cardiac muscle tissue growth	2	3.38983	0.029635	TGFBR3, TGFB2	59	7	13528	65.5109	1	0.107919	39.8998
GOTERM_BP_FAT	GO:0010632~regulation of epithelial cell migration	2	3.38983	0.029635	TGFBR3, TGFB2	59	7	13528	65.5109	1	0.107919	39.8998
GOTERM_BP_FAT	GO:0010149~senescence	2	3.38983	0.029635	CDKN2A, TERT	59	7	13528	65.5109	1	0.107919	39.8998
GOTERM_BP_FAT	GO:0006474~N-terminal protein amino acid acetylation	2	3.38983	0.029635	EP300, CREBBP	59	7	13528	65.5109	1	0.107919	39.8998
GOTERM_BP_FAT	GO:0051491~positive regulation of filopodium assembly	2	3.38983	0.029635	TGFBR1, TGFB3	59	7	13528	65.5109	1	0.107919	39.8998
GOTERM_BP_FAT	GO:0060419~heart growth	2	3.38983	0.029635	TGFBR3, TGFB2	59	7	13528	65.5109	1	0.107919	39.8998
GOTERM_BP_FAT	GO:0014855~striated muscle cell proliferation	2	3.38983	0.029635	TGFBR3, TGFB2	59	7	13528	65.5109	1	0.107919	39.8998
GOTERM_BP_FAT	GO:0014065~phosphoinositide 3-kinase cascade	2	3.38983	0.029635	IGF1R, PIK3R1	59	7	13528	65.5109	1	0.107919	39.8998
GOTERM_BP_FAT	GO:0048103~somatic stem cell division	2	3.38983	0.029635	CDKN2A, TGFB2	59	7	13528	65.5109	1	0.107919	39.8998
GOTERM_BP_FAT	GO:0007626~locomotory behavior	5	8.47458	0.0297456	PRKCA, HRAS, MAP2K1, TGFB2, NGF	59	274	13528	4.18409	1	0.108083	40.0157
GOTERM_BP_FAT	GO:0030879~mammary gland development	3	5.08475	0.0298538	IGF1R, TGFB3, TGFB1	59	63	13528	10.9185	1	0.108239	40.1287
GOTERM_BP_FAT	GO:0010243~response to organic nitrogen	3	5.08475	0.0298538	RPS6KB1, SMAD1, MTOR	59	63	13528	10.9185	1	0.108239	40.1287
GOTERM_BP_FAT	GO:0032103~positive regulation of response to external stimulus	3	5.08475	0.0307333	PRKCA, SMAD3, TGFB1	59	64	13528	10.7479	1	0.111065	41.0408
GOTERM_BP_FAT	GO:0006935~chemotaxis	4	6.77966	0.0312001	PRKCA, HRAS, MAP2K1, TGFB2	59	160	13528	5.7322	1	0.11245	41.5196
GOTERM_BP_FAT	GO:0042330~taxis	4	6.77966	0.0312001	PRKCA, HRAS, MAP2K1, TGFB2	59	160	13528	5.7322	1	0.11245	41.5196
GOTERM_BP_FAT	GO:0048754~branching morphogenesis of a tube	3	5.08475	0.031623	BCL2, TGFBR2, SMAD4	59	65	13528	10.5825	1	0.113677	41.9501
GOTERM_BP_FAT	GO:0046486~glycerolipid metabolic process	4	6.77966	0.0322001	PIK3CG, PIK3CA, PTEN, PIK3R1	59	162	13528	5.66144	1	0.115426	42.5328
GOTERM_BP_FAT	GO:0060562~epithelial tube morphogenesis	3	5.08475	0.0334329	MAP3K7, BCL2, SMAD4	59	67	13528	10.2666	1	0.119402	43.7593
GOTERM_BP_FAT	GO:0008104~protein localization	9	15.2542	0.0335351	EGFR, AKT1, ZFYVE9, TGFB3, TP53, TNKS, TGFB1, PRKCB, TGFB2	59	882	13528	2.33967	1	0.11951	43.8599
GOTERM_BP_FAT	GO:0010714~positive regulation of collagen metabolic process	2	3.38983	0.0337975	TGFB3, TGFB1	59	8	13528	57.322	1	0.120162	44.1173
GOTERM_BP_FAT	GO:0048340~paraxial mesoderm morphogenesis	2	3.38983	0.0337975	SMAD3, SMAD2	59	8	13528	57.322	1	0.120162	44.1173
GOTERM_BP_FAT	GO:0051893~regulation of focal adhesion formation	2	3.38983	0.0337975	SMAD3, PTEN	59	8	13528	57.322	1	0.120162	44.1173
GOTERM_BP_FAT	GO:0045737~positive regulation of cyclin-dependent protein kinase activity	2	3.38983	0.0337975	EGFR, AKT1	59	8	13528	57.322	1	0.120162	44.1173
GOTERM_BP_FAT	GO:0032967~positive regulation of collagen biosynthetic process	2	3.38983	0.0337975	TGFB3, TGFB1	59	8	13528	57.322	1	0.120162	44.1173
GOTERM_BP_FAT	GO:0031998~regulation of fatty acid beta-oxidation	2	3.38983	0.0337975	AKT1, MTOR	59	8	13528	57.322	1	0.120162	44.1173
GOTERM_BP_FAT	GO:0030069~lysogeny	2	3.38983	0.0337975	XRCC5, XRCC6	59	8	13528	57.322	1	0.120162	44.1173
GOTERM_BP_FAT	GO:0019047~provirus integration	2	3.38983	0.0337975	XRCC5, XRCC6	59	8	13528	57.322	1	0.120162	44.1173
GOTERM_BP_FAT	GO:0002694~regulation of leukocyte activation	4	6.77966	0.0342502	MAP3K7, CDKN2A, TGFBR2, TGFB1	59	166	13528	5.52502	1	0.121454	44.5587
GOTERM_BP_FAT	GO:0031099~regeneration	3	5.08475	0.0352825	BCL2, TGFBR1, TGFB1	59	69	13528	9.96905	1	0.124691	45.5533
GOTERM_BP_FAT	GO:0070302~regulation of stress-activated protein kinase signaling pathway	3	5.08475	0.0352825	MAP3K7, AKT1, TGFB2	59	69	13528	9.96905	1	0.124691	45.5533
GOTERM_BP_FAT	GO:0006839~mitochondrial transport	3	5.08475	0.0352825	HSP90AA1, BCL2, TP53	59	69	13528	9.96905	1	0.124691	45.5533
GOTERM_BP_FAT	GO:0006351~transcription, DNA-dependent	5	8.47458	0.0363216	CDKN2A, TP53, SKIL, MYC, POLR2A	59	292	13528	3.92617	1	0.127928	46.5374
GOTERM_BP_FAT	GO:0048568~embryonic organ development	4	6.77966	0.0374501	TGFBR1, TGFBR2, TGFB3, MYC	59	172	13528	5.33228	1	0.131442	47.5872
GOTERM_BP_FAT	GO:0051301~cell division	5	8.47458	0.0374935	CDKN2A, RB1, TERF1, TGFB2, APC	59	295	13528	3.88624	1	0.131328	47.6271
GOTERM_BP_FAT	GO:0032774~RNA biosynthetic process	5	8.47458	0.0378889	CDKN2A, TP53, SKIL, MYC, POLR2A	59	296	13528	3.87311	1	0.132383	47.9901
GOTERM_BP_FAT	GO:0043011~myeloid dendritic cell differentiation	2	3.38983	0.0379425	TGFBR2, TGFB1	59	9	13528	50.9529	1	0.132302	48.0391
GOTERM_BP_FAT	GO:0001773~myeloid dendritic cell activation	2	3.38983	0.0379425	TGFBR2, TGFB1	59	9	13528	50.9529	1	0.132302	48.0391
GOTERM_BP_FAT	GO:0075136~response to host	2	3.38983	0.0379425	SMAD3, TGFB1	59	9	13528	50.9529	1	0.132302	48.0391
GOTERM_BP_FAT	GO:0052200~response to host defenses	2	3.38983	0.0379425	SMAD3, TGFB1	59	9	13528	50.9529	1	0.132302	48.0391
GOTERM_BP_FAT	GO:0051000~positive regulation of nitric-oxide synthase activity	2	3.38983	0.0379425	AKT1, KRAS	59	9	13528	50.9529	1	0.132302	48.0391
GOTERM_BP_FAT	GO:0052173~response to defenses of other organism during symbiotic interaction	2	3.38983	0.0379425	SMAD3, TGFB1	59	9	13528	50.9529	1	0.132302	48.0391
GOTERM_BP_FAT	GO:0022408~negative regulation of cell-cell adhesion	2	3.38983	0.0379425	MAP2K1, TGFB1	59	9	13528	50.9529	1	0.132302	48.0391
GOTERM_BP_FAT	GO:0017145~stem cell division	2	3.38983	0.0379425	CDKN2A, TGFB2	59	9	13528	50.9529	1	0.132302	48.0391
GOTERM_BP_FAT	GO:0033002~muscle cell proliferation	2	3.38983	0.0379425	TGFBR3, TGFB2	59	9	13528	50.9529	1	0.132302	48.0391
GOTERM_BP_FAT	GO:0006937~regulation of muscle contraction	3	5.08475	0.0381298	PRKCA, MAP2K1, SMAD7	59	72	13528	9.55367	1	0.132663	48.2101
GOTERM_BP_FAT	GO:0009791~post-embryonic development	3	5.08475	0.039098	BCL2, TGFBR1, SMAD2	59	73	13528	9.4228	1	0.135591	49.0854
GOTERM_BP_FAT	GO:0050865~regulation of cell activation	4	6.77966	0.0391059	MAP3K7, CDKN2A, TGFBR2, TGFB1	59	175	13528	5.24087	1	0.135355	49.0925
GOTERM_BP_FAT	GO:0000302~response to reactive oxygen species	3	5.08475	0.0410623	PRKCA, EP300, BCL2	59	75	13528	9.17153	1	0.141483	50.8185
GOTERM_BP_FAT	GO:0033138~positive regulation of peptidyl-serine phosphorylation	2	3.38983	0.04207	BCL2, TGFB1	59	10	13528	45.8576	1	0.144483	51.686
GOTERM_BP_FAT	GO:0043550~regulation of lipid kinase activity	2	3.38983	0.04207	RB1, TGFB1	59	10	13528	45.8576	1	0.144483	51.686
GOTERM_BP_FAT	GO:0070227~lymphocyte apoptosis	2	3.38983	0.04207	AKT1, MYC	59	10	13528	45.8576	1	0.144483	51.686
GOTERM_BP_FAT	GO:0006303~double-strand break repair via nonhomologous end joining	2	3.38983	0.04207	XRCC5, XRCC6	59	10	13528	45.8576	1	0.144483	51.686
GOTERM_BP_FAT	GO:0048706~embryonic skeletal system development	3	5.08475	0.0430632	TGFBR1, TGFBR2, TGFB3	59	77	13528	8.9333	1	0.147418	52.5269
GOTERM_BP_FAT	GO:0008016~regulation of heart contraction	3	5.08475	0.0430632	PRKCA, SMAD7, TGFB2	59	77	13528	8.9333	1	0.147418	52.5269
GOTERM_BP_FAT	GO:0040029~regulation of gene expression, epigenetic	3	5.08475	0.0430632	SMAD3, SMAD2, SMAD1	59	77	13528	8.9333	1	0.147418	52.5269
GOTERM_BP_FAT	GO:0015031~protein transport	8	13.5593	0.0433971	AKT1, ZFYVE9, TGFB3, TP53, TNKS, TGFB1, PRKCB, TGFB2	59	762	13528	2.40722	1	0.148212	52.8064
GOTERM_BP_FAT	GO:0006874~cellular calcium ion homeostasis	4	6.77966	0.0437018	PRKCA, BCL2, TGFB1, PRKCB	59	183	13528	5.01176	1	0.148909	53.0603
GOTERM_BP_FAT	GO:0048839~inner ear development	3	5.08475	0.0451001	CDKN1B, TGFB3, TGFB1	59	79	13528	8.70714	1	0.153101	54.2085
GOTERM_BP_FAT	GO:0045184~establishment of protein localization	8	13.5593	0.045224	AKT1, ZFYVE9, TGFB3, TP53, TNKS, TGFB1, PRKCB, TGFB2	59	769	13528	2.38531	1	0.153207	54.309
GOTERM_BP_FAT	GO:0034470~ncRNA processing	4	6.77966	0.0460973	CDKN2A, SMAD3, SMAD2, SMAD1	59	187	13528	4.90456	1	0.155693	55.0111
GOTERM_BP_FAT	GO:0007004~telomere maintenance via telomerase	2	3.38983	0.04618	TERT, TERF1	59	11	13528	41.6888	1	0.155663	55.0771
GOTERM_BP_FAT	GO:0046902~regulation of mitochondrial membrane permeability	2	3.38983	0.04618	BCL2, TP53	59	11	13528	41.6888	1	0.155663	55.0771
GOTERM_BP_FAT	GO:0032965~regulation of collagen biosynthetic process	2	3.38983	0.04618	TGFB3, TGFB1	59	11	13528	41.6888	1	0.155663	55.0771
GOTERM_BP_FAT	GO:0007094~mitotic cell cycle spindle assembly checkpoint	2	3.38983	0.04618	TERF1, APC	59	11	13528	41.6888	1	0.155663	55.0771
GOTERM_BP_FAT	GO:0045841~negative regulation of mitotic metaphase/anaphase transition	2	3.38983	0.04618	TERF1, APC	59	11	13528	41.6888	1	0.155663	55.0771
GOTERM_BP_FAT	GO:0055074~calcium ion homeostasis	4	6.77966	0.0467062	PRKCA, BCL2, TGFB1, PRKCB	59	188	13528	4.87847	1	0.157034	55.4947
GOTERM_BP_FAT	GO:0010959~regulation of metal ion transport	3	5.08475	0.0471722	AKT1, BCL2, TGFB1	59	81	13528	8.49215	1	0.158209	55.8615
GOTERM_BP_FAT	GO:0000187~activation of MAPK activity	3	5.08475	0.0482213	MAP2K1, TGFB3, SHC1	59	82	13528	8.38859	1	0.161208	56.6768
GOTERM_BP_FAT	GO:0009266~response to temperature stimulus	3	5.08475	0.0492788	AKT1, BCL2, RPS6KB1	59	83	13528	8.28752	1	0.164213	57.4844
GOTERM_BP_FAT	GO:0002683~negative regulation of immune system process	3	5.08475	0.0492788	CDKN2A, TGFB1, TGFB2	59	83	13528	8.28752	1	0.164213	57.4844
GOTERM_BP_FAT	GO:0007409~axonogenesis	4	6.77966	0.0498108	PRKCA, IGF1R, BCL2, APC	59	193	13528	4.75209	1	0.165566	57.8853
GOTERM_BP_FAT	GO:0051496~positive regulation of stress fiber formation	2	3.38983	0.0502728	SMAD3, MTOR	59	12	13528	38.2147	1	0.166695	58.2305
GOTERM_BP_FAT	GO:0051926~negative regulation of calcium ion transport	2	3.38983	0.0502728	BCL2, TGFB1	59	12	13528	38.2147	1	0.166695	58.2305
GOTERM_BP_FAT	GO:0031577~spindle checkpoint	2	3.38983	0.0502728	TERF1, APC	59	12	13528	38.2147	1	0.166695	58.2305
GOTERM_BP_FAT	GO:0051784~negative regulation of nuclear division	2	3.38983	0.0502728	TERF1, APC	59	12	13528	38.2147	1	0.166695	58.2305
GOTERM_BP_FAT	GO:0045839~negative regulation of mitosis	2	3.38983	0.0502728	TERF1, APC	59	12	13528	38.2147	1	0.166695	58.2305
GOTERM_BP_FAT	GO:0014910~regulation of smooth muscle cell migration	2	3.38983	0.0502728	BCL2, RPS6KB1	59	12	13528	38.2147	1	0.166695	58.2305
GOTERM_BP_FAT	GO:0010712~regulation of collagen metabolic process	2	3.38983	0.0502728	TGFB3, TGFB1	59	12	13528	38.2147	1	0.166695	58.2305
GOTERM_BP_FAT	GO:0010833~telomere maintenance via telomere lengthening	2	3.38983	0.0502728	TERT, TERF1	59	12	13528	38.2147	1	0.166695	58.2305
GOTERM_BP_FAT	GO:0008354~germ cell migration	2	3.38983	0.0502728	TGFBR1, TGFB1	59	12	13528	38.2147	1	0.166695	58.2305
GOTERM_BP_FAT	GO:0048339~paraxial mesoderm development	2	3.38983	0.0502728	SMAD3, SMAD2	59	12	13528	38.2147	1	0.166695	58.2305
GOTERM_BP_FAT	GO:0006875~cellular metal ion homeostasis	4	6.77966	0.0517213	PRKCA, BCL2, TGFB1, PRKCB	59	196	13528	4.67935	1	0.170865	59.2957
GOTERM_BP_FAT	GO:0000279~M phase	5	8.47458	0.0522972	MAP2K1, TNKS, RB1, TERF1, APC	59	329	13528	3.48462	1	0.172325	59.7121
GOTERM_BP_FAT	GO:0032770~positive regulation of monooxygenase activity	2	3.38983	0.0543483	AKT1, KRAS	59	13	13528	35.2751	1	0.178291	61.1627
GOTERM_BP_FAT	GO:0042100~B cell proliferation	2	3.38983	0.0543483	BCL2, CD79A	59	13	13528	35.2751	1	0.178291	61.1627
GOTERM_BP_FAT	GO:0042993~positive regulation of transcription factor import into nucleus	2	3.38983	0.0543483	SMAD3, CDH1	59	13	13528	35.2751	1	0.178291	61.1627
GOTERM_BP_FAT	GO:0044253~positive regulation of multicellular organismal metabolic process	2	3.38983	0.0543483	TGFB3, TGFB1	59	13	13528	35.2751	1	0.178291	61.1627
GOTERM_BP_FAT	GO:0048820~hair follicle maturation	2	3.38983	0.0543483	AKT1, TGFB2	59	13	13528	35.2751	1	0.178291	61.1627
GOTERM_BP_FAT	GO:0051146~striated muscle cell differentiation	3	5.08475	0.0546914	HRAS, KRAS, RB1	59	88	13528	7.81664	1	0.179013	61.4005
GOTERM_BP_FAT	GO:0048015~phosphoinositide-mediated signaling	3	5.08475	0.0546914	PIK3CG, IGF1R, PIK3CA	59	88	13528	7.81664	1	0.179013	61.4005
GOTERM_BP_FAT	GO:0001819~positive regulation of cytokine production	3	5.08475	0.056913	MAP3K7, SMAD3, TGFB1	59	90	13528	7.64294	1	0.185425	62.9075
GOTERM_BP_FAT	GO:0055065~metal ion homeostasis	4	6.77966	0.0576639	PRKCA, BCL2, TGFB1, PRKCB	59	205	13528	4.47391	1	0.187356	63.4042
GOTERM_BP_FAT	GO:0031365~N-terminal protein amino acid modification	2	3.38983	0.0584066	EP300, CREBBP	59	14	13528	32.7554	1	0.189251	63.8892
GOTERM_BP_FAT	GO:0005979~regulation of glycogen biosynthetic process	2	3.38983	0.0584066	AKT1, MTOR	59	14	13528	32.7554	1	0.189251	63.8892
GOTERM_BP_FAT	GO:0000726~non-recombinational repair	2	3.38983	0.0584066	XRCC5, XRCC6	59	14	13528	32.7554	1	0.189251	63.8892
GOTERM_BP_FAT	GO:0032233~positive regulation of actin filament bundle formation	2	3.38983	0.0584066	SMAD3, MTOR	59	14	13528	32.7554	1	0.189251	63.8892
GOTERM_BP_FAT	GO:0030279~negative regulation of ossification	2	3.38983	0.0584066	BCL2, TGFB1	59	14	13528	32.7554	1	0.189251	63.8892
GOTERM_BP_FAT	GO:0048844~artery morphogenesis	2	3.38983	0.0584066	SMAD7, TGFBR1	59	14	13528	32.7554	1	0.189251	63.8892
GOTERM_BP_FAT	GO:0010962~regulation of glucan biosynthetic process	2	3.38983	0.0584066	AKT1, MTOR	59	14	13528	32.7554	1	0.189251	63.8892
GOTERM_BP_FAT	GO:0032885~regulation of polysaccharide biosynthetic process	2	3.38983	0.0584066	AKT1, MTOR	59	14	13528	32.7554	1	0.189251	63.8892
GOTERM_BP_FAT	GO:0048667~cell morphogenesis involved in neuron differentiation	4	6.77966	0.0604054	PRKCA, IGF1R, BCL2, APC	59	209	13528	4.38829	1	0.194887	65.165
GOTERM_BP_FAT	GO:0032881~regulation of polysaccharide metabolic process	2	3.38983	0.0624477	AKT1, MTOR	59	15	13528	30.5718	1	0.200604	66.4246
GOTERM_BP_FAT	GO:0045806~negative regulation of endocytosis	2	3.38983	0.0624477	PTEN, TGFB1	59	15	13528	30.5718	1	0.200604	66.4246
GOTERM_BP_FAT	GO:0051260~protein homooligomerization	3	5.08475	0.0626026	CDH1, SKIL, TERF1	59	95	13528	7.24068	1	0.200707	66.5183
GOTERM_BP_FAT	GO:0060627~regulation of vesicle-mediated transport	3	5.08475	0.0637631	PRKCA, PTEN, TGFB1	59	96	13528	7.16525	1	0.203772	67.213
GOTERM_BP_FAT	GO:0051251~positive regulation of lymphocyte activation	3	5.08475	0.0649309	MAP3K7, TGFBR2, TGFB1	59	97	13528	7.09139	1	0.206838	67.8983
GOTERM_BP_FAT	GO:0051412~response to corticosterone stimulus	2	3.38983	0.0664719	PRKCA, BCL2	59	16	13528	28.661	1	0.210972	68.782
GOTERM_BP_FAT	GO:0046579~positive regulation of Ras protein signal transduction	2	3.38983	0.0664719	HRAS, KRAS	59	16	13528	28.661	1	0.210972	68.782
GOTERM_BP_FAT	GO:0050764~regulation of phagocytosis	2	3.38983	0.0664719	PTEN, TGFB1	59	16	13528	28.661	1	0.210972	68.782
GOTERM_BP_FAT	GO:0043269~regulation of ion transport	3	5.08475	0.0672882	AKT1, BCL2, TGFB1	59	99	13528	6.94813	1	0.212975	69.2409
GOTERM_BP_FAT	GO:0006897~endocytosis	4	6.77966	0.0682554	HRAS, KRAS, ZFYVE9, TGFBR2	59	220	13528	4.16888	1	0.215404	69.7763
GOTERM_BP_FAT	GO:0010324~membrane invagination	4	6.77966	0.0682554	HRAS, KRAS, ZFYVE9, TGFBR2	59	220	13528	4.16888	1	0.215404	69.7763
GOTERM_BP_FAT	GO:0002009~morphogenesis of an epithelium	3	5.08475	0.0696738	MAP3K7, BCL2, SMAD4	59	101	13528	6.81054	1	0.219116	70.5456
GOTERM_BP_FAT	GO:0018205~peptidyl-lysine modification	2	3.38983	0.070479	EP300, CREBBP	59	17	13528	26.9751	1	0.221048	70.9742
GOTERM_BP_FAT	GO:0042307~positive regulation of protein import into nucleus	2	3.38983	0.070479	SMAD3, CDH1	59	17	13528	26.9751	1	0.221048	70.9742
GOTERM_BP_FAT	GO:0030512~negative regulation of transforming growth factor beta receptor signaling pathway	2	3.38983	0.070479	TGFB3, SKIL	59	17	13528	26.9751	1	0.221048	70.9742
GOTERM_BP_FAT	GO:0031575~G1/S transition checkpoint	2	3.38983	0.070479	TP53, TGFB1	59	17	13528	26.9751	1	0.221048	70.9742
GOTERM_BP_FAT	GO:0006278~RNA-dependent DNA replication	2	3.38983	0.070479	TERT, TERF1	59	17	13528	26.9751	1	0.221048	70.9742
GOTERM_BP_FAT	GO:0032228~regulation of synaptic transmission, GABAergic	2	3.38983	0.070479	HRAS, KRAS	59	17	13528	26.9751	1	0.221048	70.9742
GOTERM_BP_FAT	GO:0043200~response to amino acid stimulus	2	3.38983	0.070479	RPS6KB1, MTOR	59	17	13528	26.9751	1	0.221048	70.9742
GOTERM_BP_FAT	GO:0043409~negative regulation of MAPKKK cascade	2	3.38983	0.070479	AKT1, APC	59	17	13528	26.9751	1	0.221048	70.9742
GOTERM_BP_FAT	GO:0051057~positive regulation of small GTPase mediated signal transduction	2	3.38983	0.070479	HRAS, KRAS	59	17	13528	26.9751	1	0.221048	70.9742
GOTERM_BP_FAT	GO:0044246~regulation of multicellular organismal metabolic process	2	3.38983	0.070479	TGFB3, TGFB1	59	17	13528	26.9751	1	0.221048	70.9742
GOTERM_BP_FAT	GO:0060429~epithelium development	4	6.77966	0.0734827	MAP3K7, MAP2K1, BCL2, SMAD4	59	227	13528	4.04032	1	0.229226	72.5215
GOTERM_BP_FAT	GO:0030593~neutrophil chemotaxis	2	3.38983	0.0744692	PRKCA, TGFB2	59	18	13528	25.4765	1	0.231627	73.0125
GOTERM_BP_FAT	GO:0009303~rRNA transcription	2	3.38983	0.0744692	CDKN2A, TP53	59	18	13528	25.4765	1	0.231627	73.0125
GOTERM_BP_FAT	GO:0010921~regulation of phosphatase activity	2	3.38983	0.0744692	SMAD3, TGFB2	59	18	13528	25.4765	1	0.231627	73.0125
GOTERM_BP_FAT	GO:0006310~DNA recombination	3	5.08475	0.0745274	XRCC5, XRCC6, TEP1	59	105	13528	6.55109	1	0.231398	73.0412
GOTERM_BP_FAT	GO:0002696~positive regulation of leukocyte activation	3	5.08475	0.0757576	MAP3K7, TGFBR2, TGFB1	59	106	13528	6.48929	1	0.234467	73.6413
GOTERM_BP_FAT	GO:0051789~response to protein stimulus	3	5.08475	0.0769942	HSP90AA1, BCL2, TGFB1	59	107	13528	6.42864	1	0.237535	74.2319
GOTERM_BP_FAT	GO:0006309~DNA fragmentation involved in apoptosis	2	3.38983	0.0784427	CDKN2A, MYC	59	19	13528	24.1356	1	0.241172	74.9078
GOTERM_BP_FAT	GO:0051492~regulation of stress fiber formation	2	3.38983	0.0784427	SMAD3, MTOR	59	19	13528	24.1356	1	0.241172	74.9078
GOTERM_BP_FAT	GO:0050927~positive regulation of positive chemotaxis	2	3.38983	0.0784427	PRKCA, SMAD3	59	19	13528	24.1356	1	0.241172	74.9078
GOTERM_BP_FAT	GO:0050926~regulation of positive chemotaxis	2	3.38983	0.0784427	PRKCA, SMAD3	59	19	13528	24.1356	1	0.241172	74.9078
GOTERM_BP_FAT	GO:0031069~hair follicle morphogenesis	2	3.38983	0.0784427	BCL2, TGFB2	59	19	13528	24.1356	1	0.241172	74.9078
GOTERM_BP_FAT	GO:0050867~positive regulation of cell activation	3	5.08475	0.0820047	MAP3K7, TGFBR2, TGFB1	59	111	13528	6.19698	1	0.250619	76.4998
GOTERM_BP_FAT	GO:0015074~DNA integration	2	3.38983	0.0823993	XRCC5, XRCC6	59	20	13528	22.9288	1	0.251287	76.6702
GOTERM_BP_FAT	GO:0031330~negative regulation of cellular catabolic process	2	3.38983	0.0823993	AKT1, MTOR	59	20	13528	22.9288	1	0.251287	76.6702
GOTERM_BP_FAT	GO:0000188~inactivation of MAPK activity	2	3.38983	0.0823993	PRKCA, PPP2CA	59	20	13528	22.9288	1	0.251287	76.6702
GOTERM_BP_FAT	GO:0060349~bone morphogenesis	2	3.38983	0.0823993	TGFB3, TGFB1	59	20	13528	22.9288	1	0.251287	76.6702
GOTERM_BP_FAT	GO:0048678~response to axon injury	2	3.38983	0.0823993	MAP2K1, BCL2	59	20	13528	22.9288	1	0.251287	76.6702
GOTERM_BP_FAT	GO:0019048~virus-host interaction	2	3.38983	0.0823993	SMAD3, TGFB1	59	20	13528	22.9288	1	0.251287	76.6702
GOTERM_BP_FAT	GO:0008624~induction of apoptosis by extracellular signals	3	5.08475	0.0832729	PRKCA, SOS1, NGF	59	112	13528	6.14165	1	0.253264	77.0433
GOTERM_BP_FAT	GO:0006396~RNA processing	6	10.1695	0.0845361	CDKN2A, PPP2CA, SMAD3, SMAD2, SMAD1, POLR2A	59	547	13528	2.51504	1	0.256292	77.5728
GOTERM_BP_FAT	GO:0048169~regulation of long-term neuronal synaptic plasticity	2	3.38983	0.0863393	HRAS, KRAS	59	21	13528	21.837	1	0.260764	78.3088
GOTERM_BP_FAT	GO:0070304~positive regulation of stress-activated protein kinase signaling pathway	2	3.38983	0.0863393	MAP3K7, TGFB2	59	21	13528	21.837	1	0.260764	78.3088
GOTERM_BP_FAT	GO:0046849~bone remodeling	2	3.38983	0.0863393	TGFB3, TGFB1	59	21	13528	21.837	1	0.260764	78.3088
GOTERM_BP_FAT	GO:0051318~G1 phase	2	3.38983	0.0863393	MDM2, RB1	59	21	13528	21.837	1	0.260764	78.3088
GOTERM_BP_FAT	GO:0043255~regulation of carbohydrate biosynthetic process	2	3.38983	0.0863393	AKT1, MTOR	59	21	13528	21.837	1	0.260764	78.3088
GOTERM_BP_FAT	GO:0032231~regulation of actin filament bundle formation	2	3.38983	0.0863393	SMAD3, MTOR	59	21	13528	21.837	1	0.260764	78.3088
GOTERM_BP_FAT	GO:0010828~positive regulation of glucose transport	2	3.38983	0.0902626	AKT1, PIK3R1	59	22	13528	20.8444	1	0.270891	79.8325
GOTERM_BP_FAT	GO:0060675~ureteric bud morphogenesis	2	3.38983	0.0902626	BCL2, SMAD4	59	22	13528	20.8444	1	0.270891	79.8325
GOTERM_BP_FAT	GO:0001658~branching involved in ureteric bud morphogenesis	2	3.38983	0.0902626	BCL2, SMAD4	59	22	13528	20.8444	1	0.270891	79.8325
GOTERM_BP_FAT	GO:0030071~regulation of mitotic metaphase/anaphase transition	2	3.38983	0.0902626	TERF1, APC	59	22	13528	20.8444	1	0.270891	79.8325
GOTERM_BP_FAT	GO:0055010~ventricular cardiac muscle morphogenesis	2	3.38983	0.0902626	SMAD7, TGFBR3	59	22	13528	20.8444	1	0.270891	79.8325
GOTERM_BP_FAT	GO:0046824~positive regulation of nucleocytoplasmic transport	2	3.38983	0.0902626	SMAD3, CDH1	59	22	13528	20.8444	1	0.270891	79.8325
GOTERM_BP_FAT	GO:0043525~positive regulation of neuron apoptosis	2	3.38983	0.0902626	TP53, TGFB2	59	22	13528	20.8444	1	0.270891	79.8325
GOTERM_BP_FAT	GO:0046326~positive regulation of glucose import	2	3.38983	0.0902626	AKT1, PIK3R1	59	22	13528	20.8444	1	0.270891	79.8325
GOTERM_BP_FAT	GO:0019059~initiation of viral infection	2	3.38983	0.0902626	XRCC5, XRCC6	59	22	13528	20.8444	1	0.270891	79.8325
GOTERM_BP_FAT	GO:0050890~cognition	8	13.5593	0.0925103	PRKCA, HRAS, CDKN1B, KRAS, RPS6KB1, MYC, PTEN, NGF	59	909	13528	2.01794	1	0.276444	80.6595
GOTERM_BP_FAT	GO:0006921~cell structure disassembly during apoptosis	2	3.38983	0.0941693	CDKN2A, MYC	59	23	13528	19.9381	1	0.280393	81.2493
GOTERM_BP_FAT	GO:0043271~negative regulation of ion transport	2	3.38983	0.0941693	BCL2, TGFB1	59	23	13528	19.9381	1	0.280393	81.2493
GOTERM_BP_FAT	GO:0033059~cellular pigmentation	2	3.38983	0.0941693	MAP2K1, BCL2	59	23	13528	19.9381	1	0.280393	81.2493
GOTERM_BP_FAT	GO:0010332~response to gamma radiation	2	3.38983	0.0941693	BCL2, TP53	59	23	13528	19.9381	1	0.280393	81.2493
GOTERM_BP_FAT	GO:0042058~regulation of epidermal growth factor receptor signaling pathway	2	3.38983	0.0941693	SOS1, SHC1	59	23	13528	19.9381	1	0.280393	81.2493
GOTERM_BP_FAT	GO:0042692~muscle cell differentiation	3	5.08475	0.0949519	HRAS, KRAS, RB1	59	121	13528	5.68483	1	0.282007	81.5216

## Sheet: Supplementary Table 6
GO molecular function enriched with genes in commonly disrupted pathways from Biocarta pathway database
Category	Term	Count	%	PValue	Genes	List Total	Pop Hits	Pop Total	Fold Enrichment	Bonferroni	Benjamini	FDR
GOTERM_MF_ALL	GO:0005160~transforming growth factor beta receptor binding	9	15.2542	6.60773e-16	SMAD7, TGFBR1, TGFBR2, TGFB3, TGFBR3, SMAD3, SMAD2, TGFB1, TGFB2	59	17	15143	135.879	1.92513e-13	1.92513e-13	8.88178e-13
GOTERM_MF_ALL	GO:0005072~transforming growth factor beta receptor, cytoplasmic mediator activity	8	13.5593	2.7058e-15	CDKN1B, SMAD7, SMAD5, SMAD4, SMAD3, SMAD2, SMAD1, SKIL	59	11	15143	186.663	7.70051e-13	3.85025e-13	3.54161e-12
GOTERM_MF_ALL	GO:0019899~enzyme binding	20	33.8983	3.31529e-14	EGFR, MAP2K1, SMAD7, TGFBR1, TGFBR2, TP53, SMAD3, CDH1, SMAD2, RB1, SMAD1, POLR2A, AKT1, IGF1R, CDKN2A, BCL2, MDM2, SKIL, PIK3R1, APC	59	523	15143	9.81495	9.59355e-12	3.19789e-12	4.41092e-11
GOTERM_MF_ALL	GO:0046332~SMAD binding	10	16.9492	9.14935e-14	SMAD7, TGFBR1, CREBBP, TGFBR2, SMAD4, TGFBR3, SMAD3, SMAD2, SMAD1, SKIL	59	46	15143	55.7959	2.64384e-11	6.6096e-12	1.21547e-10
GOTERM_MF_ALL	GO:0005515~protein binding	57	96.6102	2.98143e-13	XRCC5, HRAS, XRCC6, TGFB3, RPS6KB1, PTEN, TGFB1, TGFB2, MAP3K7, AKT1, CDKN2A, ZFYVE9, PIK3CA, SHC1, MYC, TERT, PRKCA, EGFR, PIK3CG, HSP90AA1, TP53, RB1, PRKCB, EP300, MAPK3, MDM2, NGF, GRB2, CDH1, POLR2A, IGF1R, KRAS, PPP2CA, BCL2, SOS1, TNKS, SKIL, PIK3R1, TERF1, APC, MAP2K1, SMAD7, TGFBR1, SMAD5, CREBBP, TGFBR2, SMAD4, SMAD3, SMAD2, SMAD1, TAB1, CDKN1B, PLCG1, NTRK1, TGFBR3, MTOR, CD79A	59	8154	15143	1.79417	8.61494e-11	1.72299e-11	3.96072e-10
GOTERM_MF_ALL	GO:0016772~transferase activity, transferring phosphorus-containing groups	23	38.9831	2.38354e-12	PRKCA, EGFR, PIK3CG, MAP2K1, TGFBR1, TGFBR2, RPS6KB1, TAB1, POLR2A, TGFB2, PRKCB, AKT1, MAP3K7, IGF1R, CDKN2A, CDKN1B, NTRK1, MAPK3, PIK3CA, TEP1, TGFBR3, MTOR, TERT	59	964	15143	6.12365	6.88842e-10	1.14807e-10	3.16698e-09
GOTERM_MF_ALL	GO:0016301~kinase activity	21	35.5932	1.33048e-11	PRKCA, EGFR, PIK3CG, MAP2K1, TGFBR1, TGFBR2, RPS6KB1, TAB1, POLR2A, TGFB2, PRKCB, AKT1, MAP3K7, IGF1R, CDKN2A, CDKN1B, NTRK1, MAPK3, TGFBR3, PIK3CA, MTOR	59	834	15143	6.46269	3.84509e-09	5.49298e-10	1.76779e-08
GOTERM_MF_ALL	GO:0016773~phosphotransferase activity, alcohol group as acceptor	18	30.5085	8.69676e-10	PRKCA, EGFR, PIK3CG, MAP2K1, TGFBR1, TGFBR2, RPS6KB1, POLR2A, TGFB2, PRKCB, AKT1, MAP3K7, IGF1R, NTRK1, MAPK3, TGFBR3, PIK3CA, MTOR	59	721	15143	6.40763	2.51336e-07	3.14171e-08	1.15553e-06
GOTERM_MF_ALL	GO:0016740~transferase activity	26	44.0678	1.22995e-09	RPS6KB1, POLR2A, TGFB2, AKT1, MAP3K7, IGF1R, CDKN2A, PIK3CA, TNKS, TERT, PRKCA, EGFR, PIK3CG, MAP2K1, TGFBR1, TGFBR2, CREBBP, TAB1, PRKCB, CDKN1B, EP300, NTRK1, MAPK3, TEP1, TGFBR3, MTOR	59	1751	15143	3.81107	3.55455e-07	3.9495e-08	1.63422e-06
GOTERM_MF_ALL	GO:0005102~receptor binding	19	32.2034	2.64899e-09	SMAD7, GRB2, TGFBR1, CREBBP, TGFBR2, TGFB3, SMAD3, SMAD2, RB1, PTEN, TGFB1, TGFB2, IGF1R, EP300, PLCG1, TGFBR3, SHC1, PIK3R1, NGF	59	886	15143	5.50402	7.65558e-07	7.65558e-08	3.51968e-06
GOTERM_MF_ALL	GO:0005114~type II transforming growth factor beta receptor binding	5	8.47458	2.88926e-09	TGFBR1, TGFB3, TGFBR3, TGFB1, TGFB2	59	6	15143	213.884	8.34997e-07	7.59088e-08	3.83893e-06
GOTERM_MF_ALL	GO:0031625~ubiquitin protein ligase binding	7	11.8644	4.31327e-09	SMAD7, TGFBR1, SMAD3, SMAD2, RB1, SKIL, POLR2A	59	36	15143	49.9063	1.24653e-06	1.03878e-07	5.73099e-06
GOTERM_MF_ALL	GO:0004672~protein kinase activity	16	27.1186	5.48563e-09	PRKCA, EGFR, MAP2K1, TGFBR1, TGFBR2, RPS6KB1, POLR2A, TGFB2, PRKCB, AKT1, MAP3K7, IGF1R, NTRK1, MAPK3, TGFBR3, MTOR	59	606	15143	6.77653	1.58535e-06	1.2195e-07	7.28869e-06
GOTERM_MF_ALL	GO:0004674~protein serine/threonine kinase activity	13	22.0339	6.4438e-08	EGFR, PRKCA, MAP2K1, TGFBR1, TGFBR2, RPS6KB1, TGFB2, PRKCB, AKT1, MAP3K7, MAPK3, TGFBR3, MTOR	59	430	15143	7.75952	1.86224e-05	1.33018e-06	8.5618e-05
GOTERM_MF_ALL	GO:0010843~promoter binding	7	11.8644	7.55337e-08	XRCC5, SMAD7, XRCC6, SMAD4, TP53, SMAD3, SMAD2	59	57	15143	31.5198	2.1829e-05	1.45528e-06	0.000100361
GOTERM_MF_ALL	GO:0003690~double-stranded DNA binding	8	13.5593	8.18386e-08	EGFR, XRCC5, XRCC6, TP53, SMAD3, SMAD2, MYC, TERF1	59	97	15143	21.1679	2.36511e-05	1.47821e-06	0.000108738
GOTERM_MF_ALL	GO:0046982~protein heterodimerization activity	10	16.9492	8.70651e-08	EGFR, BCL2, PPP2CA, TGFBR1, TGFBR2, TGFB3, TP53, TGFB1, TERF1, TGFB2	59	208	15143	12.3395	2.51615e-05	1.48011e-06	0.000115682
GOTERM_MF_ALL	GO:0046983~protein dimerization activity	14	23.7288	9.86947e-08	EGFR, HSP90AA1, TGFBR1, TGFBR2, TP53, TGFB3, SMAD4, SMAD3, TGFB1, TGFB2, PPP2CA, BCL2, TERT, TERF1	59	542	15143	6.62962	2.85224e-05	1.5846e-06	0.000131134
GOTERM_MF_ALL	GO:0060089~molecular transducer activity	26	44.0678	2.4458e-07	GRB2, TGFB2, MAP3K7, IGF1R, ZFYVE9, SHC1, SKIL, EGFR, MAP2K1, SMAD7, TGFBR1, TGFBR2, CREBBP, SMAD5, SMAD4, SMAD3, SMAD2, SMAD1, CDKN1B, PLCG1, NTRK1, MAPK3, TGFBR3, CD79B, CD79A, NGF	59	2270	15143	2.93973	7.06811e-05	3.72018e-06	0.00032497
GOTERM_MF_ALL	GO:0004871~signal transducer activity	26	44.0678	2.4458e-07	GRB2, TGFB2, MAP3K7, IGF1R, ZFYVE9, SHC1, SKIL, EGFR, MAP2K1, SMAD7, TGFBR1, TGFBR2, CREBBP, SMAD5, SMAD4, SMAD3, SMAD2, SMAD1, CDKN1B, PLCG1, NTRK1, MAPK3, TGFBR3, CD79B, CD79A, NGF	59	2270	15143	2.93973	7.06811e-05	3.72018e-06	0.00032497
GOTERM_MF_ALL	GO:0016563~transcription activator activity	12	20.339	3.6345e-07	EP300, BCL2, XRCC6, CREBBP, SMAD5, SMAD4, SMAD3, CDH1, SMAD2, RB1, SMAD1, TGFB1	59	410	15143	7.51203	0.000105032	5.25184e-06	0.00048291
GOTERM_MF_ALL	GO:0030618~transforming growth factor beta receptor, pathway-specific cytoplasmic mediator activity	4	6.77966	5.30361e-07	SMAD5, SMAD3, SMAD2, SMAD1	59	5	15143	205.329	0.000153263	7.29875e-06	0.000704682
GOTERM_MF_ALL	GO:0042802~identical protein binding	14	23.7288	6.62936e-07	EGFR, HSP90AA1, TGFB3, SMAD4, SMAD3, SMAD1, TGFB1, TGFB2, AKT1, IGF1R, BCL2, MDM2, TERT, TERF1	59	640	15143	5.61446	0.00019157	8.70853e-06	0.000880831
GOTERM_MF_ALL	GO:0001883~purine nucleoside binding	21	35.5932	9.55989e-07	PRKCA, EGFR, XRCC5, PIK3CG, HSP90AA1, MAP2K1, TGFBR1, XRCC6, TGFBR2, TP53, RPS6KB1, PRKCB, AKT1, MAP3K7, IGF1R, KRAS, NTRK1, MAPK3, TEP1, PIK3CA, MTOR	59	1601	15143	3.36657	0.000276243	1.20121e-05	0.0012702
GOTERM_MF_ALL	GO:0001882~nucleoside binding	21	35.5932	1.06591e-06	PRKCA, EGFR, XRCC5, PIK3CG, HSP90AA1, MAP2K1, TGFBR1, XRCC6, TGFBR2, TP53, RPS6KB1, PRKCB, AKT1, MAP3K7, IGF1R, KRAS, NTRK1, MAPK3, TEP1, PIK3CA, MTOR	59	1612	15143	3.3436	0.000308001	1.28353e-05	0.00141626
GOTERM_MF_ALL	GO:0005524~ATP binding	20	33.8983	1.27472e-06	PRKCA, EGFR, XRCC5, PIK3CG, HSP90AA1, MAP2K1, TGFBR1, XRCC6, TGFBR2, TP53, RPS6KB1, PRKCB, AKT1, MAP3K7, IGF1R, NTRK1, MAPK3, TEP1, PIK3CA, MTOR	59	1477	15143	3.47544	0.000368326	1.47356e-05	0.00169369
GOTERM_MF_ALL	GO:0043566~structure-specific DNA binding	8	13.5593	1.27599e-06	EGFR, XRCC5, XRCC6, TP53, SMAD3, SMAD2, MYC, TERF1	59	145	15143	14.1606	0.000368694	1.41831e-05	0.00169538
GOTERM_MF_ALL	GO:0032559~adenyl ribonucleotide binding	20	33.8983	1.5628e-06	PRKCA, EGFR, XRCC5, PIK3CG, HSP90AA1, MAP2K1, TGFBR1, XRCC6, TGFBR2, TP53, RPS6KB1, PRKCB, AKT1, MAP3K7, IGF1R, NTRK1, MAPK3, TEP1, PIK3CA, MTOR	59	1497	15143	3.429	0.000451547	1.67276e-05	0.00207645
GOTERM_MF_ALL	GO:0034713~type I transforming growth factor beta receptor binding	4	6.77966	1.84617e-06	SMAD7, TGFBR2, TGFB3, SMAD2	59	7	15143	146.663	0.0005334	1.90549e-05	0.00245295
GOTERM_MF_ALL	GO:0032555~purine ribonucleotide binding	22	37.2881	1.95408e-06	PRKCA, EGFR, XRCC5, PIK3CG, HRAS, HSP90AA1, MAP2K1, TGFBR1, XRCC6, TGFBR2, TP53, RPS6KB1, PRKCB, AKT1, MAP3K7, IGF1R, KRAS, NTRK1, MAPK3, TEP1, PIK3CA, MTOR	59	1836	15143	3.07546	0.00056457	1.94732e-05	0.00259633
GOTERM_MF_ALL	GO:0032553~ribonucleotide binding	22	37.2881	1.95408e-06	PRKCA, EGFR, XRCC5, PIK3CG, HRAS, HSP90AA1, MAP2K1, TGFBR1, XRCC6, TGFBR2, TP53, RPS6KB1, PRKCB, AKT1, MAP3K7, IGF1R, KRAS, NTRK1, MAPK3, TEP1, PIK3CA, MTOR	59	1836	15143	3.07546	0.00056457	1.94732e-05	0.00259633
GOTERM_MF_ALL	GO:0030554~adenyl nucleotide binding	20	33.8983	3.4125e-06	PRKCA, EGFR, XRCC5, PIK3CG, HSP90AA1, MAP2K1, TGFBR1, XRCC6, TGFBR2, TP53, RPS6KB1, PRKCB, AKT1, MAP3K7, IGF1R, NTRK1, MAPK3, TEP1, PIK3CA, MTOR	59	1577	15143	3.25505	0.000985729	3.28733e-05	0.00453405
GOTERM_MF_ALL	GO:0017076~purine nucleotide binding	22	37.2881	3.96765e-06	PRKCA, EGFR, XRCC5, PIK3CG, HRAS, HSP90AA1, MAP2K1, TGFBR1, XRCC6, TGFBR2, TP53, RPS6KB1, PRKCB, AKT1, MAP3K7, IGF1R, KRAS, NTRK1, MAPK3, TEP1, PIK3CA, MTOR	59	1918	15143	2.94397	0.001146	3.69881e-05	0.00527164
GOTERM_MF_ALL	GO:0019900~kinase binding	8	13.5593	5.18637e-06	IGF1R, CDKN2A, MAP2K1, TGFBR2, SMAD3, RB1, SMAD1, APC	59	179	15143	11.4709	0.00149774	4.68384e-05	0.00689084
GOTERM_MF_ALL	GO:0050431~transforming growth factor beta binding	4	6.77966	6.27815e-06	TGFBR1, TGFBR2, TGFB3, TGFBR3	59	10	15143	102.664	0.00181275	5.498e-05	0.00834138
GOTERM_MF_ALL	GO:0043560~insulin receptor substrate binding	4	6.77966	8.60895e-06	IGF1R, GRB2, PIK3CA, PIK3R1	59	11	15143	93.3313	0.00248491	7.31737e-05	0.011438
GOTERM_MF_ALL	GO:0000166~nucleotide binding	23	38.9831	1.31152e-05	PRKCA, EGFR, XRCC5, PIK3CG, HRAS, HSP90AA1, MAP2K1, TGFBR1, XRCC6, TGFBR2, TP53, RPS6KB1, PRKCB, AKT1, MAP3K7, IGF1R, KRAS, NTRK1, MAPK3, TEP1, PIK3CA, MTOR, SKIL	59	2245	15143	2.62949	0.00378315	0.000108289	0.0174246
GOTERM_MF_ALL	GO:0042162~telomeric DNA binding	4	6.77966	2.34825e-05	XRCC5, XRCC6, TERT, TERF1	59	15	15143	68.4429	0.00676354	0.000188497	0.0311964
GOTERM_MF_ALL	GO:0030528~transcription regulator activity	18	30.5085	3.27631e-05	SMAD7, SMAD5, CREBBP, XRCC6, TP53, SMAD4, SMAD3, CDH1, SMAD2, RB1, SMAD1, TGFB1, CDKN2A, EP300, BCL2, MDM2, SKIL, MYC	59	1512	15143	3.05549	0.00942401	0.000255878	0.0435232
GOTERM_MF_ALL	GO:0019838~growth factor binding	6	10.1695	4.98383e-05	IGF1R, NTRK1, TGFBR1, TGFBR2, TGFB3, TGFBR3	59	105	15143	14.6663	0.0143004	0.000378971	0.0661993
GOTERM_MF_ALL	GO:0003824~catalytic activity	35	59.322	0.000128551	XRCC5, HRAS, XRCC6, RPS6KB1, PTEN, TGFB2, POLR2A, AKT1, MAP3K7, IGF1R, KRAS, CDKN2A, ZFYVE9, PPP2CA, PIK3CA, TNKS, TERT, EGFR, PIK3CG, PRKCA, MAP2K1, TGFBR1, TGFBR2, CREBBP, TAB1, PRKCB, CDKN1B, EP300, PLCG1, NTRK1, MAPK3, MDM2, TEP1, TGFBR3, MTOR	59	5198	15143	1.72819	0.036472	0.000952205	0.17067
GOTERM_MF_ALL	GO:0003691~double-stranded telomeric DNA binding	3	5.08475	0.000143117	XRCC5, XRCC6, TERF1	59	5	15143	153.997	0.04052	0.00103356	0.189991
GOTERM_MF_ALL	GO:0030235~nitric-oxide synthase regulator activity	3	5.08475	0.000143117	EGFR, AKT1, HSP90AA1	59	5	15143	153.997	0.04052	0.00103356	0.189991
GOTERM_MF_ALL	GO:0005488~binding	58	98.3051	0.00021864	XRCC5, HRAS, XRCC6, TGFB3, RPS6KB1, PTEN, TGFB1, TGFB2, MAP3K7, AKT1, CDKN2A, ZFYVE9, PIK3CA, SHC1, MYC, TERT, PRKCA, EGFR, PIK3CG, HSP90AA1, TP53, RB1, PRKCB, EP300, MAPK3, MDM2, NGF, GRB2, CDH1, POLR2A, IGF1R, KRAS, PPP2CA, BCL2, SOS1, TNKS, SKIL, PIK3R1, TERF1, APC, MAP2K1, SMAD7, TGFBR1, SMAD5, CREBBP, TGFBR2, SMAD4, SMAD3, SMAD2, SMAD1, TAB1, CDKN1B, PLCG1, NTRK1, TEP1, TGFBR3, CD79A, MTOR	59	12531	15143	1.18796	0.0612386	0.00154013	0.290115
GOTERM_MF_ALL	GO:0019901~protein kinase binding	6	10.1695	0.000243907	CDKN2A, MAP2K1, TGFBR2, SMAD3, SMAD1, APC	59	147	15143	10.476	0.0680701	0.00167711	0.323591
GOTERM_MF_ALL	GO:0042803~protein homodimerization activity	8	13.5593	0.000272954	HSP90AA1, BCL2, SMAD4, SMAD3, TERT, TGFB1, TERF1, TGFB2	59	334	15143	6.14757	0.0758625	0.00183307	0.362063
GOTERM_MF_ALL	GO:0070410~co-SMAD binding	3	5.08475	0.000397774	SMAD3, SMAD2, SMAD1	59	8	15143	96.2479	0.108616	0.00260976	0.527228
GOTERM_MF_ALL	GO:0019207~kinase regulator activity	5	8.47458	0.000438929	CDKN1B, CDKN2A, TAB1, PIK3R1, APC	59	93	15143	13.799	0.119159	0.00281555	0.58163
GOTERM_MF_ALL	GO:0043565~sequence-specific DNA binding	10	16.9492	0.00046265	XRCC5, SMAD7, XRCC6, SMAD4, TP53, SMAD3, SMAD2, MYC, TERT, TERF1	59	607	15143	4.22835	0.12518	0.0029031	0.612973
GOTERM_MF_ALL	GO:0070412~R-SMAD binding	3	5.08475	0.000636137	SMAD4, SMAD3, SMAD2	59	10	15143	76.9983	0.167983	0.00390517	0.841932
GOTERM_MF_ALL	GO:0008134~transcription factor binding	9	15.2542	0.00070928	CDKN2A, EP300, BCL2, CREBBP, TP53, SMAD3, SMAD2, RB1, SKIL	59	513	15143	4.50282	0.185397	0.00426286	0.938316
GOTERM_MF_ALL	GO:0003677~DNA binding	20	33.8983	0.000751492	EGFR, XRCC5, SMAD7, SMAD5, CREBBP, XRCC6, TP53, SMAD4, SMAD3, SMAD2, RB1, SMAD1, POLR2A, CDKN2A, EP300, SOS1, SKIL, MYC, TERT, TERF1	59	2331	15143	2.20215	0.195282	0.00442412	0.993901
GOTERM_MF_ALL	GO:0003700~transcription factor activity	12	20.339	0.00103625	CDKN2A, EP300, SMAD7, CREBBP, SMAD5, SMAD4, TP53, SMAD3, SMAD2, RB1, SMAD1, MYC	59	975	15143	3.1589	0.25891	0.00597473	1.36813
GOTERM_MF_ALL	GO:0019904~protein domain specific binding	7	11.8644	0.0016215	HSP90AA1, KRAS, GRB2, BCL2, SOS1, TGFBR3, PTEN	59	331	15143	5.42788	0.374368	0.00915379	2.13313
GOTERM_MF_ALL	GO:0008022~protein C-terminus binding	5	8.47458	0.00207005	XRCC5, HRAS, EP300, PPP2CA, XRCC6	59	141	15143	9.10145	0.450565	0.0114506	2.71574
GOTERM_MF_ALL	GO:0005024~transforming growth factor beta receptor activity	3	5.08475	0.00212069	TGFBR1, TGFBR2, TGFBR3	59	18	15143	42.7768	0.458565	0.0115093	2.78132
GOTERM_MF_ALL	GO:0004675~transmembrane receptor protein serine/threonine kinase activity	3	5.08475	0.00212069	TGFBR1, TGFBR2, TGFBR3	59	18	15143	42.7768	0.458565	0.0115093	2.78132
GOTERM_MF_ALL	GO:0004713~protein tyrosine kinase activity	5	8.47458	0.00372966	EGFR, MAP3K7, IGF1R, MAP2K1, NTRK1	59	166	15143	7.73075	0.660366	0.0197993	4.84359
GOTERM_MF_ALL	GO:0030234~enzyme regulator activity	10	16.9492	0.00435155	EGFR, AKT1, CDKN1B, CDKN2A, HSP90AA1, SOS1, TAB1, PIK3R1, TERF1, APC	59	839	15143	3.05913	0.716443	0.0226548	5.62979
GOTERM_MF_ALL	GO:0051219~phosphoprotein binding	3	5.08475	0.00475877	GRB2, RB1, MTOR	59	27	15143	28.5179	0.748061	0.0243167	6.14134
GOTERM_MF_ALL	GO:0005158~insulin receptor binding	3	5.08475	0.00511228	IGF1R, SHC1, PIK3R1	59	28	15143	27.4994	0.772644	0.0256519	6.58333
GOTERM_MF_ALL	GO:0008013~beta-catenin binding	3	5.08475	0.0058544	SMAD7, CDH1, APC	59	30	15143	25.6661	0.816748	0.0288329	7.50497
GOTERM_MF_ALL	GO:0032403~protein complex binding	5	8.47458	0.00669804	IGF1R, SMAD7, TGFBR1, SHC1, PIK3R1	59	196	15143	6.54747	0.856618	0.0323834	8.54246
GOTERM_MF_ALL	GO:0005518~collagen binding	3	5.08475	0.00835511	SMAD7, SMAD4, SMAD3	59	36	15143	21.3884	0.911502	0.0396071	10.549
GOTERM_MF_ALL	GO:0019955~cytokine binding	4	6.77966	0.00840071	TGFBR1, TGFBR2, TGFB3, TGFBR3	59	109	15143	9.41875	0.91267	0.03918	10.6037
GOTERM_MF_ALL	GO:0019903~protein phosphatase binding	3	5.08475	0.00975535	EGFR, CDH1, PIK3R1	59	39	15143	19.7432	0.941172	0.0446675	12.2128
GOTERM_MF_ALL	GO:0042975~peroxisome proliferator activated receptor binding	2	3.38983	0.0114473	EP300, CREBBP	59	3	15143	171.107	0.964111	0.0514444	14.1849
GOTERM_MF_ALL	GO:0019902~phosphatase binding	3	5.08475	0.012303	EGFR, CDH1, PIK3R1	59	44	15143	17.4996	0.972058	0.0543665	15.1667
GOTERM_MF_ALL	GO:0031435~mitogen-activated protein kinase kinase kinase binding	2	3.38983	0.0152343	MAP2K1, TGFBR2	59	4	15143	128.331	0.988164	0.0659781	18.4517
GOTERM_MF_ALL	GO:0003720~telomerase activity	2	3.38983	0.0152343	TEP1, TERT	59	4	15143	128.331	0.988164	0.0659781	18.4517
GOTERM_MF_ALL	GO:0003676~nucleic acid binding	21	35.5932	0.0159243	EGFR, XRCC5, SMAD7, SMAD5, CREBBP, XRCC6, TP53, SMAD4, SMAD3, SMAD2, RB1, SMAD1, POLR2A, CDKN2A, EP300, SOS1, TEP1, SKIL, MYC, TERT, TERF1	59	3264	15143	1.65131	0.990334	0.0678769	19.2076
GOTERM_MF_ALL	GO:0043559~insulin binding	2	3.38983	0.0190071	IGF1R, PIK3R1	59	5	15143	102.664	0.996097	0.0794418	22.5065
GOTERM_MF_ALL	GO:0046934~phosphatidylinositol-4,5-bisphosphate 3-kinase activity	2	3.38983	0.0190071	PIK3CG, PIK3CA	59	5	15143	102.664	0.996097	0.0794418	22.5065
GOTERM_MF_ALL	GO:0008083~growth factor activity	4	6.77966	0.0237653	TGFB3, TGFB1, TGFB2, NGF	59	161	15143	6.37667	0.999042	0.097171	27.3546
GOTERM_MF_ALL	GO:0004714~transmembrane receptor protein tyrosine kinase activity	3	5.08475	0.0271891	EGFR, IGF1R, NTRK1	59	67	15143	11.4923	0.999653	0.10904	30.6678
GOTERM_MF_ALL	GO:0008289~lipid binding	6	10.1695	0.0286249	PRKCA, AKT1, SHC1, PTEN, PIK3R1, PRKCB	59	450	15143	3.42215	0.999774	0.112995	32.0152
GOTERM_MF_ALL	GO:0004861~cyclin-dependent protein kinase inhibitor activity	2	3.38983	0.0376591	CDKN1B, CDKN2A	59	10	15143	51.3322	0.999985	0.144654	39.9526
GOTERM_MF_ALL	GO:0019887~protein kinase regulator activity	3	5.08475	0.0385149	CDKN1B, CDKN2A, APC	59	81	15143	9.50596	0.999988	0.145851	40.6583
GOTERM_MF_ALL	GO:0016303~1-phosphatidylinositol-3-kinase activity	2	3.38983	0.0413474	PIK3CG, PIK3CA	59	11	15143	46.6656	0.999995	0.153945	42.9395
GOTERM_MF_ALL	GO:0003964~RNA-directed DNA polymerase activity	2	3.38983	0.0450219	TEP1, TERT	59	12	15143	42.7768	0.999998	0.164654	45.7781
GOTERM_MF_ALL	GO:0005159~insulin-like growth factor receptor binding	2	3.38983	0.0450219	SHC1, PIK3R1	59	12	15143	42.7768	0.999998	0.164654	45.7781
GOTERM_MF_ALL	GO:0035004~phosphoinositide 3-kinase activity	2	3.38983	0.0450219	PIK3CG, PIK3CA	59	12	15143	42.7768	0.999998	0.164654	45.7781
GOTERM_MF_ALL	GO:0004708~MAP kinase kinase activity	2	3.38983	0.0486825	MAP3K7, MAP2K1	59	13	15143	39.4863	0.999999	0.174949	48.4755
GOTERM_MF_ALL	GO:0005154~epidermal growth factor receptor binding	2	3.38983	0.0523293	GRB2, SHC1	59	14	15143	36.6659	1	0.184851	51.039
GOTERM_MF_ALL	GO:0004697~protein kinase C activity	2	3.38983	0.0559624	PRKCA, PRKCB	59	15	15143	34.2215	1	0.194383	53.4751
GOTERM_MF_ALL	GO:0004712~protein serine/threonine/tyrosine kinase activity	2	3.38983	0.0559624	MAP3K7, MAP2K1	59	15	15143	34.2215	1	0.194383	53.4751
GOTERM_MF_ALL	GO:0030291~protein serine/threonine kinase inhibitor activity	2	3.38983	0.0631875	CDKN1B, CDKN2A	59	17	15143	30.1954	1	0.21482	57.99
GOTERM_MF_ALL	GO:0016538~cyclin-dependent protein kinase regulator activity	2	3.38983	0.0631875	CDKN1B, CDKN2A	59	17	15143	30.1954	1	0.21482	57.99
GOTERM_MF_ALL	GO:0002039~p53 binding	2	3.38983	0.0631875	CREBBP, MDM2	59	17	15143	30.1954	1	0.21482	57.99
GOTERM_MF_ALL	GO:0004709~MAP kinase kinase kinase activity	2	3.38983	0.0703583	EGFR, MAP3K7	59	19	15143	27.0169	1	0.234243	62.0674
GOTERM_MF_ALL	GO:0016779~nucleotidyltransferase activity	3	5.08475	0.0828884	TEP1, TERT, POLR2A	59	125	15143	6.15986	1	0.26844	68.3256
GOTERM_MF_ALL	GO:0004003~ATP-dependent DNA helicase activity	2	3.38983	0.0915486	XRCC5, XRCC6	59	25	15143	20.5329	1	0.290055	72.0772
GOTERM_MF_ALL	GO:0000287~magnesium ion binding	5	8.47458	0.0945677	MAP3K7, TGFBR1, TGFBR2, PTEN, POLR2A	59	452	15143	2.83917	1	0.295398	73.2853
GOTERM_MF_ALL	GO:0017046~peptide hormone binding	2	3.38983	0.098506	IGF1R, PIK3R1	59	27	15143	19.0119	1	0.303079	74.7886

## Sheet: Supplementary Table 7
GO Biological process enriched with genes in commonly disrupted pathways from Reactome pathway database
Category	Term	Count	%	PValue	Genes	List Total	Pop Hits	Pop Total	Fold Enrichment	Bonferroni	Benjamini	FDR
GOTERM_BP_ALL	GO:0007167~enzyme linked receptor protein signaling pathway	71	3.11267	1.47827e-66	NOG, PDGFB, PDGFA, STAT5A, BCAR1, STAT5B, FSTL1, TGFB1, MAP3K7, FOS, ZFYVE9, ZFYVE16, GAB1, SHC1, SHC3, RAPGEF1, INSR, FRS2, EGFR, IRAK1, IRS2, IRS1, DOK1, ACVR2A, NCK2, GRB10, ACVR2B, CHRDL1, NCK1, JUN, PDGFRA, ADAM17, PDGFRB, NGF, CER1, GRB2, BMPR2, GREM2, PXN, SRC, UBE2D3, PTK2, INS, SOS1, UBE2D1, EGF, PIK3R1, BMP2, SMAD9, SMAD7, SMAD6, TGFBR1, CBL, SMAD5, TGFBR2, SMAD4, SMAD3, RAF1, SMAD2, SK…	183	342	14116	16.0137	3.24776e-63	3.24776e-63	2.56949e-63
GOTERM_BP_ALL	GO:0007178~transmembrane receptor protein serine/threonine kinase signaling pathway	36	1.57826	4.34696e-41	CER1, NOG, PDGFB, PDGFA, BMPR2, FSTL1, GREM2, TGFB1, MAP3K7, FOS, UBE2D3, ZFYVE9, ZFYVE16, UBE2D1, IRAK1, BMP2, SMAD9, SMAD7, TGFBR1, SMAD6, SMAD5, TGFBR2, SMAD4, SMAD3, SKI, SMAD2, SMAD1, TAB1, ACVR2A, ACVR2B, CHRDL1, JUN, SMURF2, SMURF1, BMPR1B, BMPR1A	183	103	14116	26.9604	9.55027e-38	4.77513e-38	7.55579e-38
GOTERM_BP_ALL	GO:0007242~intracellular signaling cascade	83	3.63875	1.36382e-38	HRAS, STAT5A, STAT5B, TLR3, MAP3K7, CDC42, GAB1, TICAM1, RALB, PIK3CA, RALA, SHC1, PAK1, SHC3, CSK, RAPGEF1, INSR, SHC2, FRS2, PAG1, CHUK, EGFR, IRAK1, LYN, BRAF, ARHGEF7, PIK3CB, PRKCI, IRS1, MAPK1, DOK1, CRKL, CD80, MAPK3, MAPK9, MAPK8, NGF, GRB2, NFKBIB, MAPKAPK3, NFKBIA, MAPKAPK2, SRC, KRAS, SQSTM1, INS, SOS1, RAC1, INPP5D, TRAF6, EGF, RASA1, PIK3R1, MAP2K1, SMAD7, MAP2K2, TGFBR1, YWHAB, RAF1…	183	1256	14116	5.0974	2.9963e-35	9.98768e-36	2.37056e-35
GOTERM_BP_ALL	GO:0007165~signal transduction	114	4.99781	1.78939e-35	HRAS, STAT5A, STAT5B, TLR3, MAP3K7, GAB1, RALB, PIK3CA, RALA, STAM, RAPGEF1, INSR, FRS2, PAG1, EGFR, IRS2, BRAF, PIK3CB, RELA, IRS1, MAPK1, GRB10, JUN, MAPK3, MAPK9, PDGFRB, RIPK2, MAPK8, SH3GL2, NGF, GRB2, NFKBIB, MAPKAPK3, NFKBIA, MAPKAPK2, PXN, SRC, FGG, KRAS, FGA, FGB, INS, RAC1, TRAF6, EGF, PTPN6, MAP2K1, SMAD7, MAP2K2, TGFBR1, SMAD5, SMAD4, SMAD2, SKI, SMAD1, VAV1, PTPN11, PLCG1, NTRK1, IKB…	183	2840	14116	3.09633	3.9313e-32	9.82825e-33	3.11029e-32
GOTERM_BP_ALL	GO:0007166~cell surface receptor linked signal transduction	92	4.03332	1.56249e-33	NOG, HRAS, PDGFB, PDGFA, STAT5A, BCAR1, STAT5B, FSTL1, TGFB1, MAP3K7, FOS, MYD88, ZFYVE9, ZFYVE16, GAB1, TICAM1, SHC1, SHC3, RAPGEF1, INSR, FRS2, EGFR, IRAK1, IRS2, ADAM10, LYN, PIK3CB, IRS1, MAPK1, DOK1, ACVR2A, NCK2, GRB10, ACVR2B, CHRDL1, NCK1, JUN, LCK, PDGFRA, PDGFRB, ADAM17, RIPK2, ITGA2B, NGF, CER1, GRB2, BMPR2, NFKBIA, ITGB3, GREM2, PXN, SRC, UBE2D3, PTK2, INS, SOS1, ITGAV, EGF, TRAF6, UB…	183	1856	14116	3.82358	3.43279e-30	6.86557e-31	2.71588e-30
GOTERM_BP_ALL	GO:0009966~regulation of signal transduction	66	2.89347	7.39753e-33	NOG, HRAS, PDGFB, TLR3, TGFB1, MAP3K7, SPRY2, SPRY1, MYD88, GAB1, TICAM1, SHC1, PAK1, RAPGEF1, INSR, FRS2, EGFR, IRAK1, LYN, ARHGEF7, PIK3CB, RELA, IRS1, ACVR2A, NCK2, GRB10, ACVR2B, CD80, LCK, RIPK2, ADAM17, NGFR, CER1, NFKBIA, SRC, KRAS, SQSTM1, INS, SOS1, RAC1, INPP5D, TRAF6, EGF, RASA1, BMP2, MAP2K1, SMAD7, SMAD6, TGFBR1, SMAD4, SMAD3, SMAD2, SKI, FURIN, VAV1, TAB2, RALGDS, PTPN11, NRAS, IKBK…	183	878	14116	5.79842	1.62524e-29	2.70873e-30	1.28582e-29
GOTERM_BP_ALL	GO:0007169~transmembrane receptor protein tyrosine kinase signaling pathway	39	1.70978	5.22071e-32	PDGFB, GRB2, PDGFA, STAT5A, BCAR1, STAT5B, BMPR2, SRC, TGFB1, PXN, PTK2, INS, SOS1, GAB1, SHC1, SHC3, EGF, RAPGEF1, FRS2, INSR, PIK3R1, EGFR, IRS2, CBL, RAF1, IRS1, STAT3, PTPN11, EPS15, NCK2, DOK1, GRB10, NTRK1, NCK1, PDGFRA, PDGFRB, ADAM17, GRB7, NGF	183	224	14116	13.43	1.14699e-28	1.63856e-29	9.07453e-29
GOTERM_BP_ALL	GO:0030509~BMP signaling pathway	23	1.00833	1.18746e-30	CER1, NOG, BMP2, SMAD9, SMAD7, SMAD6, SMAD5, BMPR2, SMAD4, FSTL1, SKI, SMAD1, GREM2, ACVR2A, ACVR2B, UBE2D3, CHRDL1, ZFYVE16, SMURF2, SMURF1, UBE2D1, BMPR1B, BMPR1A	183	44	14116	40.3214	2.60884e-27	3.26105e-28	2.06401e-27
GOTERM_BP_ALL	GO:0010646~regulation of cell communication	68	2.98115	2.38628e-30	NOG, HRAS, PDGFB, TLR3, TGFB1, MAP3K7, SPRY2, SPRY1, MYD88, GAB1, TICAM1, SHC1, PAK1, RAPGEF1, INSR, FRS2, EGFR, IRAK1, LYN, ARHGEF7, PIK3CB, RELA, IRS1, ACVR2A, NCK2, GRB10, ACVR2B, CD80, LCK, RIPK2, ADAM17, UBB, NGFR, NGF, CER1, NFKBIA, SRC, KRAS, SQSTM1, INS, SOS1, RAC1, INPP5D, TRAF6, EGF, RASA1, BMP2, MAP2K1, SMAD7, SMAD6, TGFBR1, SMAD4, SMAD3, SMAD2, SKI, FURIN, VAV1, TAB2, RALGDS, PTPN11, …	183	1038	14116	5.05327	5.24265e-27	5.82517e-28	4.14777e-27
GOTERM_BP_ALL	GO:0007243~protein kinase cascade	45	1.97282	2.69442e-30	GRB2, STAT5A, NFKBIB, STAT5B, NFKBIA, TLR3, MAPKAPK2, SRC, MAP3K7, INS, GAB1, TICAM1, PIK3CA, SHC1, PAK1, EGF, TRAF6, INSR, FRS2, CHUK, PIK3R1, EGFR, IRAK1, MAP2K1, BRAF, PIK3CB, TGFBR1, MAPK11, MAPK10, SMAD1, STAT1, TAB1, IRS1, STAT3, PTPN11, MAPK1, DOK1, CRKL, MAPK13, FYN, MAPK14, IKBKG, MAPK9, MAPK8, IKBKB	183	370	14116	9.38148	5.91963e-27	5.91963e-28	4.68338e-27
GOTERM_BP_ALL	GO:0006468~protein amino acid phosphorylation	56	2.45506	8.25086e-30	STAT5A, TGFB1, MAP3K7, PAK2, GAB1, PIK3CA, SHC1, PAK1, CSK, FRS2, INSR, CHUK, EGFR, IRAK1, ADAM10, LYN, BRAF, PIK3CB, PRKCI, MAPK1, ACVR2A, ACVR2B, MAPK3, LCK, PDGFRA, RIPK2, PDGFRB, MAPK9, MAPK8, BMPR2, MAPKAPK3, MAPKAPK2, SRC, PTK2, YES1, EGF, BMP2, MAP2K1, MAP2K2, SMAD7, TGFBR1, TGFBR2, RAF1, SMAD2, MAPK11, MAPK10, STAT1, PTPN11, MAPK12, MAPK13, FYN, MAPK14, NTRK1, BMPR1B, IKBKB, BMPR1A	183	667	14116	6.47624	1.81271e-26	1.64792e-27	1.43415e-26
GOTERM_BP_ALL	GO:0048522~positive regulation of cellular process	86	3.77028	7.86295e-29	NOG, HRAS, PDGFB, PDGFA, STAT5A, BCAR1, STAT5B, TLR3, NFKB1, TGFB1, MAP3K7, CDC42, FOS, MYD88, TICAM1, RALA, SHC1, INSR, EGFR, IRAK1, IRS2, ADAM10, LYN, ARHGEF7, RELA, PRKCI, IRS1, MAPK1, ACVR2A, NCK2, ACVR2B, CD86, CD80, NCK1, JUN, LCK, PDGFRA, MAPK9, PDGFRB, RIPK2, ADAM17, MAPK8, UBB, NGFR, NGF, BMPR2, NFKBIA, SRC, STAT6, KRAS, SQSTM1, INS, SOS1, RAC1, INPP5D, EGF, TRAF6, UBE2D1, PIK3R1, CD28, …	183	1847	14116	3.59163	1.72749e-25	1.43958e-26	1.36672e-25
GOTERM_BP_ALL	GO:0007265~Ras protein signal transduction	28	1.22753	4.7454e-28	HRAS, GRB2, MAPKAPK3, MAPKAPK2, SRC, KRAS, SOS1, RALB, RALA, SHC1, SHC3, SHC2, MAP2K1, MAP2K2, YWHAB, RAF1, MAPK11, RALGDS, DOK1, NRAS, MAPK1, CRKL, MAPK12, MAPK13, MAPK14, NTRK1, MAPK3, NGF	183	105	14116	20.5698	1.04256e-24	8.01972e-26	8.24835e-25
GOTERM_BP_ALL	GO:0048518~positive regulation of biological process	88	3.85796	2.43851e-27	NOG, HRAS, PDGFB, PDGFA, STAT5A, BCAR1, STAT5B, TLR3, NFKB1, TGFB1, MAP3K7, CDC42, FOS, MYD88, TICAM1, RALA, SHC1, INSR, EGFR, IRAK1, IRS2, ADAM10, LYN, ARHGEF7, RELA, PRKCI, IRS1, MAPK1, ACVR2A, NCK2, ACVR2B, CD86, CD80, NCK1, JUN, LCK, PDGFRA, MAPK9, PDGFRB, RIPK2, ADAM17, MAPK8, UBB, NGFR, NGF, BMPR2, NFKBIA, SRC, STAT6, KRAS, SQSTM1, INS, SOS1, RAC1, INPP5D, EGF, TRAF6, UBE2D1, RASA1, PIK3R1,…	183	2033	14116	3.33892	5.3574e-24	3.82672e-25	4.23856e-24
GOTERM_BP_ALL	GO:0016310~phosphorylation	57	2.4989	9.67292e-27	STAT5A, TGFB1, MAP3K7, PAK2, GAB1, PIK3CA, SHC1, PAK1, CSK, FRS2, INSR, CHUK, EGFR, IRAK1, ADAM10, LYN, BRAF, PIK3CB, PRKCI, MAPK1, ACVR2A, ACVR2B, MAPK3, LCK, PDGFRA, RIPK2, PDGFRB, MAPK9, MAPK8, BMPR2, MAPKAPK3, MAPKAPK2, SRC, PTK2, YES1, EGF, PIK3R1, BMP2, MAP2K1, MAP2K2, SMAD7, TGFBR1, TGFBR2, RAF1, SMAD2, MAPK11, MAPK10, STAT1, PTPN11, MAPK12, MAPK13, FYN, MAPK14, NTRK1, BMPR1B, IKBKB, BMPR1A	183	800	14116	5.49598	2.12514e-23	1.41676e-24	1.68133e-23
GOTERM_BP_ALL	GO:0019220~regulation of phosphate metabolic process	45	1.97282	2.39447e-25	PDGFB, PDGFA, BMPR2, TLR3, TGFB1, MAP3K7, CDC42, SPRY2, SPRY1, KRAS, PAK2, INS, GAB1, RAC1, SHC1, PAK1, EGF, TRAF6, FRS2, INSR, EGFR, IRAK1, BMP2, MAP2K1, LYN, PIK3CB, SMAD7, TGFBR1, SMAD6, TGFBR2, YWHAB, SMAD4, SMAD3, TAB1, IRS1, PTPN11, NCK2, ACVR2A, ACVR2B, CD80, JUN, IKBKG, ADAM17, PDGFRB, BMPR1A	183	485	14116	7.15701	5.26064e-22	3.2879e-23	4.16201e-22
GOTERM_BP_ALL	GO:0051174~regulation of phosphorus metabolic process	45	1.97282	2.39447e-25	PDGFB, PDGFA, BMPR2, TLR3, TGFB1, MAP3K7, CDC42, SPRY2, SPRY1, KRAS, PAK2, INS, GAB1, RAC1, SHC1, PAK1, EGF, TRAF6, FRS2, INSR, EGFR, IRAK1, BMP2, MAP2K1, LYN, PIK3CB, SMAD7, TGFBR1, SMAD6, TGFBR2, YWHAB, SMAD4, SMAD3, TAB1, IRS1, PTPN11, NCK2, ACVR2A, ACVR2B, CD80, JUN, IKBKG, ADAM17, PDGFRB, BMPR1A	183	485	14116	7.15701	5.26064e-22	3.2879e-23	4.16201e-22
GOTERM_BP_ALL	GO:0007264~small GTPase mediated signal transduction	37	1.6221	1.20545e-24	HRAS, GRB2, MAPKAPK3, MAPKAPK2, SRC, CDC42, KRAS, SOS1, RAC1, RALB, RALA, SHC1, SHC3, RAPGEF1, SHC2, MAP2K1, BRAF, ARHGEF7, MAP2K2, YWHAB, RAF1, MAPK11, RALGDS, MAPK1, DOK1, NRAS, CRKL, MAPK12, MAPK13, MAPK14, NTRK1, MAPK3, RAP1A, RAP1B, RIT1, RIT2, NGF	183	305	14116	9.35756	2.64838e-21	1.55787e-22	2.09529e-21
GOTERM_BP_ALL	GO:0006793~phosphorus metabolic process	59	2.58658	3.59905e-24	STAT5A, TGFB1, MAP3K7, PAK2, GAB1, PIK3CA, SHC1, PAK1, CSK, FRS2, INSR, CHUK, EGFR, IRAK1, ADAM10, LYN, BRAF, PIK3CB, PRKCI, MAPK1, ACVR2A, ACVR2B, MAPK3, LCK, PDGFRA, RIPK2, PDGFRB, MAPK9, MAPK8, BMPR2, MAPKAPK3, MAPKAPK2, SRC, PTK2, INPP5D, YES1, EGF, PIK3R1, PTPN6, BMP2, MAP2K1, MAP2K2, SMAD7, TGFBR1, TGFBR2, RAF1, SMAD2, MAPK11, MAPK10, STAT1, PTPN11, MAPK12, MAPK13, FYN, MAPK14, NTRK1, BMPR1…	183	973	14116	4.67735	7.90712e-21	4.39285e-22	6.2558e-21
GOTERM_BP_ALL	GO:0006796~phosphate metabolic process	59	2.58658	3.59905e-24	STAT5A, TGFB1, MAP3K7, PAK2, GAB1, PIK3CA, SHC1, PAK1, CSK, FRS2, INSR, CHUK, EGFR, IRAK1, ADAM10, LYN, BRAF, PIK3CB, PRKCI, MAPK1, ACVR2A, ACVR2B, MAPK3, LCK, PDGFRA, RIPK2, PDGFRB, MAPK9, MAPK8, BMPR2, MAPKAPK3, MAPKAPK2, SRC, PTK2, INPP5D, YES1, EGF, PIK3R1, PTPN6, BMP2, MAP2K1, MAP2K2, SMAD7, TGFBR1, TGFBR2, RAF1, SMAD2, MAPK11, MAPK10, STAT1, PTPN11, MAPK12, MAPK13, FYN, MAPK14, NTRK1, BMPR1…	183	973	14116	4.67735	7.90712e-21	4.39285e-22	6.2558e-21
GOTERM_BP_ALL	GO:0042325~regulation of phosphorylation	43	1.88514	4.55127e-24	PDGFB, PDGFA, BMPR2, TLR3, TGFB1, MAP3K7, CDC42, SPRY2, SPRY1, KRAS, PAK2, INS, GAB1, RAC1, SHC1, PAK1, EGF, TRAF6, FRS2, INSR, EGFR, IRAK1, BMP2, MAP2K1, LYN, PIK3CB, SMAD7, TGFBR1, SMAD6, TGFBR2, SMAD4, TAB1, IRS1, PTPN11, NCK2, ACVR2A, ACVR2B, CD80, JUN, IKBKG, ADAM17, PDGFRB, BMPR1A	183	466	14116	7.11776	9.99915e-21	5.26271e-22	7.91092e-21
GOTERM_BP_ALL	GO:0043687~post-translational protein modification	64	2.80579	8.76504e-24	STAT5A, TGFB1, MAP3K7, PAK2, GAB1, PIK3CA, SHC1, PAK1, CSK, FRS2, INSR, CHUK, EGFR, IRAK1, ADAM10, LYN, BRAF, PIK3CB, PRKCI, MAPK1, ACVR2A, ACVR2B, MAPK3, LCK, PDGFRA, RIPK2, PDGFRB, MAPK9, MAPK8, UBB, BMPR2, MAPKAPK3, MAPKAPK2, SRC, UBE2D3, PTK2, TRAF6, YES1, UBE2D1, EGF, FN1, PTPN6, BMP2, MAP2K1, MAP2K2, SMAD7, TGFBR1, CBL, TGFBR2, RAF1, SMAD2, MAPK11, MAPK10, STAT1, PTPN11, MAPK12, MAPK13, FYN…	183	1182	14116	4.1766	1.92568e-20	9.62839e-22	1.52352e-20
GOTERM_BP_ALL	GO:0050789~regulation of biological process	156	6.83911	2.78384e-23	NOG, HRAS, PDGFB, PDGFA, STAT5A, STAT5B, TLR3, TGFB1, MAP3K7, MYD88, GAB1, RALB, RALA, PIK3CA, STAM, RAPGEF1, FRS2, INSR, PAG1, EGFR, IRS2, BRAF, PIK3CB, RELA, IRS1, MAPK1, GRB10, JUN, MAPK3, PDGFRA, MAPK9, PDGFRB, RIPK2, MAPK8, SH3GL2, NGF, GRB2, NFKBIB, MAPKAPK3, BMPR2, NFKBIA, ITGB3, MAPKAPK2, PXN, SRC, ATF2, FGG, PTK2, UBE2D3, KRAS, FGA, INS, FGB, ITGAV, RAC1, EGF, UBE2D1, TRAF6, FN1, AP2M1, …	183	7106	14116	1.6934	6.11609e-20	2.91242e-21	4.83881e-20
GOTERM_BP_ALL	GO:0002682~regulation of immune system process	39	1.70978	3.54029e-23	AP2S1, STAT5A, BCAR1, STAT5B, NFKBIA, TLR3, TGFB1, STAT6, MAP3K7, AP2B1, MYD88, INS, TICAM1, INPP5D, TRAF6, PAG1, AP2M1, CD28, IRAK1, ADAM10, LYN, RELA, TGFBR2, SMAD3, MAPK1, NCK2, ACVR2A, CD86, AP2A2, CD80, AP2A1, FYN, MAPK14, JUN, NCK1, LCK, IKBKG, ADAM17, RIPK2	183	385	14116	7.81384	7.77803e-20	3.53547e-21	6.15366e-20
GOTERM_BP_ALL	GO:0042127~regulation of cell proliferation	52	2.2797	1.02147e-22	HRAS, NOG, PDGFB, PDGFA, STAT5A, STAT5B, TGFB1, MYD88, TICAM1, SHC1, CSK, INSR, EGFR, IRS2, ADAM10, LYN, RELA, IRS1, MAPK1, NCK2, CD86, CD80, JUN, NCK1, PDGFRA, RIPK2, ADAM17, PDGFRB, NGFR, NGF, CER1, BMPR2, NFKBIA, STAT6, KRAS, INS, INPP5D, EGF, CD28, PTPN6, BMP2, TGFBR1, TGFBR2, SMAD4, SMAD3, SKI, SMAD2, SMAD1, STAT1, NRAS, HGS, BMPR1A	183	787	14116	5.0967	2.24417e-19	9.75727e-21	1.7755e-19
GOTERM_BP_ALL	GO:0048519~negative regulation of biological process	77	3.37571	1.0534e-22	NOG, HRAS, PDGFB, PDGFA, STAT5A, STAT5B, TLR3, NFKB1, TGFB1, MAP3K7, CDC42, MYD88, PIK3CA, CSK, INSR, PAG1, EGFR, IRAK1, IRS2, ADAM10, BRAF, RELA, PRKCI, IRS1, MAPK1, NCK2, GRB10, JUN, LCK, RIPK2, ADAM17, MAPK8, UBB, NGFR, NGF, CER1, NFKBIB, BMPR2, NFKBIA, ITGB3, STAT6, PTK2, KRAS, SQSTM1, INS, ITGAV, RAC1, INPP5D, TRAF6, UBE2D1, EGF, RASA1, PIK3R1, PIK3R2, PTPN6, BMP2, MAP2K1, SMAD7, SMAD6, TGFB…	183	1812	14116	3.27788	2.31431e-19	9.64296e-21	1.83099e-19
GOTERM_BP_ALL	GO:0051239~regulation of multicellular organismal process	56	2.45506	1.59849e-22	NOG, HRAS, PDGFB, PDGFA, STAT5A, STAT5B, TLR3, NFKB1, TGFB1, MAP3K7, MYD88, TICAM1, PIK3CA, INSR, EGFR, LYN, RELA, ACVR2A, ACVR2B, CD86, CD80, JUN, RIPK2, ADAM17, NGFR, UBB, NGF, BMPR2, NFKBIA, STAT6, PTK2, KRAS, INS, INPP5D, TRAF6, EGF, CD28, BMP2, MAP2K1, SMAD7, TGFBR1, SMAD5, TGFBR2, SMAD4, SMAD3, SKI, SMAD2, SMAD1, FURIN, STAT3, PTPN11, NRAS, MAPK14, SMURF1, BMPR1B, BMPR1A	183	937	14116	4.61009	3.51188e-19	1.40475e-20	2.77846e-19
GOTERM_BP_ALL	GO:0050794~regulation of cellular process	151	6.6199	6.87461e-22	NOG, HRAS, PDGFB, PDGFA, STAT5A, STAT5B, TLR3, TGFB1, MAP3K7, MYD88, GAB1, RALB, RALA, PIK3CA, STAM, RAPGEF1, FRS2, INSR, PAG1, EGFR, IRS2, BRAF, PIK3CB, RELA, IRS1, MAPK1, GRB10, JUN, MAPK3, PDGFRA, MAPK9, PDGFRB, RIPK2, MAPK8, SH3GL2, NGF, GRB2, NFKBIB, MAPKAPK3, BMPR2, NFKBIA, ITGB3, MAPKAPK2, PXN, SRC, ATF2, FGG, PTK2, KRAS, FGA, INS, FGB, ITGAV, RAC1, EGF, UBE2D1, TRAF6, FN1, PTPN6, BMP2, SM…	183	6819	14116	1.70811	1.51035e-18	5.80905e-20	1.19493e-18
GOTERM_BP_ALL	GO:0065007~biological regulation	158	6.92679	7.36235e-22	NOG, HRAS, PDGFB, PDGFA, STAT5A, STAT5B, TLR3, TGFB1, MAP3K7, MYD88, GAB1, RALB, RALA, PIK3CA, STAM, RAPGEF1, FRS2, INSR, PAG1, EGFR, IRS2, BRAF, PIK3CB, RELA, IRS1, MAPK1, GRB10, JUN, MAPK3, PDGFRA, MAPK9, PDGFRB, RIPK2, MAPK8, SH3GL2, NGF, GRB2, NFKBIB, MAPKAPK3, BMPR2, NFKBIA, ITGB3, MAPKAPK2, SRC, PXN, ATF2, PTK2, FGG, UBE2D3, KRAS, FGA, INS, FGB, ITGAV, RAC1, EGF, UBE2D1, TRAF6, FN1, AP2M1, …	183	7484	14116	1.62849	1.61751e-18	5.99078e-20	1.27971e-18
GOTERM_BP_ALL	GO:0050793~regulation of developmental process	47	2.0605	2.44121e-21	NOG, STAT5A, STAT5B, BMPR2, NFKBIA, TLR3, NFKB1, ITGB3, TGFB1, STAT6, PTK2, INS, ITGAV, INPP5D, EGF, INSR, RASA1, FN1, BMP2, SMAD9, MAP2K1, LYN, SMAD7, TGFBR1, RELA, TGFBR2, SMAD5, SMAD4, SMAD3, SKI, SMAD2, SMAD1, MAPK1, ACVR2A, ACVR2B, CD86, CD80, FYN, MAPK14, JUN, MAPK9, SMURF1, UBB, NGFR, BMPR1B, BMPR1A, NGF	183	674	14116	5.37896	5.36334e-18	1.91548e-19	4.24326e-18
GOTERM_BP_ALL	GO:0042221~response to chemical stimulus	63	2.76195	3.47084e-21	HRAS, PDGFB, PDGFA, STAT5A, BCAR1, STAT5B, TLR3, TGFB1, FOS, MYD88, GAB1, TICAM1, RALA, SHC1, INSR, EGFR, IRAK1, IRS2, ADAM10, LYN, PIK3CB, RELA, PRKCI, IRS1, MAPK1, GRB10, ACVR2B, JUN, LCK, PDGFRA, RIPK2, ADAM17, PDGFRB, MAPK9, MAPK8, NGF, GRB2, NFKBIA, SRC, PXN, STAT6, FGG, KRAS, FGA, INS, FGB, RAC1, PIK3R1, BMP2, SMAD9, MAP2K1, TGFBR1, TGFBR2, SMAD4, SMAD3, SMAD2, SMAD1, STAT1, STAT3, PTPN11, …	183	1281	14116	3.7936	7.62543e-18	2.62946e-19	6.03293e-18
GOTERM_BP_ALL	GO:0009893~positive regulation of metabolic process	53	2.32354	1.75941e-20	HRAS, PDGFB, PDGFA, STAT5A, STAT5B, TLR3, NFKB1, TGFB1, CDC42, FOS, TICAM1, SHC1, INSR, EGFR, IRAK1, IRS2, LYN, RELA, IRS1, ACVR2A, MAPK1, CD86, CD80, JUN, PDGFRA, ADAM17, MAPK9, UBB, BMPR2, NFKBIA, STAT6, INS, SQSTM1, RAC1, TRAF6, UBE2D1, EGF, CD28, BMP2, SMAD9, MAP2K1, SMAD7, TGFBR1, SMAD5, SMAD4, SMAD3, SMAD2, SMAD1, FURIN, STAT3, MAPK14, SMURF1, BMPR1A	183	921	14116	4.43891	3.86542e-17	1.28847e-18	3.05816e-17
GOTERM_BP_ALL	GO:0045595~regulation of cell differentiation	40	1.75362	2.41082e-20	NOG, STAT5A, STAT5B, BMPR2, NFKBIA, TLR3, NFKB1, ITGB3, TGFB1, PTK2, INS, ITGAV, INPP5D, BMP2, SMAD9, MAP2K1, LYN, SMAD7, RELA, TGFBR1, TGFBR2, SMAD5, SMAD4, SMAD3, SKI, SMAD2, SMAD1, MAPK1, ACVR2A, ACVR2B, CD86, CD80, MAPK14, JUN, MAPK9, UBB, NGFR, BMPR1B, BMPR1A, NGF	183	492	14116	6.27127	5.29656e-17	1.70857e-18	4.19043e-17
GOTERM_BP_ALL	GO:0048583~regulation of response to stimulus	39	1.70978	2.77017e-20	PDGFB, PDGFA, AP2S1, STAT5A, BCAR1, STAT5B, NFKBIA, TLR3, TGFB1, SRC, STAT6, MAP3K7, AP2B1, MYD88, INS, GAB1, TICAM1, INPP5D, PAK1, TRAF6, AP2M1, CD28, IRAK1, ADAM10, LYN, RELA, TGFBR2, SMAD3, IRS1, MAPK1, CD86, AP2A2, GRB10, CD80, AP2A1, FYN, IKBKG, ADAM17, RIPK2	183	465	14116	6.46952	6.08606e-17	1.90189e-18	4.81505e-17
GOTERM_BP_ALL	GO:0065009~regulation of molecular function	54	2.36738	2.85478e-20	NOG, PDGFB, TLR3, NFKB1, TGFB1, MAP3K7, CDC42, SPRY2, SPRY1, MYD88, PAK2, GAB1, TICAM1, SHC1, PAK1, FRS2, INSR, EGFR, IRAK1, PIK3CB, RELA, IRS1, NCK2, ACVR2A, ACVR2B, LCK, RIPK2, ADAM17, UBB, NFKBIA, KRAS, INS, RAC1, TRAF6, UBE2D1, EGF, MAP2K1, SMAD7, TGFBR1, SMAD6, TGFBR2, YWHAB, SMAD4, SMAD3, SKI, SMAD2, STAT1, TAB1, FURIN, VAV1, PTPN11, NTRK1, IKBKG, IKBKB	183	969	14116	4.29863	6.27195e-17	1.90059e-18	4.96211e-17
GOTERM_BP_ALL	GO:0010033~response to organic substance	47	2.0605	3.73087e-20	PDGFB, GRB2, PDGFA, STAT5A, BCAR1, STAT5B, NFKBIA, TLR3, TGFB1, SRC, STAT6, FOS, MYD88, KRAS, INS, GAB1, TICAM1, SHC1, INSR, PIK3R1, EGFR, IRAK1, IRS2, ADAM10, MAP2K1, LYN, TGFBR1, RELA, TGFBR2, PRKCI, SMAD3, SMAD2, SMAD1, STAT1, IRS1, STAT3, PTPN11, MAPK1, ACVR2B, GRB10, FYN, MAPK14, JUN, PDGFRA, ADAM17, RIPK2, NGF	183	721	14116	5.02832	8.19671e-17	2.4108e-18	6.48491e-17
GOTERM_BP_ALL	GO:0001775~cell activation	32	1.40289	3.9632e-20	PDGFA, STAT5A, STAT5B, TLR3, NFKB2, TGFB1, FGG, FGA, INS, FGB, TICAM1, TRAF6, PIK3R1, CD28, EGFR, ADAM10, LYN, PIK3CB, TGFBR2, SMAD3, VAV1, VWF, NCK2, CD86, CD80, FYN, NCK1, NTRK1, LCK, PDGFRA, ADAM17, RIPK2	183	287	14116	8.6006	8.70716e-17	2.48776e-18	6.88875e-17
GOTERM_BP_ALL	GO:0008284~positive regulation of cell proliferation	37	1.6221	4.04311e-20	NOG, HRAS, PDGFB, PDGFA, STAT5A, STAT5B, TGFB1, KRAS, INS, TICAM1, SHC1, EGF, INSR, CD28, EGFR, IRS2, ADAM10, LYN, TGFBR1, RELA, TGFBR2, STAT1, IRS1, MAPK1, NCK2, NRAS, CD86, CD80, JUN, NCK1, PDGFRA, ADAM17, PDGFRB, RIPK2, NGFR, BMPR1A, NGF	183	414	14116	6.89385	8.8827e-17	2.46742e-18	7.02764e-17
GOTERM_BP_ALL	GO:0050776~regulation of immune response	29	1.27137	7.44304e-20	BCAR1, STAT5A, AP2S1, STAT5B, NFKBIA, TLR3, TGFB1, STAT6, MAP3K7, AP2B1, MYD88, INS, TICAM1, INPP5D, TRAF6, AP2M1, CD28, IRAK1, LYN, RELA, SMAD3, MAPK1, CD86, AP2A2, CD80, AP2A1, FYN, IKBKG, RIPK2	183	226	14116	9.89806	1.63524e-16	4.41956e-18	1.29373e-16
GOTERM_BP_ALL	GO:0006464~protein modification process	65	2.84963	8.77691e-20	STAT5A, TGFB1, MAP3K7, PAK2, GAB1, PIK3CA, SHC1, PAK1, CSK, FRS2, INSR, CHUK, EGFR, IRAK1, ADAM10, LYN, BRAF, PIK3CB, PRKCI, MAPK1, ACVR2A, ACVR2B, MAPK3, LCK, PDGFRA, RIPK2, PDGFRB, MAPK9, MAPK8, UBB, BMPR2, MAPKAPK3, MAPKAPK2, SRC, UBE2D3, PTK2, YES1, TRAF6, UBE2D1, EGF, FN1, PTPN6, BMP2, MAP2K1, MAP2K2, SMAD7, TGFBR1, CBL, TGFBR2, RAF1, SMAD2, MAPK11, MAPK10, STAT1, PTPN11, MAPK12, MAPK13, FYN…	183	1453	14116	3.45071	1.92829e-16	5.07444e-18	1.52558e-16
GOTERM_BP_ALL	GO:0045597~positive regulation of cell differentiation	29	1.27137	1.06645e-19	STAT5A, STAT5B, BMPR2, NFKB1, TGFB1, INS, INPP5D, BMP2, SMAD9, LYN, MAP2K1, RELA, TGFBR2, SMAD5, SMAD4, SMAD3, SMAD2, SMAD1, ACVR2A, ACVR2B, CD86, CD80, MAPK14, JUN, MAPK9, NGFR, BMPR1B, BMPR1A, NGF	183	229	14116	9.76839	2.34299e-16	6.00767e-18	1.85368e-16
GOTERM_BP_ALL	GO:0048523~negative regulation of cellular process	69	3.02499	1.96455e-19	NOG, HRAS, PDGFB, PDGFA, STAT5A, STAT5B, TLR3, NFKB1, TGFB1, MAP3K7, MYD88, PIK3CA, CSK, INSR, PAG1, EGFR, IRAK1, ADAM10, BRAF, RELA, PRKCI, IRS1, MAPK1, NCK2, GRB10, JUN, RIPK2, ADAM17, MAPK8, UBB, NGFR, NGF, CER1, NFKBIA, ITGB3, PTK2, KRAS, SQSTM1, INS, ITGAV, RAC1, INPP5D, TRAF6, UBE2D1, RASA1, PIK3R1, PTPN6, BMP2, MAP2K1, SMAD7, SMAD6, TGFBR1, TGFBR2, YWHAB, SMAD4, SMAD3, SKI, SMAD2, SMAD1, F…	183	1660	14116	3.20628	4.31612e-16	1.07903e-17	3.41474e-16
GOTERM_BP_ALL	GO:0010647~positive regulation of cell communication	33	1.44673	2.21723e-19	HRAS, TLR3, TGFB1, SRC, MAP3K7, MYD88, KRAS, INS, SOS1, RAC1, TICAM1, EGF, TRAF6, INSR, EGFR, BMP2, LYN, TGFBR1, RELA, SMAD4, FURIN, IRS1, TAB2, PTPN11, ACVR2A, NRAS, ACVR2B, CD80, LCK, ADAM17, RIPK2, UBB, BMPR1A	183	329	14116	7.73711	4.87126e-16	1.18811e-17	3.85395e-16
GOTERM_BP_ALL	GO:0043412~biopolymer modification	66	2.89347	2.32159e-19	STAT5A, TGFB1, MAP3K7, FOS, PAK2, GAB1, PIK3CA, SHC1, PAK1, CSK, FRS2, INSR, CHUK, EGFR, IRAK1, ADAM10, LYN, BRAF, PIK3CB, PRKCI, MAPK1, ACVR2A, ACVR2B, MAPK3, LCK, PDGFRA, RIPK2, PDGFRB, MAPK9, MAPK8, UBB, BMPR2, MAPKAPK3, MAPKAPK2, SRC, UBE2D3, PTK2, YES1, TRAF6, UBE2D1, EGF, FN1, PTPN6, BMP2, MAP2K1, MAP2K2, SMAD7, TGFBR1, CBL, TGFBR2, RAF1, SMAD2, MAPK11, MAPK10, STAT1, PTPN11, MAPK12, MAPK13…	183	1526	14116	3.33618	5.10053e-16	1.21441e-17	4.03533e-16
GOTERM_BP_ALL	GO:0031325~positive regulation of cellular metabolic process	50	2.19202	5.23134e-19	HRAS, PDGFB, PDGFA, STAT5A, STAT5B, TLR3, NFKB1, TGFB1, FOS, TICAM1, SHC1, INSR, EGFR, IRAK1, IRS2, LYN, RELA, IRS1, ACVR2A, MAPK1, CD86, CD80, JUN, PDGFRA, ADAM17, UBB, BMPR2, NFKBIA, STAT6, INS, SQSTM1, TRAF6, UBE2D1, EGF, CD28, BMP2, SMAD9, MAP2K1, SMAD7, TGFBR1, SMAD5, SMAD4, SMAD3, SMAD2, SMAD1, FURIN, STAT3, MAPK14, SMURF1, BMPR1A	183	880	14116	4.38276	1.14933e-15	2.67285e-17	9.093e-16
GOTERM_BP_ALL	GO:0051272~positive regulation of cell motion	21	0.920649	7.6582e-19	EGFR, IRS2, ADAM10, MAP2K1, PDGFB, LYN, PDGFA, BCAR1, TGFBR1, STAT5B, SMAD3, FURIN, IRS1, TGFB1, MAPK1, INS, PDGFRA, PDGFRB, ADAM17, INSR, PIK3R1	183	98	14116	16.5293	1.68251e-15	3.82388e-17	1.33113e-15
GOTERM_BP_ALL	GO:0007179~transforming growth factor beta receptor signaling pathway	18	0.789128	8.19009e-19	SMAD9, PDGFB, PDGFA, SMAD6, TGFBR1, SMAD5, TGFBR2, SMAD4, SMAD3, SMAD2, SMAD1, TAB1, TGFB1, MAP3K7, FOS, JUN, ZFYVE9, BMPR1A	183	60	14116	23.141	1.79936e-15	3.99858e-17	1.42358e-15
GOTERM_BP_ALL	GO:0032879~regulation of localization	42	1.8413	9.25799e-19	PDGFB, PDGFA, AP2S1, BCAR1, NFKBIB, STAT5B, NFKBIA, NFKB1, ITGB3, TGFB1, INS, ZFYVE16, ITGAV, GAB1, RAC1, EGF, TRAF6, INSR, PIK3R1, EGFR, IRS2, ADAM10, MAP2K1, LYN, SMAD7, TGFBR1, CBL, YWHAB, SMAD4, PRKCI, SMAD3, FURIN, IRS1, PTPN11, MAPK1, GRB10, LCK, PDGFRA, ADAM17, PDGFRB, BMPR1A, NGF	183	610	14116	5.31105	2.03398e-15	4.4217e-17	1.6092e-15
GOTERM_BP_ALL	GO:0009967~positive regulation of signal transduction	31	1.35905	9.3887e-19	HRAS, TLR3, TGFB1, SRC, MAP3K7, MYD88, KRAS, INS, SOS1, RAC1, TICAM1, EGF, TRAF6, INSR, BMP2, LYN, RELA, TGFBR1, SMAD4, FURIN, IRS1, TAB2, PTPN11, ACVR2A, NRAS, ACVR2B, CD80, LCK, ADAM17, RIPK2, BMPR1A	183	295	14116	8.10588	2.0627e-15	4.38872e-17	1.63192e-15
GOTERM_BP_ALL	GO:0010604~positive regulation of macromolecule metabolic process	49	2.14818	1.03016e-18	HRAS, PDGFB, PDGFA, STAT5A, STAT5B, TLR3, NFKB1, TGFB1, FOS, TICAM1, SHC1, INSR, IRAK1, IRS2, LYN, RELA, IRS1, ACVR2A, MAPK1, CD86, CD80, JUN, PDGFRA, ADAM17, MAPK9, UBB, BMPR2, NFKBIA, STAT6, INS, SQSTM1, TRAF6, UBE2D1, CD28, BMP2, SMAD9, MAP2K1, SMAD7, TGFBR1, SMAD5, SMAD4, SMAD3, SMAD2, SMAD1, FURIN, STAT3, MAPK14, SMURF1, BMPR1A	183	857	14116	4.41038	2.26325e-15	4.71511e-17	1.79059e-15
GOTERM_BP_ALL	GO:0051094~positive regulation of developmental process	30	1.31521	1.86771e-18	STAT5A, STAT5B, BMPR2, NFKB1, TGFB1, INS, INPP5D, INSR, BMP2, SMAD9, MAP2K1, LYN, RELA, TGFBR2, SMAD5, SMAD4, SMAD3, SMAD2, SMAD1, ACVR2A, ACVR2B, CD86, CD80, MAPK14, JUN, MAPK9, NGFR, BMPR1B, BMPR1A, NGF	183	278	14116	8.32409	4.10337e-15	8.37422e-17	3.24642e-15
GOTERM_BP_ALL	GO:0042981~regulation of apoptosis	47	2.0605	2.79657e-18	HRAS, STAT5A, BCAR1, STAT5B, NFKBIA, NFKB1, TGFB1, SRC, MAP3K7, MYD88, KRAS, INS, SQSTM1, SOS1, RAC1, TICAM1, PIK3CA, INPP5D, TRAF6, RASA1, EGFR, IRAK1, BRAF, ARHGEF7, TGFBR1, RELA, SMAD6, YWHAB, PRKCI, SMAD3, STAT1, FURIN, VAV1, MAPK1, NRAS, JUN, NTRK1, IKBKG, LCK, MAPK9, ADAM17, RIPK2, MAPK8, UBB, NGFR, IKBKB, NGF	183	804	14116	4.50923	6.14407e-15	1.22881e-16	4.86094e-15
GOTERM_BP_ALL	GO:0002684~positive regulation of immune system process	28	1.22753	3.56921e-18	BCAR1, STAT5A, STAT5B, NFKBIA, TLR3, TGFB1, STAT6, MAP3K7, MYD88, TICAM1, INPP5D, TRAF6, CD28, IRAK1, ADAM10, LYN, RELA, TGFBR2, NCK2, MAPK1, CD86, CD80, FYN, NCK1, LCK, IKBKG, ADAM17, RIPK2	183	238	14116	9.0749	7.84155e-15	1.53756e-16	6.20392e-15
GOTERM_BP_ALL	GO:0043067~regulation of programmed cell death	47	2.0605	4.11587e-18	HRAS, STAT5A, BCAR1, STAT5B, NFKBIA, NFKB1, TGFB1, SRC, MAP3K7, MYD88, KRAS, INS, SQSTM1, SOS1, RAC1, TICAM1, PIK3CA, INPP5D, TRAF6, RASA1, EGFR, IRAK1, BRAF, ARHGEF7, TGFBR1, RELA, SMAD6, YWHAB, PRKCI, SMAD3, STAT1, FURIN, VAV1, MAPK1, NRAS, JUN, NTRK1, IKBKG, LCK, MAPK9, ADAM17, RIPK2, MAPK8, UBB, NGFR, IKBKB, NGF	183	812	14116	4.4648	9.04258e-15	1.73896e-16	7.15412e-15
GOTERM_BP_ALL	GO:0010941~regulation of cell death	47	2.0605	4.75186e-18	HRAS, STAT5A, BCAR1, STAT5B, NFKBIA, NFKB1, TGFB1, SRC, MAP3K7, MYD88, KRAS, INS, SQSTM1, SOS1, RAC1, TICAM1, PIK3CA, INPP5D, TRAF6, RASA1, EGFR, IRAK1, BRAF, ARHGEF7, TGFBR1, RELA, SMAD6, YWHAB, PRKCI, SMAD3, STAT1, FURIN, VAV1, MAPK1, NRAS, JUN, NTRK1, IKBKG, LCK, MAPK9, ADAM17, RIPK2, MAPK8, UBB, NGFR, IKBKB, NGF	183	815	14116	4.44837	1.04398e-14	1.96978e-16	8.25958e-15
GOTERM_BP_ALL	GO:0007173~epidermal growth factor receptor signaling pathway	14	0.613766	5.51218e-18	EGFR, GRB2, BCAR1, CBL, SRC, TGFB1, EPS15, NCK2, GAB1, ADAM17, SHC1, EGF, SHC3, GRB7	183	28	14116	38.5683	1.21103e-14	2.24264e-16	9.58115e-15
GOTERM_BP_ALL	GO:0044093~positive regulation of molecular function	40	1.75362	1.05084e-17	PDGFB, TLR3, TGFB1, MAP3K7, CDC42, MYD88, KRAS, INS, GAB1, RAC1, TICAM1, SHC1, PAK1, UBE2D1, EGF, TRAF6, FRS2, INSR, EGFR, IRAK1, MAP2K1, PIK3CB, TGFBR1, RELA, TGFBR2, YWHAB, SMAD3, SKI, STAT1, TAB1, IRS1, PTPN11, ACVR2B, NTRK1, LCK, IKBKG, ADAM17, RIPK2, UBB, IKBKB	183	586	14116	5.2653	2.30869e-14	4.19762e-16	1.82654e-14
GOTERM_BP_ALL	GO:0033674~positive regulation of kinase activity	27	1.18369	1.90459e-17	PDGFB, TLR3, TGFB1, MAP3K7, CDC42, KRAS, INS, RAC1, GAB1, SHC1, PAK1, TRAF6, EGF, INSR, FRS2, EGFR, IRAK1, MAP2K1, PIK3CB, TGFBR1, TGFBR2, TAB1, IRS1, PTPN11, ACVR2B, IKBKG, ADAM17	183	231	14116	9.01597	4.18438e-14	7.4721e-16	3.31051e-14
GOTERM_BP_ALL	GO:0051270~regulation of cell motion	25	1.09601	3.5349e-17	PDGFB, PDGFA, BCAR1, STAT5B, ITGB3, TGFB1, INS, RAC1, GAB1, INSR, PIK3R1, EGFR, IRS2, ADAM10, LYN, MAP2K1, SMAD7, TGFBR1, SMAD3, IRS1, FURIN, MAPK1, PDGFRA, ADAM17, PDGFRB	183	193	14116	9.99179	7.76617e-14	1.36249e-15	6.14428e-14
GOTERM_BP_ALL	GO:0051246~regulation of protein metabolic process	38	1.66594	4.5777e-17	PDGFB, PDGFA, BMPR2, NFKBIA, NFKB1, ITGB3, TGFB1, UBE2D3, INS, ITGAV, GAB1, PAK1, UBE2D1, EGF, INSR, CD28, EGFR, BMP2, LYN, SMAD7, SMAD6, RELA, TGFBR1, YWHAB, SMAD4, FURIN, MAPK1, NCK2, ACVR2A, CD80, JUN, NCK1, ADAM17, PDGFRB, HGS, SMURF1, UBB, BMPR1A	183	546	14116	5.36848	1.00572e-13	1.734e-15	7.95686e-14
GOTERM_BP_ALL	GO:0051347~positive regulation of transferase activity	27	1.18369	4.9195e-17	PDGFB, TLR3, TGFB1, MAP3K7, CDC42, KRAS, INS, RAC1, GAB1, SHC1, PAK1, TRAF6, EGF, INSR, FRS2, EGFR, IRAK1, MAP2K1, PIK3CB, TGFBR1, TGFBR2, TAB1, IRS1, PTPN11, ACVR2B, IKBKG, ADAM17	183	240	14116	8.67787	1.08081e-13	1.83189e-15	8.55097e-14
GOTERM_BP_ALL	GO:0043066~negative regulation of apoptosis	31	1.35905	1.506e-16	HRAS, STAT5A, STAT5B, NFKBIA, NFKB1, MAP3K7, MYD88, KRAS, INS, SQSTM1, PIK3CA, TRAF6, RASA1, EGFR, IRAK1, BRAF, SMAD6, RELA, TGFBR1, PRKCI, SMAD3, FURIN, NRAS, NTRK1, ADAM17, RIPK2, MAPK8, NGFR, UBB, IKBKB, NGF	183	354	14116	6.7549	2.43916e-13	4.10783e-15	1.88738e-13
GOTERM_BP_ALL	GO:0032268~regulation of cellular protein metabolic process	35	1.53441	1.85631e-16	PDGFB, PDGFA, BMPR2, NFKBIA, NFKB1, ITGB3, TGFB1, INS, ITGAV, GAB1, PAK1, UBE2D1, EGF, INSR, CD28, EGFR, BMP2, LYN, SMAD7, SMAD6, TGFBR1, YWHAB, SMAD4, FURIN, MAPK1, ACVR2A, NCK2, CD80, JUN, NCK1, ADAM17, PDGFRB, SMURF1, UBB, BMPR1A	183	474	14116	5.69574	4.87832e-13	7.99361e-15	3.88578e-13
GOTERM_BP_ALL	GO:0043549~regulation of kinase activity	31	1.35905	1.89693e-16	PDGFB, TLR3, TGFB1, MAP3K7, CDC42, SPRY2, SPRY1, KRAS, PAK2, INS, GAB1, RAC1, SHC1, PAK1, TRAF6, EGF, INSR, FRS2, EGFR, IRAK1, MAP2K1, PIK3CB, TGFBR1, TGFBR2, TAB1, IRS1, PTPN11, NCK2, ACVR2B, IKBKG, ADAM17	183	357	14116	6.69814	4.87832e-13	7.88258e-15	3.88578e-13
GOTERM_BP_ALL	GO:0043069~negative regulation of programmed cell death	31	1.35905	2.20958e-16	HRAS, STAT5A, STAT5B, NFKBIA, NFKB1, MAP3K7, MYD88, KRAS, INS, SQSTM1, PIK3CA, TRAF6, RASA1, EGFR, IRAK1, BRAF, SMAD6, RELA, TGFBR1, PRKCI, SMAD3, FURIN, NRAS, NTRK1, ADAM17, RIPK2, MAPK8, NGFR, UBB, IKBKB, NGF	183	359	14116	6.66082	4.87832e-13	7.77156e-15	3.88578e-13
GOTERM_BP_ALL	GO:0060548~negative regulation of cell death	31	1.35905	2.38381e-16	HRAS, STAT5A, STAT5B, NFKBIA, NFKB1, MAP3K7, MYD88, KRAS, INS, SQSTM1, PIK3CA, TRAF6, RASA1, EGFR, IRAK1, BRAF, SMAD6, RELA, TGFBR1, PRKCI, SMAD3, FURIN, NRAS, NTRK1, ADAM17, RIPK2, MAPK8, NGFR, UBB, IKBKB, NGF	183	360	14116	6.64232	4.87832e-13	7.66054e-15	3.88578e-13
GOTERM_BP_ALL	GO:0051338~regulation of transferase activity	31	1.35905	6.92392e-16	PDGFB, TLR3, TGFB1, MAP3K7, CDC42, SPRY2, SPRY1, KRAS, PAK2, INS, GAB1, RAC1, SHC1, PAK1, TRAF6, EGF, INSR, FRS2, EGFR, IRAK1, MAP2K1, PIK3CB, TGFBR1, TGFBR2, TAB1, IRS1, PTPN11, NCK2, ACVR2B, IKBKG, ADAM17	183	372	14116	6.42805	1.4635e-12	2.25375e-14	1.15463e-12
GOTERM_BP_ALL	GO:0009719~response to endogenous stimulus	32	1.40289	8.8389e-16	PDGFB, GRB2, PDGFA, STAT5A, BCAR1, STAT5B, TGFB1, SRC, FOS, KRAS, INS, GAB1, SHC1, INSR, PIK3R1, IRS2, MAP2K1, LYN, RELA, TGFBR1, TGFBR2, PRKCI, SMAD1, STAT1, IRS1, STAT3, PTPN11, MAPK1, GRB10, PDGFRA, ADAM17, NGF	183	405	14116	6.09474	1.95133e-12	2.95319e-14	1.54321e-12
GOTERM_BP_ALL	GO:0030335~positive regulation of cell migration	18	0.789128	1.24888e-15	EGFR, IRS2, ADAM10, PDGFB, MAP2K1, PDGFA, BCAR1, SMAD3, FURIN, IRS1, TGFB1, MAPK1, INS, PDGFRA, PDGFRB, ADAM17, INSR, PIK3R1	183	89	14116	15.6007	2.68308e-12	4.00791e-14	2.12053e-12
GOTERM_BP_ALL	GO:0000165~MAPKKK cascade	23	1.00833	1.93167e-15	EGFR, MAP2K1, BRAF, PIK3CB, GRB2, TGFBR1, MAPKAPK2, SMAD1, MAPK10, TAB1, PTPN11, MAP3K7, MAPK1, CRKL, INS, GAB1, MAPK9, MAPK8, SHC1, PAK1, EGF, INSR, FRS2	183	184	14116	9.64208	4.14657e-12	6.09512e-14	3.27516e-12
GOTERM_BP_ALL	GO:0048856~anatomical structure development	79	3.46339	3.16089e-15	NOG, HRAS, PDGFA, STAT5A, STAT5B, NFKB2, TGFB1, MAP3K7, CDC42, FOS, SPRY2, SPRY1, SHC3, INSR, FRS2, CHUK, EGFR, IRS2, LYN, BRAF, ARHGEF7, RELA, PRKCI, IRS1, MAPK1, ACVR2A, ACVR2B, CRKL, CHRDL1, JUN, LCK, PDGFRA, PDGFRB, ADAM17, MAPK8, UBB, NGFR, ADAM12, SH3GL2, NGF, CER1, BMPR2, SRC, PTK2, KRAS, FGA, INS, ITGAV, RAC1, TRAF6, EGF, RASA1, PIK3R1, FN1, CD28, BMP2, SMAD9, MAP2K1, SMAD7, TGFBR1, TGFBR…	183	2527	14116	2.41147	6.82965e-12	9.90319e-14	5.40679e-12
GOTERM_BP_ALL	GO:0009725~response to hormone stimulus	30	1.31521	3.62049e-15	PDGFB, GRB2, PDGFA, BCAR1, STAT5A, STAT5B, TGFB1, SRC, FOS, KRAS, INS, GAB1, SHC1, INSR, PIK3R1, IRS2, MAP2K1, LYN, RELA, TGFBR1, TGFBR2, PRKCI, STAT1, IRS1, STAT3, PTPN11, MAPK1, GRB10, PDGFRA, NGF	183	367	14116	6.30545	8.04923e-12	1.15019e-13	6.37268e-12
GOTERM_BP_ALL	GO:0048513~organ development	64	2.80579	3.68152e-15	NOG, HRAS, PDGFA, STAT5A, STAT5B, NFKB2, TGFB1, MAP3K7, CDC42, SPRY2, SPRY1, INSR, FRS2, CHUK, EGFR, IRS2, LYN, BRAF, RELA, PRKCI, IRS1, MAPK1, ACVR2A, ACVR2B, CRKL, JUN, LCK, PDGFRA, ADAM17, PDGFRB, NGFR, BMPR2, SRC, PTK2, FGA, INS, ITGAV, RAC1, TRAF6, EGF, RASA1, PIK3R1, CD28, BMP2, SMAD9, MAP2K1, SMAD7, TGFBR1, SMAD5, TGFBR2, SMAD4, SMAD3, SMAD2, SMAD1, TAB1, STAT3, VWF, MAPK12, FYN, MAPK14, N…	183	1738	14116	2.84047	8.04923e-12	1.13354e-13	6.37268e-12
GOTERM_BP_ALL	GO:0050790~regulation of catalytic activity	44	1.92898	3.8496e-15	PDGFB, TLR3, NFKB1, TGFB1, MAP3K7, CDC42, SPRY2, SPRY1, KRAS, PAK2, INS, GAB1, RAC1, SHC1, PAK1, UBE2D1, EGF, TRAF6, FRS2, INSR, EGFR, IRAK1, MAP2K1, PIK3CB, SMAD7, TGFBR1, SMAD6, TGFBR2, YWHAB, SMAD3, STAT1, TAB1, FURIN, VAV1, IRS1, PTPN11, NCK2, ACVR2A, ACVR2B, NTRK1, LCK, IKBKG, ADAM17, UBB	183	846	14116	4.01183	8.53706e-12	1.18572e-13	6.75016e-12
GOTERM_BP_ALL	GO:0030334~regulation of cell migration	22	0.964489	4.09161e-15	EGFR, IRS2, ADAM10, PDGFB, MAP2K1, PDGFA, SMAD7, BCAR1, SMAD3, ITGB3, FURIN, IRS1, TGFB1, MAPK1, INS, GAB1, RAC1, PDGFRA, PDGFRB, ADAM17, INSR, PIK3R1	183	169	14116	10.0415	9.02489e-12	1.23679e-13	7.13873e-12
GOTERM_BP_ALL	GO:0040017~positive regulation of locomotion	18	0.789128	6.50306e-15	EGFR, IRS2, ADAM10, PDGFB, MAP2K1, PDGFA, BCAR1, SMAD3, FURIN, IRS1, TGFB1, MAPK1, INS, PDGFRA, PDGFRB, ADAM17, INSR, PIK3R1	183	98	14116	14.1679	1.4391e-11	1.94511e-13	1.13909e-11
GOTERM_BP_ALL	GO:0001932~regulation of protein amino acid phosphorylation	22	0.964489	6.60529e-15	EGFR, BMP2, LYN, PDGFB, SMAD7, PDGFA, SMAD6, TGFBR1, BMPR2, SMAD4, TGFB1, ACVR2A, CD80, INS, JUN, GAB1, PDGFRB, ADAM17, PAK1, EGF, INSR, BMPR1A	183	173	14116	9.80928	1.4391e-11	1.91847e-13	1.13909e-11
GOTERM_BP_ALL	GO:0009653~anatomical structure morphogenesis	52	2.2797	7.43111e-15	HRAS, NOG, PDGFA, TGFB1, MAP3K7, SPRY2, CDC42, FRS2, INSR, CHUK, EGFR, BRAF, RELA, PRKCI, ACVR2A, MAPK1, ACVR2B, CRKL, JUN, PDGFRA, PDGFRB, NGFR, UBB, ADAM12, CER1, BMPR2, PTK2, FGA, INS, RAC1, TRAF6, EGF, RASA1, FN1, BMP2, SMAD9, MAP2K1, SMAD7, TGFBR1, SMAD5, TGFBR2, SMAD4, SMAD3, SKI, SMAD2, SMAD1, TAB1, STAT3, PTPN11, MAPK14, BMPR1B, BMPR1A	183	1197	14116	3.35096	1.63424e-11	2.1505e-13	1.29341e-11
GOTERM_BP_ALL	GO:0045860~positive regulation of protein kinase activity	24	1.05217	1.13797e-14	EGFR, IRAK1, MAP2K1, PDGFB, PIK3CB, TGFBR1, TGFBR2, TLR3, TAB1, TGFB1, PTPN11, MAP3K7, ACVR2B, KRAS, INS, GAB1, IKBKG, ADAM17, SHC1, PAK1, TRAF6, EGF, INSR, FRS2	183	223	14116	8.3017	2.48794e-11	3.23075e-13	1.96843e-11
GOTERM_BP_ALL	GO:0031328~positive regulation of cellular biosynthetic process	39	1.70978	1.31697e-14	HRAS, PDGFB, PDGFA, STAT5A, STAT5B, NFKBIA, TLR3, NFKB1, TGFB1, STAT6, FOS, INS, SQSTM1, TICAM1, SHC1, TRAF6, INSR, CD28, EGFR, IRAK1, BMP2, IRS2, SMAD9, TGFBR1, RELA, SMAD5, SMAD4, SMAD3, SMAD2, SMAD1, IRS1, STAT3, MAPK1, CD86, CD80, MAPK14, JUN, PDGFRA, UBB	183	685	14116	4.39172	2.9026e-11	3.72147e-13	2.29594e-11
GOTERM_BP_ALL	GO:0050896~response to stimulus	94	4.121	1.53755e-14	NOG, HRAS, PDGFB, PDGFA, STAT5A, BCAR1, STAT5B, TLR3, NFKB1, NFKB2, TGFB1, FOS, MYD88, GAB1, TICAM1, RALA, SHC1, SHC3, INSR, PAG1, CHUK, EGFR, IRAK1, IRS2, EXOSC9, ADAM10, LYN, PIK3CB, RELA, PRKCI, IRS1, MAPK1, GRB10, ACVR2B, CD86, CRKL, JUN, LCK, PDGFRA, MAPK9, PDGFRB, RIPK2, ADAM17, MAPK8, NGFR, NGF, GRB2, BMPR2, MAPKAPK3, NFKBIA, ITGB3, PXN, SRC, STAT6, FGG, KRAS, FGA, FGB, SQSTM1, INS, RAC1, …	183	3502	14116	2.07049	3.36604e-11	4.26104e-13	2.66343e-11
GOTERM_BP_ALL	GO:0010557~positive regulation of macromolecule biosynthetic process	38	1.66594	1.70012e-14	HRAS, PDGFB, PDGFA, STAT5A, STAT5B, NFKBIA, TLR3, NFKB1, TGFB1, STAT6, FOS, INS, SQSTM1, TICAM1, SHC1, TRAF6, INSR, CD28, IRAK1, BMP2, IRS2, SMAD9, TGFBR1, RELA, SMAD5, SMAD4, SMAD3, SMAD2, SMAD1, IRS1, STAT3, MAPK1, CD86, CD80, MAPK14, JUN, PDGFRA, UBB	183	654	14116	4.48194	3.73191e-11	4.66516e-13	2.95208e-11
GOTERM_BP_ALL	GO:0009891~positive regulation of biosynthetic process	39	1.70978	2.09129e-14	HRAS, PDGFB, PDGFA, STAT5A, STAT5B, NFKBIA, TLR3, NFKB1, TGFB1, STAT6, FOS, INS, SQSTM1, TICAM1, SHC1, TRAF6, INSR, CD28, EGFR, IRAK1, BMP2, IRS2, SMAD9, TGFBR1, RELA, SMAD5, SMAD4, SMAD3, SMAD2, SMAD1, IRS1, STAT3, MAPK1, CD86, CD80, MAPK14, JUN, PDGFRA, UBB	183	695	14116	4.32853	4.58562e-11	5.66103e-13	3.62821e-11
GOTERM_BP_ALL	GO:0043085~positive regulation of catalytic activity	34	1.49057	2.18523e-14	PDGFB, TLR3, TGFB1, MAP3K7, CDC42, KRAS, INS, GAB1, RAC1, SHC1, PAK1, UBE2D1, EGF, TRAF6, INSR, FRS2, EGFR, IRAK1, MAP2K1, PIK3CB, TGFBR1, TGFBR2, YWHAB, SMAD3, STAT1, TAB1, IRS1, PTPN11, ACVR2B, NTRK1, LCK, IKBKG, ADAM17, UBB	183	520	14116	5.04355	4.80515e-11	5.85976e-13	3.8014e-11
GOTERM_BP_ALL	GO:0009611~response to wounding	34	1.49057	3.75357e-14	NOG, PDGFB, PDGFA, STAT5B, TLR3, NFKB1, ITGB3, TGFB1, FOS, FGG, MYD88, FGA, INS, FGB, RAC1, TICAM1, FN1, PTPN6, BMP2, MAP2K1, LYN, PIK3CB, RELA, TGFBR2, SMAD3, SMAD1, STAT3, VWF, PDGFRA, ADAM17, RIPK2, NGFR, BMPR1B, NGF	183	530	14116	4.94839	8.24436e-11	9.93317e-13	6.52256e-11
GOTERM_BP_ALL	GO:0048584~positive regulation of response to stimulus	24	1.05217	3.87949e-14	IRAK1, ADAM10, LYN, PDGFB, STAT5A, BCAR1, RELA, STAT5B, NFKBIA, SMAD3, TLR3, IRS1, SRC, TGFB1, MAP3K7, MAPK1, MYD88, INS, FYN, TICAM1, IKBKG, RIPK2, ADAM17, TRAF6	183	236	14116	7.8444	8.51267e-11	1.01341e-12	6.73461e-11
GOTERM_BP_ALL	GO:0045859~regulation of protein kinase activity	28	1.22753	4.5059e-14	PDGFB, TLR3, TGFB1, MAP3K7, SPRY2, SPRY1, KRAS, PAK2, INS, GAB1, SHC1, PAK1, TRAF6, EGF, INSR, FRS2, EGFR, IRAK1, MAP2K1, PIK3CB, TGFBR1, TGFBR2, TAB1, PTPN11, NCK2, ACVR2B, IKBKG, ADAM17	183	345	14116	6.26036	9.90299e-11	1.16507e-12	7.83484e-11
GOTERM_BP_ALL	GO:0040012~regulation of locomotion	22	0.964489	5.41658e-14	EGFR, IRS2, ADAM10, PDGFB, MAP2K1, PDGFA, SMAD7, BCAR1, SMAD3, ITGB3, FURIN, IRS1, TGFB1, MAPK1, INS, GAB1, RAC1, PDGFRA, PDGFRB, ADAM17, INSR, PIK3R1	183	192	14116	8.83857	1.19031e-10	1.38412e-12	9.41691e-11
GOTERM_BP_ALL	GO:0009605~response to external stimulus	44	1.92898	5.71888e-14	NOG, HRAS, PDGFB, PDGFA, STAT5B, BMPR2, TLR3, NFKB1, ITGB3, TGFB1, FOS, FGG, MYD88, FGA, INS, FGB, RAC1, TICAM1, RALA, INSR, FN1, PTPN6, BMP2, MAP2K1, LYN, PIK3CB, RELA, TGFBR2, SMAD3, SMAD1, STAT1, STAT3, MAPK1, VWF, FYN, MAPK14, JUN, PDGFRA, ADAM17, PDGFRB, RIPK2, NGFR, BMPR1B, NGF	183	914	14116	3.71336	1.25617e-10	1.44385e-12	9.93872e-11
GOTERM_BP_ALL	GO:0051704~multi-organism process	38	1.66594	5.96765e-14	GRB2, STAT5A, STAT5B, NFKBIA, TLR3, ITGB3, TGFB1, SRC, FOS, MYD88, PAK2, ITGAV, TICAM1, RALA, INSR, PIK3R1, IRAK1, LYN, TGFBR1, RELA, TGFBR2, SMAD3, STAT1, STAT3, MAPK1, ACVR2A, CD86, CD80, PLCG1, FYN, MAPK14, JUN, LCK, IKBKG, MAPK3, ADAM17, RIPK2, NGF	183	681	14116	4.30425	1.31227e-10	1.49125e-12	1.03817e-10
GOTERM_BP_ALL	GO:0048731~system development	73	3.20035	6.90968e-14	NOG, HRAS, PDGFA, STAT5A, STAT5B, NFKB2, TGFB1, MAP3K7, CDC42, SPRY2, FOS, SPRY1, SHC3, INSR, FRS2, CHUK, EGFR, IRS2, LYN, BRAF, ARHGEF7, RELA, PRKCI, IRS1, MAPK1, ACVR2A, ACVR2B, CRKL, CHRDL1, JUN, LCK, PDGFRA, ADAM17, PDGFRB, MAPK8, UBB, NGFR, SH3GL2, NGF, BMPR2, SRC, PTK2, FGA, INS, ITGAV, RAC1, TRAF6, EGF, RASA1, PIK3R1, CD28, BMP2, SMAD9, MAP2K1, SMAD7, TGFBR1, TGFBR2, SMAD5, SMAD4, SMAD3, S…	183	2330	14116	2.41673	1.51716e-10	1.70464e-12	1.20026e-10
GOTERM_BP_ALL	GO:0031399~regulation of protein modification process	26	1.13985	7.02386e-14	PDGFB, PDGFA, BMPR2, TGFB1, INS, GAB1, PAK1, UBE2D1, EGF, INSR, EGFR, BMP2, LYN, SMAD7, SMAD6, TGFBR1, SMAD4, YWHAB, ACVR2A, CD80, JUN, ADAM17, PDGFRB, SMURF1, UBB, BMPR1A	183	295	14116	6.79848	1.54399e-10	1.71552e-12	1.22158e-10
GOTERM_BP_ALL	GO:0002757~immune response-activating signal transduction	14	0.613766	7.24026e-14	IRAK1, LYN, BCAR1, RELA, TLR3, NFKBIA, MAP3K7, MAPK1, MYD88, FYN, IKBKG, TICAM1, RIPK2, TRAF6	183	52	14116	20.7675	1.59033e-10	1.7476e-12	1.25822e-10
GOTERM_BP_ALL	GO:0002764~immune response-regulating signal transduction	14	0.613766	2.06044e-13	IRAK1, LYN, BCAR1, RELA, TLR3, NFKBIA, MAP3K7, MAPK1, MYD88, FYN, IKBKG, TICAM1, RIPK2, TRAF6	183	56	14116	19.2842	4.52708e-10	4.92073e-12	3.58169e-10
GOTERM_BP_ALL	GO:0032502~developmental process	86	3.77028	2.27317e-13	NOG, HRAS, PDGFA, STAT5A, STAT5B, NFKB2, TGFB1, MAP3K7, CDC42, FOS, SPRY2, SPRY1, SHC3, INSR, FRS2, CHUK, EGFR, IRS2, ADAM10, LYN, BRAF, ARHGEF7, PIK3CB, RELA, PRKCI, IRS1, MAPK1, ACVR2A, ACVR2B, CRKL, CHRDL1, JUN, LCK, PDGFRA, PDGFRB, ADAM17, MAPK8, UBB, NGFR, ADAM12, SH3GL2, NGF, CER1, GRB2, BMPR2, SRC, PTK2, KRAS, FGA, SQSTM1, INS, ITGAV, RAC1, INPP5D, EGF, TRAF6, PIK3R1, RASA1, FN1, CD28, BMP…	183	3148	14116	2.10729	4.99296e-10	5.36882e-12	3.95028e-10
GOTERM_BP_ALL	GO:0002376~immune system process	45	1.97282	2.64862e-13	PDGFB, STAT5A, BCAR1, STAT5B, NFKBIA, TLR3, NFKB2, TGFB1, MAP3K7, CDC42, MYD88, INS, SQSTM1, TICAM1, INPP5D, TRAF6, CHUK, PAG1, PIK3R1, CD28, IRAK1, ADAM10, EXOSC9, LYN, TGFBR1, RELA, SMAD6, TGFBR2, SMAD5, SMAD3, VAV1, MAPK1, NCK2, CD86, CRKL, CD80, FYN, NCK1, NTRK1, LCK, IKBKG, ADAM17, RIPK2, IKBKB, BMPR1A	183	998	14116	3.4781	5.81984e-10	6.19127e-12	4.60443e-10
GOTERM_BP_ALL	GO:0045321~leukocyte activation	23	1.00833	6.00404e-13	ADAM10, LYN, STAT5A, STAT5B, TGFBR2, SMAD3, TLR3, VAV1, TGFB1, NCK2, CD86, CD80, INS, FYN, NTRK1, NCK1, TICAM1, LCK, RIPK2, ADAM17, TRAF6, PIK3R1, CD28	183	242	14116	7.33117	1.3191e-09	1.38852e-11	1.04362e-09
GOTERM_BP_ALL	GO:0007275~multicellular organismal development	80	3.50723	1.02808e-12	NOG, HRAS, PDGFA, STAT5A, STAT5B, NFKB2, TGFB1, MAP3K7, CDC42, FOS, SPRY2, SPRY1, SHC3, INSR, FRS2, CHUK, EGFR, IRS2, ADAM10, LYN, BRAF, ARHGEF7, PIK3CB, RELA, PRKCI, IRS1, MAPK1, ACVR2A, ACVR2B, CRKL, CHRDL1, JUN, LCK, PDGFRA, PDGFRB, ADAM17, MAPK8, UBB, NGFR, SH3GL2, NGF, CER1, BMPR2, SRC, PTK2, FGA, INS, ITGAV, RAC1, INPP5D, EGF, TRAF6, RASA1, PIK3R1, CD28, BMP2, SMAD9, MAP2K1, SMAD7, SMAD6, T…	183	2865	14116	2.1539	2.25866e-09	2.35277e-11	1.78696e-09
GOTERM_BP_ALL	GO:0051128~regulation of cellular component organization	30	1.31521	1.05746e-12	PDGFA, AP2S1, TGFB1, CDC42, PTK2, INS, ZFYVE16, RAC1, RALA, EGF, INSR, PIK3R1, RASA1, CD28, FN1, SMAD7, SMAD6, TGFBR1, CBL, SMAD4, PRKCI, SMAD3, SMAD2, SMAD1, NCK2, FYN, NCK1, UBB, NGFR, NGF	183	458	14116	5.05262	2.3233e-09	2.39515e-11	1.8381e-09
GOTERM_BP_ALL	GO:0009887~organ morphogenesis	33	1.44673	1.21193e-12	NOG, HRAS, PDGFA, BMPR2, TGFB1, MAP3K7, SPRY2, INS, TRAF6, INSR, FRS2, CHUK, BMP2, BRAF, SMAD7, RELA, TGFBR1, TGFBR2, SMAD4, PRKCI, SMAD3, SMAD2, SMAD1, TAB1, STAT3, MAPK1, ACVR2B, CRKL, PDGFRA, PDGFRB, NGFR, BMPR1B, BMPR1A	183	564	14116	4.51331	2.66259e-09	2.71693e-11	2.10654e-09
GOTERM_BP_ALL	GO:0044085~cellular component biogenesis	44	1.92898	1.2719e-12	HRAS, TLN1, PDGFB, PDGFA, GRB2, AP2S1, ITGB3, SRC, TGFB1, PXN, CDC42, FGG, PTK2, FGA, PAK2, FGB, ZFYVE9, RAC1, INSR, FN1, IRAK1, EXOSC8, EXOSC9, EXOSC6, MAP2K1, BRAF, EXOSC7, SMAD7, EXOSC4, EXOSC5, YWHAB, EXOSC2, SMAD4, SMAD3, EXOSC3, SMAD2, SKI, EXOSC1, SMAD1, IRS1, DIS3, NCK2, VWF, NCK1	183	1001	14116	3.39062	2.7943e-09	2.82253e-11	2.21074e-09
GOTERM_BP_ALL	GO:0044267~cellular protein metabolic process	71	3.11267	1.30664e-12	STAT5A, NFKB1, TGFB1, MAP3K7, PAK2, GAB1, PIK3CA, SHC1, PAK1, CSK, INSR, FRS2, CHUK, EGFR, IRAK1, ADAM10, LYN, BRAF, PIK3CB, RELA, PRKCI, MAPK1, ACVR2A, ACVR2B, MAPK3, LCK, PDGFRA, RIPK2, ADAM17, PDGFRB, MAPK9, MAPK8, UBB, NGFR, BMPR2, MAPKAPK3, MAPKAPK2, SRC, UBE2D3, PTK2, SQSTM1, YES1, TRAF6, UBE2D1, EGF, FN1, PTPN6, BMP2, MAP2K1, MAP2K2, SMAD7, TGFBR1, CBL, TGFBR2, RAF1, MAPK11, SMAD2, MAPK10,…	183	2355	14116	2.32556	2.87065e-09	2.87065e-11	2.27114e-09
GOTERM_BP_ALL	GO:0051251~positive regulation of lymphocyte activation	16	0.701447	1.55883e-12	STAT5A, STAT5B, TGFBR2, TGFB1, STAT6, MAP3K7, NCK2, CD86, CD80, NCK1, TICAM1, LCK, RIPK2, INPP5D, TRAF6, CD28	183	97	14116	12.7236	3.42482e-09	3.39092e-11	2.70959e-09
GOTERM_BP_ALL	GO:0051173~positive regulation of nitrogen compound metabolic process	35	1.53441	1.65185e-12	HRAS, PDGFB, PDGFA, STAT5A, STAT5B, NFKBIA, NFKB1, TGFB1, STAT6, FOS, INS, SQSTM1, TICAM1, SHC1, INSR, EGFR, IRAK1, BMP2, SMAD9, MAP2K1, TGFBR1, RELA, SMAD5, SMAD4, SMAD3, SMAD2, SMAD1, STAT3, MAPK1, CD86, CD80, MAPK14, JUN, PDGFRA, UBB	183	644	14116	4.19221	3.62898e-09	3.55782e-11	2.8711e-09
GOTERM_BP_ALL	GO:0044419~interspecies interaction between organisms	24	1.05217	1.82049e-12	LYN, GRB2, RELA, NFKBIA, SMAD3, TLR3, ITGB3, STAT1, SRC, STAT3, TGFB1, MAPK1, CD86, PLCG1, CD80, PAK2, FYN, ITGAV, LCK, IKBKG, MAPK3, RALA, INSR, PIK3R1	183	283	14116	6.54162	3.99973e-09	3.88324e-11	3.16444e-09
GOTERM_BP_ALL	GO:0001817~regulation of cytokine production	20	0.876808	1.93126e-12	RELA, STAT5A, STAT5B, SMAD4, SMAD3, TLR3, NFKB1, FURIN, TGFB1, MAP3K7, CD86, MYD88, CD80, INS, TICAM1, RIPK2, ADAM17, INPP5D, TRAF6, CD28	183	181	14116	8.52338	4.24292e-09	4.07973e-11	3.35683e-09
GOTERM_BP_ALL	GO:0051130~positive regulation of cellular component organization	20	0.876808	1.93126e-12	TGFBR1, CBL, PRKCI, SMAD4, SMAD3, SMAD2, SMAD1, TGFB1, CDC42, NCK2, INS, NCK1, RAC1, RALA, NGFR, EGF, INSR, PIK3R1, CD28, NGF	183	181	14116	8.52338	4.24292e-09	4.07973e-11	3.35683e-09
GOTERM_BP_ALL	GO:0006950~response to stress	58	2.54274	2.42897e-12	NOG, PDGFB, PDGFA, STAT5B, TLR3, NFKB1, TGFB1, FOS, MYD88, GAB1, TICAM1, EGFR, LYN, PIK3CB, RELA, MAPK1, CRKL, JUN, PDGFRA, RIPK2, ADAM17, MAPK9, MAPK8, NGFR, NGF, BMPR2, MAPKAPK3, ITGB3, SRC, PXN, FGG, FGA, INS, SQSTM1, FGB, RAC1, FN1, PTPN6, BMP2, SMAD9, MAP2K1, SMAD7, TGFBR1, SMAD6, TGFBR2, SMAD4, SMAD3, MAPK11, MAPK10, SMAD1, STAT1, STAT3, PTPN11, VWF, MAPK12, MAPK13, MAPK14, BMPR1B	183	1685	14116	2.65515	5.33639e-09	5.08228e-11	4.22195e-09
GOTERM_BP_ALL	GO:0002696~positive regulation of leukocyte activation	16	0.701447	5.90593e-12	STAT5A, STAT5B, TGFBR2, TGFB1, STAT6, MAP3K7, NCK2, CD86, CD80, NCK1, TICAM1, LCK, RIPK2, INPP5D, TRAF6, CD28	183	106	14116	11.6433	1.29754e-08	1.22409e-10	1.02656e-08
GOTERM_BP_ALL	GO:0080134~regulation of response to stress	23	1.00833	7.28741e-12	IRAK1, PDGFB, LYN, PDGFA, AP2S1, STAT5A, RELA, STAT5B, TGFBR2, NFKBIA, TLR3, MAP3K7, AP2B1, AP2A2, MYD88, AP2A1, INS, TICAM1, GAB1, RIPK2, PAK1, AP2M1, CD28	183	274	14116	6.47497	1.60104e-08	1.4963e-10	1.26668e-08
GOTERM_BP_ALL	GO:0030154~cell differentiation	56	2.45506	9.04485e-12	NOG, HRAS, STAT5A, STAT5B, NFKB2, TGFB1, CDC42, SPRY2, SPRY1, FRS2, INSR, CHUK, EGFR, LYN, ARHGEF7, RELA, PRKCI, CHRDL1, JUN, LCK, PDGFRA, ADAM17, NGFR, UBB, ADAM12, NGF, GRB2, PTK2, KRAS, SQSTM1, INS, RAC1, TRAF6, RASA1, PIK3R1, CD28, FN1, BMP2, MAP2K1, TGFBR1, SMAD5, TGFBR2, SMAD4, SMAD3, SMAD2, SMAD1, STAT3, PTPN11, NRAS, MAPK12, FYN, MAPK14, NTRK1, SMURF1, BMPR1B, BMPR1A	183	1637	14116	2.63876	1.98716e-08	1.83996e-10	1.57216e-08
GOTERM_BP_ALL	GO:0019222~regulation of metabolic process	90	3.94564	1.05241e-11	HRAS, PDGFB, PDGFA, STAT5A, STAT5B, TLR3, NFKB1, NFKB2, TGFB1, MAP3K7, CDC42, SPRY2, FOS, SPRY1, MYD88, PAK2, GAB1, TICAM1, SHC1, PAK1, INSR, FRS2, EGFR, IRAK1, IRS2, LYN, PIK3CB, RELA, IRS1, MAPK1, ACVR2A, NCK2, ACVR2B, CD86, CD80, NCK1, JUN, PDGFRA, MAPK9, PDGFRB, RIPK2, ADAM17, UBB, NGFR, BMPR2, NFKBIA, MAPKAPK2, ITGB3, ATF2, STAT6, UBE2D3, KRAS, SQSTM1, INS, ITGAV, RAC1, INPP5D, EGF, TRAF6, U…	183	3621	14116	1.91723	2.31215e-08	2.12124e-10	1.82928e-08
GOTERM_BP_ALL	GO:0050865~regulation of cell activation	19	0.832968	1.07434e-11	PDGFB, PDGFA, STAT5A, STAT5B, TGFBR2, TGFB1, STAT6, MAP3K7, NCK2, CD86, CD80, NCK1, TICAM1, LCK, RIPK2, INPP5D, TRAF6, PAG1, CD28	183	175	14116	8.37483	2.36033e-08	2.14575e-10	1.8674e-08
GOTERM_BP_ALL	GO:0050867~positive regulation of cell activation	16	0.701447	1.17099e-11	STAT5A, STAT5B, TGFBR2, TGFB1, STAT6, MAP3K7, NCK2, CD86, CD80, NCK1, TICAM1, LCK, RIPK2, INPP5D, TRAF6, CD28	183	111	14116	11.1188	2.57266e-08	2.31771e-10	2.03538e-08
GOTERM_BP_ALL	GO:0043434~response to peptide hormone stimulus	18	0.789128	1.3234e-11	IRS2, LYN, GRB2, STAT5A, BCAR1, RELA, STAT5B, PRKCI, STAT1, IRS1, STAT3, GRB10, INS, GAB1, SHC1, INSR, PIK3R1, NGF	183	154	14116	9.01597	2.9075e-08	2.59598e-10	2.3003e-08
GOTERM_BP_ALL	GO:0032870~cellular response to hormone stimulus	17	0.745287	1.44731e-11	IRS2, GRB2, STAT5A, BCAR1, STAT5B, PRKCI, STAT1, IRS1, STAT3, PTPN11, FOS, GRB10, INS, GAB1, SHC1, INSR, PIK3R1	183	133	14116	9.85957	3.17974e-08	2.81393e-10	2.51568e-08
GOTERM_BP_ALL	GO:0032496~response to lipopolysaccharide	14	0.613766	1.58371e-11	IRAK1, RELA, STAT5B, NFKBIA, STAT1, FOS, MAPK1, MYD88, JUN, MAPK14, TICAM1, RIPK2, ADAM17, NGF	183	77	14116	14.0248	3.47941e-08	3.05212e-10	2.75277e-08
GOTERM_BP_ALL	GO:0045935~positive regulation of nucleobase, nucleoside, nucleotide and nucleic acid metabolic process	33	1.44673	1.76614e-11	HRAS, PDGFB, PDGFA, STAT5A, STAT5B, NFKBIA, NFKB1, TGFB1, STAT6, FOS, INS, SQSTM1, SHC1, INSR, IRAK1, BMP2, SMAD9, MAP2K1, RELA, TGFBR1, SMAD5, SMAD4, SMAD3, SMAD2, SMAD1, STAT3, MAPK1, CD86, CD80, MAPK14, JUN, PDGFRA, UBB	183	624	14116	4.07934	3.88022e-08	3.3741e-10	3.06987e-08
GOTERM_BP_ALL	GO:0048869~cellular developmental process	56	2.45506	4.57207e-11	NOG, HRAS, STAT5A, STAT5B, NFKB2, TGFB1, CDC42, SPRY2, SPRY1, FRS2, INSR, CHUK, EGFR, LYN, ARHGEF7, RELA, PRKCI, CHRDL1, JUN, LCK, PDGFRA, ADAM17, NGFR, UBB, ADAM12, NGF, GRB2, PTK2, KRAS, SQSTM1, INS, RAC1, TRAF6, RASA1, PIK3R1, CD28, FN1, BMP2, MAP2K1, TGFBR1, SMAD5, TGFBR2, SMAD4, SMAD3, SMAD2, SMAD1, STAT3, PTPN11, NRAS, MAPK12, FYN, MAPK14, NTRK1, SMURF1, BMPR1B, BMPR1A	183	1706	14116	2.53203	1.00449e-07	8.65935e-10	7.94708e-08
GOTERM_BP_ALL	GO:0031323~regulation of cellular metabolic process	86	3.77028	5.29764e-11	HRAS, PDGFB, PDGFA, STAT5A, STAT5B, TLR3, NFKB1, NFKB2, TGFB1, MAP3K7, CDC42, SPRY2, FOS, SPRY1, MYD88, PAK2, GAB1, TICAM1, SHC1, PAK1, INSR, FRS2, EGFR, IRAK1, IRS2, LYN, PIK3CB, RELA, IRS1, MAPK1, ACVR2A, NCK2, ACVR2B, CD86, CD80, NCK1, JUN, PDGFRA, PDGFRB, RIPK2, ADAM17, UBB, BMPR2, NFKBIA, MAPKAPK2, ITGB3, ATF2, STAT6, KRAS, SQSTM1, INS, ITGAV, RAC1, INPP5D, EGF, TRAF6, UBE2D1, RASA1, CD28, B…	183	3464	14116	1.91505	1.16389e-07	9.94779e-10	9.20824e-08
GOTERM_BP_ALL	GO:0051049~regulation of transport	27	1.18369	6.37591e-11	NFKBIB, AP2S1, NFKBIA, NFKB1, ITGB3, TGFB1, INS, ZFYVE16, ITGAV, RAC1, TRAF6, EGF, INSR, PIK3R1, IRS2, LYN, TGFBR1, CBL, YWHAB, SMAD4, PRKCI, SMAD3, IRS1, PTPN11, GRB10, BMPR1A, NGF	183	435	14116	4.78779	1.40079e-07	1.18711e-09	1.10825e-07
GOTERM_BP_ALL	GO:0002237~response to molecule of bacterial origin	14	0.613766	6.78277e-11	IRAK1, RELA, STAT5B, NFKBIA, STAT1, FOS, MAPK1, MYD88, JUN, MAPK14, TICAM1, RIPK2, ADAM17, NGF	183	86	14116	12.5571	1.49017e-07	1.25225e-09	1.17897e-07
GOTERM_BP_ALL	GO:0065008~regulation of biological quality	51	2.23586	7.05707e-11	TLN1, HRAS, PDGFB, STAT5A, STAT5B, TLR3, TGFB1, INSR, IRS2, ADAM10, LYN, PIK3CB, IRS1, NCK2, ACVR2B, JUN, NCK1, LCK, ADAM17, PDGFRB, UBB, NGF, NFKBIB, BMPR2, NFKBIA, ITGB3, PTK2, FGG, KRAS, FGA, INS, FGB, RAC1, RASA1, FN1, SMAD7, TGFBR1, SMAD5, YWHAB, SMAD4, SMAD3, SMAD2, SMAD1, FURIN, STAT3, PTPN11, NRAS, VWF, FYN, IKBKG, IKBKB	183	1469	14116	2.67799	1.55044e-07	1.29203e-09	1.22665e-07
GOTERM_BP_ALL	GO:0051249~regulation of lymphocyte activation	17	0.745287	7.46834e-11	STAT5A, STAT5B, TGFBR2, TGFB1, STAT6, MAP3K7, NCK2, CD86, CD80, NCK1, TICAM1, LCK, RIPK2, INPP5D, TRAF6, PAG1, CD28	183	148	14116	8.86029	1.64079e-07	1.35603e-09	1.29813e-07
GOTERM_BP_ALL	GO:0006916~anti-apoptosis	19	0.832968	1.64776e-10	IRAK1, BRAF, STAT5A, TGFBR1, RELA, STAT5B, PRKCI, NFKBIA, NFKB1, MYD88, SQSTM1, RIPK2, ADAM17, PIK3CA, UBB, NGFR, TRAF6, IKBKB, NGF	183	206	14116	7.11454	3.62012e-07	2.96732e-09	2.8641e-07
GOTERM_BP_ALL	GO:0032270~positive regulation of cellular protein metabolic process	20	0.876808	1.6497e-10	BMP2, LYN, SMAD7, TGFBR1, SMAD4, BMPR2, NFKBIA, FURIN, TGFB1, MAPK1, ACVR2A, CD80, INS, ADAM17, UBB, SMURF1, UBE2D1, INSR, CD28, BMPR1A	183	233	14116	6.62117	3.62439e-07	2.94666e-09	2.86747e-07
GOTERM_BP_ALL	GO:0002253~activation of immune response	14	0.613766	2.14633e-10	IRAK1, LYN, BCAR1, RELA, TLR3, NFKBIA, MAP3K7, MAPK1, MYD88, FYN, IKBKG, TICAM1, RIPK2, TRAF6	183	94	14116	11.4884	4.71548e-07	3.8028e-09	3.7307e-07
GOTERM_BP_ALL	GO:0042327~positive regulation of phosphorylation	14	0.613766	3.21149e-10	EGFR, BMP2, LYN, TGFBR1, SMAD4, BMPR2, TGFB1, ACVR2A, CD80, INS, ADAM17, EGF, INSR, BMPR1A	183	97	14116	11.1331	7.05564e-07	5.64451e-09	5.58214e-07
GOTERM_BP_ALL	GO:0051247~positive regulation of protein metabolic process	20	0.876808	3.3769e-10	BMP2, LYN, SMAD7, TGFBR1, SMAD4, BMPR2, NFKBIA, FURIN, TGFB1, MAPK1, ACVR2A, CD80, INS, ADAM17, UBB, SMURF1, UBE2D1, INSR, CD28, BMPR1A	183	243	14116	6.34869	7.41905e-07	5.88814e-09	5.86966e-07
GOTERM_BP_ALL	GO:0034097~response to cytokine stimulus	13	0.569925	3.54211e-10	IRAK1, ADAM10, RELA, STAT1, SRC, STAT3, STAT6, FOS, MYD88, JUN, PDGFRA, RIPK2, INSR	183	79	14116	12.6934	7.78201e-07	6.12757e-09	6.15681e-07
GOTERM_BP_ALL	GO:0051240~positive regulation of multicellular organismal process	20	0.876808	3.61853e-10	EGFR, BMP2, STAT5A, STAT5B, BMPR2, SMAD3, TLR3, TGFB1, MAP3K7, ACVR2A, ACVR2B, MYD88, INS, TICAM1, RIPK2, ADAM17, UBB, TRAF6, BMPR1B, BMPR1A	183	244	14116	6.32267	7.9499e-07	6.21086e-09	6.28964e-07
GOTERM_BP_ALL	GO:0002694~regulation of leukocyte activation	17	0.745287	4.21101e-10	STAT5A, STAT5B, TGFBR2, TGFB1, STAT6, MAP3K7, NCK2, CD86, CD80, NCK1, TICAM1, LCK, RIPK2, INPP5D, TRAF6, PAG1, CD28	183	166	14116	7.89953	9.2516e-07	7.17178e-09	7.3195e-07
GOTERM_BP_ALL	GO:0031347~regulation of defense response	16	0.701447	4.60236e-10	IRAK1, RELA, STAT5A, AP2S1, STAT5B, NFKBIA, TLR3, AP2B1, AP2A2, MYD88, AP2A1, INS, TICAM1, RIPK2, CD28, AP2M1	183	143	14116	8.63067	1.01114e-06	7.77799e-09	7.99972e-07
GOTERM_BP_ALL	GO:0032868~response to insulin stimulus	14	0.613766	4.73747e-10	IRS2, LYN, GRB2, BCAR1, RELA, PRKCI, STAT1, IRS1, GRB10, INS, GAB1, SHC1, INSR, PIK3R1	183	100	14116	10.7991	1.04082e-06	7.94521e-09	8.23457e-07
GOTERM_BP_ALL	GO:0010562~positive regulation of phosphorus metabolic process	14	0.613766	4.73747e-10	EGFR, BMP2, LYN, TGFBR1, SMAD4, BMPR2, TGFB1, ACVR2A, CD80, INS, ADAM17, EGF, INSR, BMPR1A	183	100	14116	10.7991	1.04082e-06	7.94521e-09	8.23457e-07
GOTERM_BP_ALL	GO:0045937~positive regulation of phosphate metabolic process	14	0.613766	4.73747e-10	EGFR, BMP2, LYN, TGFBR1, SMAD4, BMPR2, TGFB1, ACVR2A, CD80, INS, ADAM17, EGF, INSR, BMPR1A	183	100	14116	10.7991	1.04082e-06	7.94521e-09	8.23457e-07
GOTERM_BP_ALL	GO:0050778~positive regulation of immune response	16	0.701447	5.60347e-10	IRAK1, LYN, BCAR1, RELA, STAT5A, STAT5B, NFKBIA, TLR3, MAP3K7, MAPK1, MYD88, FYN, TICAM1, IKBKG, RIPK2, TRAF6	183	145	14116	8.51163	1.23108e-06	9.32638e-09	9.73982e-07
GOTERM_BP_ALL	GO:0043331~response to dsRNA	9	0.394564	5.87094e-10	MAPK1, TICAM1, SMAD3, NFKBIA, TLR3, RIPK2, SMAD2, SMAD1, STAT1	183	25	14116	27.7692	1.28984e-06	9.69808e-09	1.02047e-06
GOTERM_BP_ALL	GO:0019538~protein metabolic process	73	3.20035	7.01891e-10	STAT5A, NFKB1, TGFB1, MAP3K7, PAK2, GAB1, PIK3CA, SHC1, PAK1, CSK, INSR, FRS2, CHUK, EGFR, IRAK1, ADAM10, LYN, BRAF, PIK3CB, RELA, PRKCI, MAPK1, ACVR2A, ACVR2B, MAPK3, LCK, PDGFRA, MAPK9, RIPK2, ADAM17, PDGFRB, MAPK8, UBB, NGFR, ADAM12, NGF, BMPR2, MAPKAPK3, MAPKAPK2, SRC, UBE2D3, PTK2, SQSTM1, YES1, TRAF6, UBE2D1, EGF, FN1, PTPN6, BMP2, MAP2K1, MAP2K2, SMAD7, TGFBR1, CBL, TGFBR2, RAF1, MAPK11, S…	183	2812	14116	2.00248	1.54205e-06	1.15079e-08	1.22001e-06
GOTERM_BP_ALL	GO:0008286~insulin receptor signaling pathway	10	0.438404	7.3627e-10	IRS2, GRB10, GRB2, INS, BCAR1, GAB1, SHC1, INSR, IRS1, PIK3R1	183	37	14116	20.8477	1.61758e-06	1.19821e-08	1.27977e-06
GOTERM_BP_ALL	GO:0042110~T cell activation	15	0.657606	8.31986e-10	STAT5A, STAT5B, SMAD3, VAV1, TGFB1, NCK2, CD86, CD80, FYN, INS, NCK1, LCK, RIPK2, ADAM17, CD28	183	126	14116	9.18293	1.82787e-06	1.34402e-08	1.44614e-06
GOTERM_BP_ALL	GO:0009790~embryonic development	29	1.27137	9.31232e-10	CER1, NOG, PDGFA, BMPR2, TGFB1, MAP3K7, SPRY2, TRAF6, FRS2, RASA1, BMP2, ADAM10, PIK3CB, SMAD6, TGFBR1, TGFBR2, SMAD5, SMAD4, SMAD3, SKI, SMAD2, SMAD1, TAB1, ACVR2A, ACVR2B, PLCG1, PDGFRA, PDGFRB, BMPR1A	183	568	14116	3.93831	2.04592e-06	1.49337e-08	1.61865e-06
GOTERM_BP_ALL	GO:0032869~cellular response to insulin stimulus	12	0.526085	9.79145e-10	IRS2, GRB10, GRB2, INS, BCAR1, GAB1, PRKCI, SHC1, STAT1, INSR, IRS1, PIK3R1	183	68	14116	13.6123	2.15118e-06	1.55883e-08	1.70193e-06
GOTERM_BP_ALL	GO:0051098~regulation of binding	16	0.701447	1.18882e-09	IRAK1, NOG, SMAD7, RELA, SMAD4, NFKBIA, SMAD3, TLR3, SKI, SMAD2, TGFB1, KRAS, MYD88, TICAM1, RIPK2, IKBKB	183	153	14116	8.06657	2.61184e-06	1.87903e-08	2.06639e-06
GOTERM_BP_ALL	GO:0030501~positive regulation of bone mineralization	8	0.350723	1.4897e-09	ACVR2A, ACVR2B, BMP2, BMPR2, SMAD3, BMPR1B, TGFB1, BMPR1A	183	18	14116	34.2829	3.27287e-06	2.33777e-08	2.58937e-06
GOTERM_BP_ALL	GO:0016043~cellular component organization	67	2.93731	1.51469e-09	NOG, CLTA, HRAS, TLN1, PDGFB, PDGFA, AP2S1, BCAR1, EPS15L1, NFKB2, CLTC, TGFB1, CDC42, PAK2, ZFYVE9, ZFYVE16, RALA, PAK1, INSR, EGFR, IRAK1, BRAF, PRKCI, IRS1, NCK2, NCK1, JUN, PDGFRA, SH3KBP1, UBB, NGFR, EPN1, SH3GL2, NGF, GRB2, ITGB3, SRC, PXN, FGG, PTK2, KRAS, FGA, FGB, ITGAV, RAC1, FN1, BMP2, MAP2K1, SMAD7, TGFBR1, TGFBR2, YWHAB, SMAD4, SMAD3, RAF1, SMAD2, SKI, SMAD1, VAV1, PTPN11, EPS15, NRA…	183	2498	14116	2.06892	3.32777e-06	2.36012e-08	2.6328e-06
GOTERM_BP_ALL	GO:0006461~protein complex assembly	27	1.18369	1.59503e-09	HRAS, GRB2, AP2S1, PXN, TGFB1, SRC, PTK2, FGG, PAK2, FGA, FGB, ZFYVE9, RAC1, INSR, IRAK1, BRAF, MAP2K1, YWHAB, SMAD4, SMAD3, SKI, SMAD2, SMAD1, IRS1, VWF, NCK2, NCK1	183	505	14116	4.12414	3.50428e-06	2.4678e-08	2.77245e-06
GOTERM_BP_ALL	GO:0070271~protein complex biogenesis	27	1.18369	1.59503e-09	HRAS, GRB2, AP2S1, PXN, TGFB1, SRC, PTK2, FGG, PAK2, FGA, FGB, ZFYVE9, RAC1, INSR, IRAK1, BRAF, MAP2K1, YWHAB, SMAD4, SMAD3, SKI, SMAD2, SMAD1, IRS1, VWF, NCK2, NCK1	183	505	14116	4.12414	3.50428e-06	2.4678e-08	2.77245e-06
GOTERM_BP_ALL	GO:0031663~lipopolysaccharide-mediated signaling pathway	7	0.306883	1.85255e-09	IRAK1, MAPK1, MAPK14, TICAM1, NFKBIA, RIPK2, STAT1	183	11	14116	49.0869	4.07003e-06	2.84618e-08	3.22005e-06
GOTERM_BP_ALL	GO:0070169~positive regulation of biomineral formation	8	0.350723	2.33313e-09	ACVR2A, ACVR2B, BMP2, BMPR2, SMAD3, BMPR1B, TGFB1, BMPR1A	183	19	14116	32.4786	5.12587e-06	3.55964e-08	4.05539e-06
GOTERM_BP_ALL	GO:0043623~cellular protein complex assembly	16	0.701447	2.65093e-09	AP2S1, SMAD4, SMAD3, SMAD2, SMAD1, SRC, TGFB1, PXN, NCK2, FGG, PTK2, FGA, FGB, ZFYVE9, NCK1, RAC1	183	162	14116	7.61843	5.82407e-06	4.01661e-08	4.60779e-06
GOTERM_BP_ALL	GO:0045667~regulation of osteoblast differentiation	10	0.438404	3.12284e-09	ACVR2A, ACVR2B, BMP2, SMAD5, BMPR2, SMAD3, SKI, SMAD1, BMPR1B, BMPR1A	183	43	14116	17.9387	6.86084e-06	4.69922e-08	5.42804e-06
GOTERM_BP_ALL	GO:0042060~wound healing	17	0.745287	3.33176e-09	NOG, PDGFB, PIK3CB, PDGFA, TGFBR2, SMAD3, ITGB3, SMAD1, TGFB1, VWF, FGG, FGA, FGB, INS, PDGFRA, ADAM17, FN1	183	191	14116	6.86556	7.31984e-06	4.9795e-08	5.79119e-06
GOTERM_BP_ALL	GO:0050870~positive regulation of T cell activation	12	0.526085	3.34535e-09	MAP3K7, NCK2, CD86, CD80, STAT5A, NCK1, LCK, STAT5B, TGFBR2, RIPK2, TRAF6, CD28	183	76	14116	12.1795	7.34971e-06	4.96604e-08	5.81482e-06
GOTERM_BP_ALL	GO:0050863~regulation of T cell activation	14	0.613766	3.40962e-09	STAT5A, STAT5B, TGFBR2, TGFB1, MAP3K7, NCK2, CD86, CD80, NCK1, LCK, RIPK2, TRAF6, PAG1, CD28	183	117	14116	9.23002	7.49091e-06	5.02748e-08	5.92653e-06
GOTERM_BP_ALL	GO:0043405~regulation of MAP kinase activity	15	0.657606	3.68864e-09	EGFR, PDGFB, MAP2K1, PIK3CB, TGFB1, PTPN11, SPRY2, SPRY1, KRAS, GAB1, SHC1, PAK1, EGF, INSR, FRS2	183	141	14116	8.20602	8.10391e-06	5.40263e-08	6.41151e-06
GOTERM_BP_ALL	GO:0030278~regulation of ossification	12	0.526085	4.44338e-09	ACVR2A, ACVR2B, BMP2, SMAD5, BMPR2, SMAD3, SKI, SMAD1, SMURF1, BMPR1B, TGFB1, BMPR1A	183	78	14116	11.8672	9.76205e-06	6.46497e-08	7.72338e-06
GOTERM_BP_ALL	GO:0070201~regulation of establishment of protein localization	14	0.613766	5.16837e-09	TGFBR1, NFKBIB, YWHAB, PRKCI, SMAD4, SMAD3, NFKBIA, TGFB1, PTPN11, INS, EGF, TRAF6, PIK3R1, BMPR1A	183	121	14116	8.9249	1.13548e-05	7.47033e-08	8.98355e-06
GOTERM_BP_ALL	GO:0060255~regulation of macromolecule metabolic process	78	3.41955	5.59494e-09	HRAS, PDGFB, PDGFA, STAT5A, STAT5B, TLR3, NFKB1, NFKB2, TGFB1, FOS, MYD88, GAB1, TICAM1, SHC1, PAK1, INSR, EGFR, IRAK1, IRS2, LYN, RELA, IRS1, MAPK1, ACVR2A, NCK2, ACVR2B, CD86, CD80, NCK1, JUN, PDGFRA, MAPK9, RIPK2, ADAM17, PDGFRB, UBB, NGFR, BMPR2, NFKBIA, ITGB3, MAPKAPK2, ATF2, STAT6, UBE2D3, KRAS, SQSTM1, INS, ITGAV, INPP5D, TRAF6, UBE2D1, EGF, RASA1, CD28, BMP2, SMAD9, MAP2K1, SMAD7, SMAD6, …	183	3259	14116	1.84617	1.2292e-05	8.03404e-08	9.72501e-06
GOTERM_BP_ALL	GO:0046649~lymphocyte activation	17	0.745287	6.0381e-09	STAT5A, STAT5B, SMAD3, VAV1, TGFB1, NCK2, CD86, CD80, INS, FYN, NTRK1, NCK1, LCK, RIPK2, ADAM17, PIK3R1, CD28	183	199	14116	6.58956	1.32656e-05	8.61409e-08	1.04953e-05
GOTERM_BP_ALL	GO:0002697~regulation of immune effector process	13	0.569925	6.4469e-09	STAT5A, AP2S1, STAT5B, TGFB1, STAT6, MAP3K7, AP2B1, AP2A2, INS, AP2A1, TRAF6, CD28, AP2M1	183	101	14116	9.92847	1.41637e-05	9.13796e-08	1.12059e-05
GOTERM_BP_ALL	GO:0051093~negative regulation of developmental process	19	0.832968	6.60393e-09	NOG, SMAD7, STAT5A, TGFBR1, STAT5B, TGFBR2, NFKBIA, SMAD3, TLR3, SKI, ITGB3, TGFB1, MAPK1, PTK2, ITGAV, NGFR, SMURF1, INPP5D, BMPR1A	183	259	14116	5.65867	1.45087e-05	9.30053e-08	1.14788e-05
GOTERM_BP_ALL	GO:0007249~I-kappaB kinase/NF-kappaB cascade	11	0.482245	7.01247e-09	MAP3K7, IRAK1, NFKBIB, TICAM1, IKBKG, NFKBIA, TLR3, TRAF6, IKBKB, STAT1, CHUK	183	63	14116	13.4683	1.54063e-05	9.813e-08	1.21889e-05
GOTERM_BP_ALL	GO:0043406~positive regulation of MAP kinase activity	13	0.569925	7.22524e-09	EGFR, PDGFB, MAP2K1, PIK3CB, TGFB1, PTPN11, KRAS, GAB1, SHC1, PAK1, EGF, FRS2, INSR	183	102	14116	9.83114	1.58737e-05	1.00467e-07	1.25588e-05
GOTERM_BP_ALL	GO:0043065~positive regulation of apoptosis	24	1.05217	7.46617e-09	ARHGEF7, TGFBR1, YWHAB, SMAD3, STAT1, VAV1, SRC, TGFB1, MAPK1, SQSTM1, JUN, SOS1, TICAM1, LCK, IKBKG, RAC1, MAPK9, RIPK2, MAPK8, UBB, NGFR, INPP5D, TRAF6, NGF	183	430	14116	4.3053	1.6403e-05	1.03165e-07	1.29775e-05
GOTERM_BP_ALL	GO:0043068~positive regulation of programmed cell death	24	1.05217	8.51045e-09	ARHGEF7, TGFBR1, YWHAB, SMAD3, STAT1, VAV1, SRC, TGFB1, MAPK1, SQSTM1, JUN, SOS1, TICAM1, LCK, IKBKG, RAC1, MAPK9, RIPK2, MAPK8, UBB, NGFR, INPP5D, TRAF6, NGF	183	433	14116	4.27547	1.86973e-05	1.16859e-07	1.47927e-05
GOTERM_BP_ALL	GO:0010942~positive regulation of cell death	24	1.05217	9.28054e-09	ARHGEF7, TGFBR1, YWHAB, SMAD3, STAT1, VAV1, SRC, TGFB1, MAPK1, SQSTM1, JUN, SOS1, TICAM1, LCK, IKBKG, RAC1, MAPK9, RIPK2, MAPK8, UBB, NGFR, INPP5D, TRAF6, NGF	183	435	14116	4.25581	2.03891e-05	1.26642e-07	1.61312e-05
GOTERM_BP_ALL	GO:0045778~positive regulation of ossification	8	0.350723	1.51761e-08	ACVR2A, ACVR2B, BMP2, BMPR2, SMAD3, BMPR1B, TGFB1, BMPR1A	183	24	14116	25.7122	3.33413e-05	2.05814e-07	2.63788e-05
GOTERM_BP_ALL	GO:0051716~cellular response to stimulus	33	1.44673	1.61713e-08	PDGFB, GRB2, BCAR1, STAT5A, STAT5B, BMPR2, PXN, FOS, INS, GAB1, SHC1, INSR, PIK3R1, IRS2, LYN, PRKCI, SMAD3, SMAD2, SMAD1, MAPK10, STAT1, IRS1, STAT3, PTPN11, MAPK1, GRB10, CRKL, MAPK12, MAPK14, JUN, MAPK9, PDGFRB, MAPK8	183	820	14116	3.10428	3.55277e-05	2.17965e-07	2.81085e-05
GOTERM_BP_ALL	GO:0040008~regulation of growth	21	0.920649	1.6623e-08	NOG, ADAM10, STAT5A, TGFBR1, BCAR1, STAT5B, TGFBR2, SMAD4, SMAD3, STAT3, TGFB1, PTPN11, PTK2, PAK2, INS, ADAM17, PIK3CA, SHC1, UBB, INSR, NGF	183	341	14116	4.75035	3.65201e-05	2.22688e-07	2.88938e-05
GOTERM_BP_ALL	GO:0050690~regulation of defense response to virus by virus	6	0.263043	1.8304e-08	AP2B1, AP2A2, AP2A1, AP2S1, AP2M1, CD28	183	8	14116	57.8525	4.02131e-05	2.4372e-07	3.18156e-05
GOTERM_BP_ALL	GO:0007183~SMAD protein complex assembly	6	0.263043	1.8304e-08	ZFYVE9, SMAD4, SMAD3, SMAD2, SMAD1, TGFB1	183	8	14116	57.8525	4.02131e-05	2.4372e-07	3.18156e-05
GOTERM_BP_ALL	GO:0001934~positive regulation of protein amino acid phosphorylation	12	0.526085	1.84509e-08	ACVR2A, BMP2, CD80, LYN, INS, TGFBR1, SMAD4, BMPR2, ADAM17, INSR, TGFB1, BMPR1A	183	89	14116	10.4004	4.05358e-05	2.44197e-07	3.2071e-05
GOTERM_BP_ALL	GO:0031401~positive regulation of protein modification process	16	0.701447	1.88745e-08	BMP2, LYN, SMAD7, TGFBR1, SMAD4, BMPR2, TGFB1, ACVR2A, CD80, INS, ADAM17, UBB, SMURF1, UBE2D1, INSR, BMPR1A	183	187	14116	6.59992	4.14665e-05	2.48307e-07	3.28073e-05
GOTERM_BP_ALL	GO:0045596~negative regulation of cell differentiation	17	0.745287	1.93609e-08	NOG, SMAD7, TGFBR1, STAT5A, STAT5B, NFKBIA, SMAD3, TLR3, SKI, ITGB3, TGFB1, MAPK1, PTK2, ITGAV, NGFR, INPP5D, BMPR1A	183	216	14116	6.07094	4.2535e-05	2.5319e-07	3.36527e-05
GOTERM_BP_ALL	GO:0051051~negative regulation of transport	14	0.613766	1.97017e-08	IRS2, NFKBIB, YWHAB, NFKBIA, NFKB1, ITGB3, TGFB1, PTPN11, GRB10, INS, ITGAV, RAC1, EGF, INSR	183	135	14116	7.99935	4.32837e-05	2.56122e-07	3.42451e-05
GOTERM_BP_ALL	GO:0045669~positive regulation of osteoblast differentiation	8	0.350723	2.08496e-08	ACVR2A, ACVR2B, BMP2, SMAD5, BMPR2, SMAD1, BMPR1B, BMPR1A	183	25	14116	24.6837	4.58055e-05	2.6945e-07	3.62403e-05
GOTERM_BP_ALL	GO:0080090~regulation of primary metabolic process	77	3.37571	2.17492e-08	HRAS, PDGFB, PDGFA, STAT5A, STAT5B, TLR3, NFKB1, NFKB2, TGFB1, CDC42, FOS, MYD88, GAB1, TICAM1, SHC1, PAK1, INSR, EGFR, IRAK1, IRS2, LYN, RELA, IRS1, MAPK1, NCK2, ACVR2A, ACVR2B, CD86, CD80, JUN, NCK1, PDGFRA, RIPK2, ADAM17, PDGFRB, UBB, BMPR2, NFKBIA, MAPKAPK2, ITGB3, ATF2, STAT6, UBE2D3, KRAS, SQSTM1, INS, ITGAV, RAC1, UBE2D1, EGF, RASA1, CD28, BMP2, SMAD9, MAP2K1, SMAD7, SMAD6, TGFBR1, SMAD5, …	183	3291	14116	1.80478	4.77818e-05	2.79433e-07	3.7804e-05
GOTERM_BP_ALL	GO:0010627~regulation of protein kinase cascade	18	0.789128	2.30984e-08	LYN, RELA, TGFBR1, TLR3, TAB2, TGFB1, MAP3K7, MYD88, SQSTM1, INS, TICAM1, GAB1, RIPK2, HGS, PAK1, TRAF6, IKBKB, INSR	183	249	14116	5.57614	5.07458e-05	2.95041e-07	4.01491e-05
GOTERM_BP_ALL	GO:0035295~tube development	17	0.745287	2.51538e-08	BMP2, NOG, PDGFA, TGFBR1, TGFBR2, SMAD4, BMPR2, SMAD2, TAB1, MAP3K7, SPRY2, ACVR2B, SPRY1, PDGFRA, TRAF6, EGF, BMPR1A	183	220	14116	5.96056	5.52613e-05	3.19438e-07	4.37217e-05
GOTERM_BP_ALL	GO:0032880~regulation of protein localization	14	0.613766	2.56934e-08	TGFBR1, NFKBIB, YWHAB, PRKCI, SMAD4, SMAD3, NFKBIA, TGFB1, PTPN11, INS, EGF, TRAF6, PIK3R1, BMPR1A	183	138	14116	7.82545	5.64469e-05	3.24416e-07	4.46598e-05
GOTERM_BP_ALL	GO:0032147~activation of protein kinase activity	13	0.569925	2.5829e-08	EGFR, IRAK1, TGFBR1, TGFBR2, TLR3, TAB1, MAP3K7, ACVR2B, INS, IKBKG, EGF, TRAF6, INSR	183	114	14116	8.79628	5.67447e-05	3.24265e-07	4.48954e-05
GOTERM_BP_ALL	GO:0045088~regulation of innate immune response	10	0.438404	2.60713e-08	IRAK1, MYD88, INS, RELA, STAT5A, TICAM1, STAT5B, NFKBIA, TLR3, RIPK2	183	54	14116	14.2846	5.7277e-05	3.25447e-07	4.53166e-05
GOTERM_BP_ALL	GO:0048545~response to steroid hormone stimulus	16	0.701447	2.69629e-08	MAP2K1, PDGFB, PDGFA, RELA, TGFBR1, STAT5B, TGFBR2, SRC, STAT3, TGFB1, FOS, MAPK1, KRAS, PDGFRA, INSR, NGF	183	192	14116	6.42805	5.92356e-05	3.34674e-07	4.68662e-05
GOTERM_BP_ALL	GO:0022607~cellular component assembly	34	1.49057	2.95504e-08	TLN1, HRAS, PDGFB, GRB2, PDGFA, AP2S1, ITGB3, SRC, TGFB1, PXN, CDC42, PTK2, FGG, PAK2, FGA, FGB, ZFYVE9, RAC1, INSR, FN1, IRAK1, MAP2K1, BRAF, SMAD7, YWHAB, SMAD4, SMAD3, SKI, SMAD2, SMAD1, IRS1, NCK2, VWF, NCK1	183	887	14116	2.95676	6.49202e-05	3.64732e-07	5.13639e-05
GOTERM_BP_ALL	GO:0001501~skeletal system development	20	0.876808	3.03252e-08	EGFR, BMP2, NOG, TGFBR1, SMAD5, TGFBR2, SMAD3, SMAD1, TGFB1, ACVR2A, ACVR2B, CHRDL1, INS, MAPK14, PDGFRA, PDGFRB, MAPK8, TRAF6, BMPR1B, BMPR1A	183	319	14116	4.83615	6.66223e-05	3.72204e-07	5.27106e-05
GOTERM_BP_ALL	GO:0009987~cellular process	166	7.27751	3.55097e-08	HRAS, NOG, PDGFB, PDGFA, STAT5A, STAT5B, TLR3, TGFB1, MAP3K7, DCPS, GAB1, RALA, PIK3CA, STAM, FRS2, INSR, EGFR, IRS2, BRAF, PIK3CB, RELA, IRS1, MAPK1, GRB10, JUN, MAPK3, PDGFRA, MAPK9, PDGFRB, RIPK2, MAPK8, SH3GL2, ITGA2B, NGF, GRB2, STAM2, NFKBIB, MAPKAPK3, BMPR2, NFKBIA, ITGB3, MAPKAPK2, SRC, PXN, ATF2, PTK2, FGG, UBE2D3, KRAS, FGA, INS, FGB, ITGAV, RAC1, EGF, UBE2D1, TRAF6, FN1, AP2M1, PTPN6, …	183	10541	14116	1.21475	7.80118e-05	4.33415e-07	6.17222e-05
GOTERM_BP_ALL	GO:0051054~positive regulation of DNA metabolic process	10	0.438404	3.6328e-08	STAT6, HRAS, PDGFB, PDGFA, INS, JUN, PDGFRA, SHC1, INSR, TGFB1	183	56	14116	13.7744	7.98094e-05	4.40953e-07	6.31445e-05
GOTERM_BP_ALL	GO:0032501~multicellular organismal process	91	3.98948	4.29047e-08	NOG, HRAS, PDGFA, STAT5A, STAT5B, NFKB2, TGFB1, MAP3K7, CDC42, FOS, SPRY2, SPRY1, MYD88, SHC3, INSR, FRS2, CHUK, EGFR, IRS2, ADAM10, LYN, BRAF, ARHGEF7, PIK3CB, RELA, PRKCI, IRS1, MAPK1, ACVR2A, ACVR2B, CRKL, CHRDL1, JUN, LCK, PDGFRA, PDGFRB, ADAM17, MAPK8, UBB, NGFR, SH3GL2, NGF, CER1, BMPR2, ITGB3, SRC, FGG, PTK2, KRAS, FGA, FGB, INS, ITGAV, RAC1, INPP5D, EGF, TRAF6, PIK3R1, RASA1, CD28, BMP2, …	183	4280	14116	1.64005	9.42572e-05	5.17921e-07	7.4576e-05
GOTERM_BP_ALL	GO:0051092~positive regulation of NF-kappaB transcription factor activity	9	0.394564	4.34932e-08	IRAK1, MYD88, KRAS, RELA, TICAM1, TLR3, RIPK2, IKBKB, TGFB1	183	41	14116	16.9324	9.555e-05	5.22156e-07	7.55989e-05
GOTERM_BP_ALL	GO:0002221~pattern recognition receptor signaling pathway	7	0.306883	4.65299e-08	IRAK1, MYD88, RELA, TICAM1, NFKBIA, TLR3, RIPK2	183	17	14116	31.7621	0.000102221	5.55577e-07	8.08773e-05
GOTERM_BP_ALL	GO:0060393~regulation of pathway-restricted SMAD protein phosphorylation	7	0.306883	4.65299e-08	BMP2, SMAD7, SMAD6, TGFBR1, SMAD4, TGFB1, BMPR1A	183	17	14116	31.7621	0.000102221	5.55577e-07	8.08773e-05
GOTERM_BP_ALL	GO:0045740~positive regulation of DNA replication	8	0.350723	4.97054e-08	HRAS, PDGFB, PDGFA, INS, JUN, PDGFRA, SHC1, INSR	183	28	14116	22.039	0.000109197	5.90285e-07	8.63969e-05
GOTERM_BP_ALL	GO:0006915~apoptosis	27	1.18369	5.88196e-08	HRAS, NFKBIA, NFKB1, KRAS, PAK2, SQSTM1, SOS1, TICAM1, RAC1, PAK1, INPP5D, TRAF6, PTPN6, YWHAB, SMAD3, RAF1, STAT1, VAV1, NRAS, JUN, LCK, SH3KBP1, RIPK2, MAPK8, UBB, NGFR, NGF	183	602	14116	3.45962	0.000129218	6.94766e-07	0.000102239
GOTERM_BP_ALL	GO:0060284~regulation of cell development	16	0.701447	6.42316e-08	BMP2, NOG, LYN, SMAD7, RELA, SMAD4, SMAD3, SMAD2, SMAD1, TGFB1, PTK2, INS, UBB, NGFR, NGF, BMPR1A	183	205	14116	6.02042	0.000141107	7.54635e-07	0.000111646
GOTERM_BP_ALL	GO:0012501~programmed cell death	27	1.18369	7.89798e-08	HRAS, NFKBIA, NFKB1, KRAS, PAK2, SQSTM1, SOS1, TICAM1, RAC1, PAK1, INPP5D, TRAF6, PTPN6, YWHAB, SMAD3, RAF1, STAT1, VAV1, NRAS, JUN, LCK, SH3KBP1, RIPK2, MAPK8, UBB, NGFR, NGF	183	611	14116	3.40866	0.000173503	9.2297e-07	0.000137281
GOTERM_BP_ALL	GO:0032663~regulation of interleukin-2 production	8	0.350723	8.36215e-08	MAP3K7, CD86, CD80, STAT5A, STAT5B, RIPK2, TRAF6, CD28	183	30	14116	20.5698	0.0001837	9.72044e-07	0.000145349
GOTERM_BP_ALL	GO:0030500~regulation of bone mineralization	8	0.350723	8.36215e-08	ACVR2A, ACVR2B, BMP2, BMPR2, SMAD3, BMPR1B, TGFB1, BMPR1A	183	30	14116	20.5698	0.0001837	9.72044e-07	0.000145349
GOTERM_BP_ALL	GO:0002218~activation of innate immune response	7	0.306883	9.98425e-08	IRAK1, MYD88, RELA, TICAM1, NFKBIA, TLR3, RIPK2	183	19	14116	28.4188	0.00021933	1.15449e-06	0.000173544
GOTERM_BP_ALL	GO:0002758~innate immune response-activating signal transduction	7	0.306883	9.98425e-08	IRAK1, MYD88, RELA, TICAM1, NFKBIA, TLR3, RIPK2	183	19	14116	28.4188	0.00021933	1.15449e-06	0.000173544
GOTERM_BP_ALL	GO:0018108~peptidyl-tyrosine phosphorylation	9	0.394564	1.12424e-07	LYN, FYN, STAT5A, PDGFRA, PDGFRB, EGF, STAT1, INSR, SRC	183	46	14116	15.0919	0.000246964	1.29316e-06	0.000195412
GOTERM_BP_ALL	GO:0045089~positive regulation of innate immune response	9	0.394564	1.12424e-07	IRAK1, MYD88, RELA, STAT5A, TICAM1, STAT5B, NFKBIA, TLR3, RIPK2	183	46	14116	15.0919	0.000246964	1.29316e-06	0.000195412
GOTERM_BP_ALL	GO:0010628~positive regulation of gene expression	26	1.13985	1.16696e-07	STAT5A, STAT5B, NFKBIA, NFKB1, TGFB1, STAT6, FOS, SQSTM1, IRAK1, BMP2, SMAD9, RELA, TGFBR1, SMAD5, SMAD4, SMAD3, SMAD2, SMAD1, STAT3, MAPK1, CD86, CD80, JUN, MAPK14, MAPK9, UBB	183	581	14116	3.4519	0.000256348	1.33532e-06	0.000202838
GOTERM_BP_ALL	GO:0046777~protein amino acid autophosphorylation	11	0.482245	1.34425e-07	EGFR, IRAK1, PTK2, PAK2, FYN, TGFBR1, PDGFRA, PDGFRB, PAK1, YES1, INSR	183	85	14116	9.98239	0.000295288	1.53021e-06	0.000233654
GOTERM_BP_ALL	GO:0070167~regulation of biomineral formation	8	0.350723	1.35278e-07	ACVR2A, ACVR2B, BMP2, BMPR2, SMAD3, BMPR1B, TGFB1, BMPR1A	183	32	14116	19.2842	0.000297161	1.53198e-06	0.000235136
GOTERM_BP_ALL	GO:0043330~response to exogenous dsRNA	6	0.263043	1.46326e-07	MAPK1, TICAM1, NFKBIA, TLR3, RIPK2, STAT1	183	11	14116	42.0745	0.000321427	1.64861e-06	0.000254341
GOTERM_BP_ALL	GO:0008219~cell death	29	1.27137	1.51155e-07	HRAS, NFKBIA, NFKB1, TGFB1, KRAS, PAK2, SQSTM1, INS, SOS1, TICAM1, RAC1, PAK1, INPP5D, TRAF6, PTPN6, YWHAB, SMAD3, RAF1, STAT1, VAV1, NRAS, JUN, LCK, SH3KBP1, RIPK2, MAPK8, UBB, NGFR, NGF	183	719	14116	3.11121	0.000332032	1.69432e-06	0.000262734
GOTERM_BP_ALL	GO:0042108~positive regulation of cytokine biosynthetic process	9	0.394564	1.59047e-07	CD86, CD80, RELA, STAT5A, TICAM1, STAT5B, TLR3, TRAF6, CD28	183	48	14116	14.4631	0.000349366	1.77374e-06	0.000276452
GOTERM_BP_ALL	GO:0018212~peptidyl-tyrosine modification	9	0.394564	1.59047e-07	LYN, FYN, STAT5A, PDGFRA, PDGFRB, EGF, STAT1, INSR, SRC	183	48	14116	14.4631	0.000349366	1.77374e-06	0.000276452
GOTERM_BP_ALL	GO:0006917~induction of apoptosis	19	0.832968	1.68913e-07	ARHGEF7, TGFBR1, SMAD3, STAT1, VAV1, TGFB1, MAPK1, SQSTM1, SOS1, TICAM1, LCK, IKBKG, RAC1, MAPK9, MAPK8, UBB, NGFR, TRAF6, NGF	183	320	14116	4.57999	0.000371032	1.87425e-06	0.0002936
GOTERM_BP_ALL	GO:0050851~antigen receptor-mediated signaling pathway	8	0.350723	1.6984e-07	MAP3K7, MAPK1, LYN, FYN, BCAR1, IKBKG, RIPK2, TRAF6	183	33	14116	18.6998	0.00037307	1.87507e-06	0.000295213
GOTERM_BP_ALL	GO:0040011~locomotion	22	0.964489	1.71695e-07	CER1, HRAS, MAP2K1, PDGFB, PIK3CB, ARHGEF7, PDGFA, TGFBR1, BCAR1, SRC, TGFB1, MAPK1, NCK2, PTK2, FYN, MAPK14, NCK1, RAC1, PDGFRB, RALA, ADAM17, FN1	183	431	14116	3.93737	0.000377142	1.88606e-06	0.000298436
GOTERM_BP_ALL	GO:0016265~death	29	1.27137	1.7435e-07	HRAS, NFKBIA, NFKB1, TGFB1, KRAS, PAK2, SQSTM1, INS, SOS1, TICAM1, RAC1, PAK1, INPP5D, TRAF6, PTPN6, YWHAB, SMAD3, RAF1, STAT1, VAV1, NRAS, JUN, LCK, SH3KBP1, RIPK2, MAPK8, UBB, NGFR, NGF	183	724	14116	3.08973	0.000382973	1.9057e-06	0.00030305
GOTERM_BP_ALL	GO:0012502~induction of programmed cell death	19	0.832968	1.771e-07	ARHGEF7, TGFBR1, SMAD3, STAT1, VAV1, TGFB1, MAPK1, SQSTM1, SOS1, TICAM1, LCK, IKBKG, RAC1, MAPK9, MAPK8, UBB, NGFR, TRAF6, NGF	183	321	14116	4.56572	0.000389013	1.92618e-06	0.000307831
GOTERM_BP_ALL	GO:0009617~response to bacterium	15	0.657606	2.00675e-07	IRAK1, RELA, STAT5B, NFKBIA, TLR3, STAT1, FOS, MAPK1, MYD88, JUN, MAPK14, TICAM1, RIPK2, ADAM17, NGF	183	193	14116	5.99507	0.000440786	2.17184e-06	0.000348808
GOTERM_BP_ALL	GO:0008624~induction of apoptosis by extracellular signals	12	0.526085	2.05134e-07	SQSTM1, ARHGEF7, SOS1, TICAM1, RAC1, MAPK9, MAPK8, UBB, NGFR, TRAF6, VAV1, NGF	183	112	14116	8.26464	0.000450577	2.20921e-06	0.000356558
GOTERM_BP_ALL	GO:0006928~cell motion	23	1.00833	2.05717e-07	CER1, TLN1, MAP2K1, PDGFB, ARHGEF7, TGFBR1, BCAR1, SRC, STAT3, TGFB1, NCK2, PTK2, FYN, MAPK14, NCK1, RAC1, PDGFRB, ADAM17, MAPK8, UBB, NGFR, BMPR1B, FN1	183	475	14116	3.73504	0.000451858	2.20468e-06	0.000357572
GOTERM_BP_ALL	GO:0022008~neurogenesis	26	1.13985	2.21853e-07	NOG, TGFB1, CDC42, PTK2, RAC1, FRS2, EGFR, BMP2, LYN, MAP2K1, ARHGEF7, RELA, TGFBR1, PRKCI, SMAD4, SMAD1, STAT3, PTPN11, FYN, NTRK1, PDGFRA, UBB, NGFR, BMPR1B, BMPR1A, NGF	183	601	14116	3.33702	0.000487293	2.36608e-06	0.00038562
GOTERM_BP_ALL	GO:0010720~positive regulation of cell development	10	0.438404	2.35339e-07	BMP2, LYN, RELA, SMAD4, SMAD3, SMAD2, SMAD1, NGFR, TGFB1, NGF	183	69	14116	11.1792	0.000516906	2.49777e-06	0.00040906
GOTERM_BP_ALL	GO:0051223~regulation of protein transport	12	0.526085	2.45978e-07	INS, NFKBIB, TGFBR1, YWHAB, SMAD4, SMAD3, NFKBIA, TRAF6, EGF, TGFB1, BMPR1A, PTPN11	183	114	14116	8.11964	0.000540268	2.59814e-06	0.000427553
GOTERM_BP_ALL	GO:0048534~hemopoietic or lymphoid organ development	17	0.745287	2.53524e-07	LYN, TGFBR1, STAT5A, SMAD5, STAT5B, TGFBR2, NFKB2, TGFB1, CDC42, CRKL, NTRK1, LCK, ADAM17, TRAF6, CHUK, PIK3R1, CD28	183	260	14116	5.04355	0.000556836	2.66503e-06	0.000440668
GOTERM_BP_ALL	GO:0045941~positive regulation of transcription	25	1.09601	2.62827e-07	STAT5A, STAT5B, NFKBIA, NFKB1, TGFB1, STAT6, FOS, SQSTM1, IRAK1, BMP2, SMAD9, RELA, TGFBR1, SMAD5, SMAD4, SMAD3, SMAD2, SMAD1, STAT3, MAPK1, CD86, CD80, JUN, MAPK14, UBB	183	564	14116	3.41918	0.000577264	2.74967e-06	0.000456839
GOTERM_BP_ALL	GO:0007369~gastrulation	10	0.438404	2.6709e-07	CER1, ACVR2A, ACVR2B, SMAD4, BMPR2, SMAD3, SMAD2, SMAD1, FRS2, BMPR1A	183	70	14116	11.0195	0.000586625	2.78103e-06	0.000464249
GOTERM_BP_ALL	GO:0043388~positive regulation of DNA binding	10	0.438404	2.6709e-07	IRAK1, MYD88, KRAS, RELA, TICAM1, TLR3, RIPK2, SKI, IKBKB, TGFB1	183	70	14116	11.0195	0.000586625	2.78103e-06	0.000464249
GOTERM_BP_ALL	GO:0051641~cellular localization	33	1.44673	2.81055e-07	TLN1, CLTA, NFKBIB, STAM2, AP2S1, NFKBIA, CLTC, TGFB1, CDC42, AP2B1, PTK2, SQSTM1, ZFYVE9, ZFYVE16, RAC1, STAM, AP2M1, EGFR, MAP2K1, LYN, SMAD7, YWHAB, PRKCI, SMAD2, FURIN, MAPK1, ACVR2B, AP2A2, AP2A1, JUN, HGS, SMURF1, SH3GL2	183	928	14116	2.743	0.000617287	2.91262e-06	0.000488522
GOTERM_BP_ALL	GO:0034613~cellular protein localization	21	0.920649	3.51685e-07	EGFR, CLTA, STAM2, AP2S1, YWHAB, PRKCI, NFKBIA, CLTC, TGFB1, CDC42, MAPK1, AP2B1, AP2A2, AP2A1, JUN, ZFYVE16, ZFYVE9, HGS, STAM, SMURF1, AP2M1	183	411	14116	3.94129	0.000772354	3.62747e-06	0.00061129
GOTERM_BP_ALL	GO:0050852~T cell receptor signaling pathway	7	0.306883	3.55876e-07	MAP3K7, MAPK1, FYN, BCAR1, IKBKG, RIPK2, TRAF6	183	23	14116	23.4764	0.000781555	3.65355e-06	0.000618575
GOTERM_BP_ALL	GO:0007399~nervous system development	36	1.57826	3.74404e-07	NOG, SRC, TGFB1, MAP3K7, CDC42, FOS, PTK2, RAC1, SHC3, TRAF6, FRS2, EGFR, IRS2, BMP2, SMAD9, MAP2K1, LYN, ARHGEF7, TGFBR1, RELA, TGFBR2, SMAD4, PRKCI, SMAD1, STAT3, PTPN11, CHRDL1, FYN, NTRK1, PDGFRA, UBB, NGFR, BMPR1B, SH3GL2, BMPR1A, NGF	183	1088	14116	2.55231	0.000822227	3.82588e-06	0.000650778
GOTERM_BP_ALL	GO:0016192~vesicle-mediated transport	25	1.09601	3.85334e-07	HRAS, CLTA, AP2S1, EPS15L1, CLTC, SRC, AP2B1, KRAS, SQSTM1, ZFYVE9, ZFYVE16, ITGAV, RAC1, AP2M1, LYN, TGFBR2, PRKCI, VAV1, NRAS, AP2A2, AP2A1, SH3KBP1, HGS, SH3GL2, EPN1	183	576	14116	3.34794	0.000846222	3.91934e-06	0.000669778
GOTERM_BP_ALL	GO:0070727~cellular macromolecule localization	21	0.920649	3.94713e-07	EGFR, CLTA, STAM2, AP2S1, YWHAB, PRKCI, NFKBIA, CLTC, TGFB1, CDC42, MAPK1, AP2B1, AP2A2, AP2A1, JUN, ZFYVE16, ZFYVE9, HGS, STAM, SMURF1, AP2M1	183	414	14116	3.91273	0.000866809	3.99624e-06	0.00068608
GOTERM_BP_ALL	GO:0065003~macromolecular complex assembly	27	1.18369	4.11145e-07	HRAS, GRB2, AP2S1, PXN, TGFB1, SRC, PTK2, FGG, PAK2, FGA, FGB, ZFYVE9, RAC1, INSR, IRAK1, BRAF, MAP2K1, YWHAB, SMAD4, SMAD3, SKI, SMAD2, SMAD1, IRS1, VWF, NCK2, NCK1	183	665	14116	3.13186	0.000902877	4.1435e-06	0.000714641
GOTERM_BP_ALL	GO:0042035~regulation of cytokine biosynthetic process	10	0.438404	4.34275e-07	CD86, CD80, RELA, STAT5A, TICAM1, STAT5B, TLR3, INPP5D, TRAF6, CD28	183	74	14116	10.4239	0.000953648	4.35662e-06	0.000754845
GOTERM_BP_ALL	GO:0051101~regulation of DNA binding	12	0.526085	4.51419e-07	IRAK1, MYD88, KRAS, SMAD7, RELA, TICAM1, NFKBIA, TLR3, RIPK2, SKI, IKBKB, TGFB1	183	121	14116	7.64991	0.000991277	4.50803e-06	0.000784644
GOTERM_BP_ALL	GO:0002520~immune system development	17	0.745287	5.67709e-07	LYN, TGFBR1, STAT5A, SMAD5, STAT5B, TGFBR2, NFKB2, TGFB1, CDC42, CRKL, NTRK1, LCK, ADAM17, TRAF6, CHUK, PIK3R1, CD28	183	276	14116	4.75117	0.00124648	5.64368e-06	0.000986775
GOTERM_BP_ALL	GO:0017015~regulation of transforming growth factor beta receptor signaling pathway	8	0.350723	5.72859e-07	SMAD4, ADAM17, SMAD3, SKI, SMAD2, SMURF2, FURIN, TGFB1	183	39	14116	15.8229	0.00125778	5.66922e-06	0.000995726
GOTERM_BP_ALL	GO:0002429~immune response-activating cell surface receptor signaling pathway	8	0.350723	5.72859e-07	MAP3K7, MAPK1, LYN, FYN, BCAR1, IKBKG, RIPK2, TRAF6	183	39	14116	15.8229	0.00125778	5.66922e-06	0.000995726
GOTERM_BP_ALL	GO:0002224~toll-like receptor signaling pathway	6	0.263043	6.14437e-07	IRAK1, MYD88, TICAM1, NFKBIA, TLR3, RIPK2	183	14	14116	33.0585	0.00134901	6.05343e-06	0.001068
GOTERM_BP_ALL	GO:0045787~positive regulation of cell cycle	9	0.394564	6.30912e-07	EGFR, INS, STAT5A, SMAD6, STAT5B, ADAM17, EGF, INSR, CD28	183	57	14116	12.1795	0.00138515	6.18799e-06	0.00109663
GOTERM_BP_ALL	GO:0051099~positive regulation of binding	10	0.438404	6.85552e-07	IRAK1, MYD88, KRAS, RELA, TICAM1, TLR3, RIPK2, SKI, IKBKB, TGFB1	183	78	14116	9.88931	0.00150502	6.69402e-06	0.00119161
GOTERM_BP_ALL	GO:0051090~regulation of transcription factor activity	11	0.482245	8.29714e-07	IRAK1, MYD88, KRAS, SMAD7, RELA, TICAM1, NFKBIA, TLR3, RIPK2, IKBKB, TGFB1	183	103	14116	8.23789	0.00182122	8.06582e-06	0.00144218
GOTERM_BP_ALL	GO:0048699~generation of neurons	24	1.05217	8.56596e-07	EGFR, NOG, BMP2, MAP2K1, LYN, TGFBR1, RELA, PRKCI, SMAD4, SMAD1, STAT3, TGFB1, PTPN11, CDC42, PTK2, FYN, NTRK1, RAC1, UBB, NGFR, BMPR1B, FRS2, NGF, BMPR1A	183	559	14116	3.31177	0.00188017	8.29046e-06	0.00148891
GOTERM_BP_ALL	GO:0051248~negative regulation of protein metabolic process	14	0.613766	9.00295e-07	SMAD7, SMAD6, RELA, YWHAB, NFKB1, ITGB3, FURIN, TGFB1, INS, ITGAV, JUN, UBB, UBE2D1, INSR	183	187	14116	5.77493	0.00197599	8.67518e-06	0.00156486
GOTERM_BP_ALL	GO:0051091~positive regulation of transcription factor activity	9	0.394564	9.45265e-07	IRAK1, MYD88, KRAS, RELA, TICAM1, TLR3, RIPK2, IKBKB, TGFB1	183	60	14116	11.5705	0.00207459	9.06873e-06	0.00164303
GOTERM_BP_ALL	GO:0002768~immune response-regulating cell surface receptor signaling pathway	8	0.350723	9.72563e-07	MAP3K7, MAPK1, LYN, FYN, BCAR1, IKBKG, RIPK2, TRAF6	183	42	14116	14.6927	0.00213444	9.29005e-06	0.00169048
GOTERM_BP_ALL	GO:0002521~leukocyte differentiation	12	0.526085	1.0034e-06	CDC42, STAT5A, NTRK1, LCK, STAT5B, TGFBR2, ADAM17, TRAF6, CHUK, PIK3R1, TGFB1, CD28	183	131	14116	7.06595	0.00220205	9.54316e-06	0.00174408
GOTERM_BP_ALL	GO:0022604~regulation of cell morphogenesis	12	0.526085	1.0034e-06	PTK2, SMAD7, FYN, SMAD4, SMAD3, SMAD2, SMAD1, NGFR, RASA1, TGFB1, FN1, NGF	183	131	14116	7.06595	0.00220205	9.54316e-06	0.00174408
GOTERM_BP_ALL	GO:0006954~inflammatory response	18	0.789128	1.04302e-06	BMP2, LYN, RELA, STAT5B, TLR3, NFKB1, SMAD1, STAT3, TGFB1, FOS, MYD88, INS, TICAM1, RAC1, RIPK2, BMPR1B, NGF, FN1	183	325	14116	4.27218	0.0022889	9.87721e-06	0.00181295
GOTERM_BP_ALL	GO:0051707~response to other organism	17	0.745287	1.09462e-06	IRAK1, RELA, STAT5B, NFKBIA, SMAD3, TLR3, STAT1, TGFB1, FOS, MAPK1, MYD88, MAPK14, JUN, TICAM1, RIPK2, ADAM17, NGF	183	290	14116	4.5218	0.00240198	1.03213e-05	0.00190262
GOTERM_BP_ALL	GO:0050670~regulation of lymphocyte proliferation	10	0.438404	1.1692e-06	NCK2, CD80, STAT5A, NCK1, TICAM1, STAT5B, RIPK2, INPP5D, TGFB1, CD28	183	83	14116	9.29357	0.00256543	1.09774e-05	0.00203226
GOTERM_BP_ALL	GO:0006275~regulation of DNA replication	9	0.394564	1.222e-06	HRAS, PDGFB, PDGFA, INS, JUN, PDGFRA, SHC1, INSR, TGFB1	183	62	14116	11.1973	0.00268114	1.14244e-05	0.00212404
GOTERM_BP_ALL	GO:0032944~regulation of mononuclear cell proliferation	10	0.438404	1.29511e-06	NCK2, CD80, STAT5A, NCK1, TICAM1, STAT5B, RIPK2, INPP5D, TGFB1, CD28	183	84	14116	9.18293	0.00284131	1.20565e-05	0.00225111
GOTERM_BP_ALL	GO:0070663~regulation of leukocyte proliferation	10	0.438404	1.29511e-06	NCK2, CD80, STAT5A, NCK1, TICAM1, STAT5B, RIPK2, INPP5D, TGFB1, CD28	183	84	14116	9.18293	0.00284131	1.20565e-05	0.00225111
GOTERM_BP_ALL	GO:0009628~response to abiotic stimulus	19	0.832968	1.30433e-06	EGFR, HRAS, BMP2, LYN, RELA, TGFBR1, TGFBR2, TLR3, STAT1, TGFB1, FOS, NRAS, KRAS, FYN, JUN, RAC1, MAPK8, NGFR, NGF	183	368	14116	3.9826	0.00286152	1.20912e-05	0.00226714
GOTERM_BP_ALL	GO:0051726~regulation of cell cycle	18	0.789128	1.34132e-06	EGFR, BMP2, SMAD6, STAT5A, STAT5B, SMAD3, TGFB1, PTPN11, CDC42, INS, MAPK14, JUN, ADAM17, NGFR, EGF, INSR, NGF, CD28	183	331	14116	4.19474	0.00294254	1.23818e-05	0.00233143
GOTERM_BP_ALL	GO:0043933~macromolecular complex subunit organization	27	1.18369	1.41509e-06	HRAS, GRB2, AP2S1, PXN, TGFB1, SRC, PTK2, FGG, PAK2, FGA, FGB, ZFYVE9, RAC1, INSR, IRAK1, BRAF, MAP2K1, YWHAB, SMAD4, SMAD3, SKI, SMAD2, SMAD1, IRS1, VWF, NCK2, NCK1	183	710	14116	2.93336	0.00310414	1.30081e-05	0.00245966
GOTERM_BP_ALL	GO:0030155~regulation of cell adhesion	12	0.526085	1.56605e-06	ADAM10, MAP2K1, PIK3CB, SMAD7, STAT5A, STAT5B, SMAD3, VAV1, RASA1, SRC, PIK3R1, TGFB1	183	137	14116	6.75649	0.00343471	1.43358e-05	0.00272204
GOTERM_BP_ALL	GO:0006886~intracellular protein transport	19	0.832968	1.643e-06	CLTA, STAM2, AP2S1, YWHAB, PRKCI, NFKBIA, CLTC, TGFB1, MAPK1, AP2B1, AP2A2, AP2A1, JUN, ZFYVE16, ZFYVE9, HGS, STAM, SMURF1, AP2M1	183	374	14116	3.9187	0.00360316	1.49778e-05	0.00285578
GOTERM_BP_ALL	GO:0010740~positive regulation of protein kinase cascade	13	0.569925	1.69586e-06	LYN, RELA, TGFBR1, TLR3, TAB2, TGFB1, MAP3K7, MYD88, INS, TICAM1, RIPK2, TRAF6, INSR	183	167	14116	6.00465	0.00371888	1.53958e-05	0.00294767
GOTERM_BP_ALL	GO:0048011~nerve growth factor receptor signaling pathway	5	0.219202	1.79764e-06	SOS1, BCAR1, RAF1, SRC, PTPN11	183	8	14116	48.2104	0.00394163	1.62526e-05	0.00312457
GOTERM_BP_ALL	GO:0019216~regulation of lipid metabolic process	11	0.482245	1.8011e-06	CDC42, IRS2, PDGFB, PDGFA, INS, STAT5A, STAT5B, RAC1, NFKB1, IRS1, TGFB1	183	112	14116	7.57592	0.0039492	1.62171e-05	0.00313058
GOTERM_BP_ALL	GO:0007389~pattern specification process	16	0.701447	1.93521e-06	CER1, NOG, SMAD6, TGFBR1, SMAD5, TGFBR2, SMAD4, BMPR2, SMAD2, SMAD1, ACVR2A, ACVR2B, CRKL, BMPR1B, FRS2, BMPR1A	183	267	14116	4.62242	0.00424265	1.73536e-05	0.0033637
GOTERM_BP_ALL	GO:0030510~regulation of BMP signaling pathway	7	0.306883	1.94205e-06	CER1, ACVR2A, NOG, SMAD7, SMAD6, SKI, SMURF1	183	30	14116	17.9985	0.0042576	1.73441e-05	0.00337558
GOTERM_BP_ALL	GO:0016044~membrane organization	19	0.832968	2.13761e-06	EGFR, HRAS, CLTA, AP2S1, TGFBR2, PRKCI, EPS15L1, CLTC, VAV1, NRAS, AP2A2, KRAS, AP2A1, ITGAV, ZFYVE9, RAC1, SH3KBP1, EPN1, SH3GL2	183	381	14116	3.84671	0.00468533	1.90133e-05	0.00371548
GOTERM_BP_ALL	GO:0001503~ossification	11	0.482245	2.29452e-06	EGFR, NOG, BMP2, CHRDL1, INS, SMAD5, SMAD3, MAPK8, SMAD1, TRAF6, TGFB1	183	115	14116	7.37828	0.00502839	2.03267e-05	0.00398821
GOTERM_BP_ALL	GO:0048598~embryonic morphogenesis	17	0.745287	2.30379e-06	CER1, NOG, TGFBR1, TGFBR2, SMAD4, BMPR2, SMAD3, SMAD2, SKI, SMAD1, MAP3K7, SPRY2, ACVR2A, ACVR2B, TRAF6, FRS2, BMPR1A	183	307	14116	4.27141	0.00504864	2.03268e-05	0.00400432
GOTERM_BP_ALL	GO:0010035~response to inorganic substance	14	0.613766	2.51364e-06	EGFR, PDGFA, RELA, STAT1, PXN, FOS, FGG, FGA, FGB, JUN, PDGFRA, MAPK9, MAPK8, INSR	183	205	14116	5.26787	0.00550726	2.20897e-05	0.00436907
GOTERM_BP_ALL	GO:0006364~rRNA processing	10	0.438404	2.79775e-06	DIS3, EXOSC8, EXOSC9, EXOSC6, EXOSC7, EXOSC4, EXOSC5, EXOSC2, EXOSC3, EXOSC1	183	92	14116	8.38441	0.00612782	2.44884e-05	0.00486288
GOTERM_BP_ALL	GO:0060021~palate development	7	0.306883	2.90109e-06	ACVR2B, TGFBR1, TGFBR2, PDGFRA, SMAD4, SMAD2, BMPR1A	183	32	14116	16.8736	0.00635344	2.52922e-05	0.00504249
GOTERM_BP_ALL	GO:0010717~regulation of epithelial to mesenchymal transition	5	0.219202	3.20315e-06	SMAD7, SMAD4, SMAD3, SMAD2, TGFB1	183	9	14116	42.8537	0.00701263	2.78152e-05	0.0055675
GOTERM_BP_ALL	GO:0048008~platelet-derived growth factor receptor signaling pathway	6	0.263043	3.38659e-06	PDGFB, PDGFA, BCAR1, PDGFRA, PDGFRB, SRC	183	19	14116	24.3589	0.00741274	2.92923e-05	0.00588634
GOTERM_BP_ALL	GO:0050688~regulation of defense response to virus	6	0.263043	3.38659e-06	AP2B1, AP2A2, AP2A1, AP2S1, AP2M1, CD28	183	19	14116	24.3589	0.00741274	2.92923e-05	0.00588634
GOTERM_BP_ALL	GO:0046324~regulation of glucose import	7	0.306883	3.50803e-06	IRS2, GRB10, INS, PRKCI, INSR, IRS1, PIK3R1	183	33	14116	16.3623	0.00767754	3.02237e-05	0.00609741
GOTERM_BP_ALL	GO:0032269~negative regulation of cellular protein metabolic process	13	0.569925	3.71583e-06	SMAD7, SMAD6, YWHAB, NFKB1, ITGB3, FURIN, TGFB1, INS, ITGAV, JUN, UBB, UBE2D1, INSR	183	180	14116	5.57098	0.00813046	3.18889e-05	0.00645858
GOTERM_BP_ALL	GO:0016072~rRNA metabolic process	10	0.438404	3.99498e-06	DIS3, EXOSC8, EXOSC9, EXOSC6, EXOSC7, EXOSC4, EXOSC5, EXOSC2, EXOSC3, EXOSC1	183	96	14116	8.03506	0.00873857	3.41511e-05	0.00694375
GOTERM_BP_ALL	GO:0010827~regulation of glucose transport	7	0.306883	4.21442e-06	IRS2, GRB10, INS, PRKCI, INSR, IRS1, PIK3R1	183	34	14116	15.8811	0.00921637	3.58874e-05	0.00732516
GOTERM_BP_ALL	GO:0060348~bone development	11	0.482245	4.22551e-06	EGFR, NOG, BMP2, CHRDL1, INS, SMAD5, SMAD3, MAPK8, SMAD1, TRAF6, TGFB1	183	123	14116	6.8984	0.0092405	3.58428e-05	0.00734443
GOTERM_BP_ALL	GO:0031349~positive regulation of defense response	9	0.394564	4.30607e-06	IRAK1, MYD88, RELA, STAT5A, TICAM1, STAT5B, NFKBIA, TLR3, RIPK2	183	73	14116	9.50999	0.00941584	3.63857e-05	0.00748445
GOTERM_BP_ALL	GO:0051291~protein heterooligomerization	8	0.350723	4.32654e-06	HRAS, MAP2K1, BRAF, GRB2, YWHAB, SKI, INSR, IRS1	183	52	14116	11.8672	0.0094604	3.64186e-05	0.00752003
GOTERM_BP_ALL	GO:0033619~membrane protein proteolysis	6	0.263043	4.46842e-06	ADAM10, RELA, ADAM17, NFKB1, NGFR, TRAF6	183	20	14116	23.141	0.00976911	3.74693e-05	0.00776662
GOTERM_BP_ALL	GO:0044260~cellular macromolecule metabolic process	98	4.29636	4.48071e-06	PDGFB, STAT5A, STAT5B, TGFB1, DCPS, MAP3K7, GAB1, PIK3CA, INSR, FRS2, EGFR, BRAF, PIK3CB, RELA, MAPK1, JUN, MAPK3, PDGFRA, RIPK2, PDGFRB, MAPK9, MAPK8, NFKBIB, BMPR2, MAPKAPK3, MAPKAPK2, SRC, ATF2, UBE2D3, PTK2, TRAF6, UBE2D1, EGF, FN1, PTPN6, BMP2, SMAD9, MAP2K1, MAP2K2, SMAD7, TGFBR1, SMAD6, TGFBR2, SMAD5, SMAD4, SMAD3, SMAD2, SMAD1, FURIN, PTPN11, NTRK1, IKBKG, SMURF2, SMURF1, IKBKB, NFKB1, NF…	183	5214	14116	1.44983	0.00979585	3.74295e-05	0.00778799
GOTERM_BP_ALL	GO:0042493~response to drug	14	0.613766	4.49184e-06	LYN, PDGFA, RELA, TGFBR2, SMAD1, STAT1, STAT3, TGFB1, FOS, JUN, LCK, ADAM17, IKBKB, NGF	183	216	14116	4.9996	0.00982006	3.73803e-05	0.00780733
GOTERM_BP_ALL	GO:0009888~tissue development	25	1.09601	4.81177e-06	NOG, PDGFA, BMPR2, TGFB1, MAP3K7, FGA, TRAF6, CHUK, BMP2, MAP2K1, SMAD7, RELA, SMAD4, SMAD3, SMAD2, SMAD1, ACVR2A, ACVR2B, JUN, MAPK14, PDGFRB, SMURF1, NGFR, BMPR1B, BMPR1A	183	665	14116	2.89987	0.0105158	3.98916e-05	0.00836339
GOTERM_BP_ALL	GO:0033157~regulation of intracellular protein transport	8	0.350723	4.93112e-06	NFKBIB, TGFBR1, SMAD4, SMAD3, NFKBIA, TGFB1, BMPR1A, PTPN11	183	53	14116	11.6433	0.0107752	4.07273e-05	0.00857082
GOTERM_BP_ALL	GO:0030324~lung development	10	0.438404	5.15997e-06	SPRY2, ACVR2B, PDGFA, TGFBR1, TGFBR2, PDGFRA, BMPR2, SMAD2, TAB1, BMPR1A	183	99	14116	7.79158	0.0112725	4.24578e-05	0.00896856
GOTERM_BP_ALL	GO:0034470~ncRNA processing	13	0.569925	5.49751e-06	EXOSC8, EXOSC9, EXOSC6, EXOSC7, EXOSC4, EXOSC5, EXOSC2, EXOSC3, SMAD3, SMAD2, SMAD1, EXOSC1, DIS3	183	187	14116	5.36244	0.0120054	4.50664e-05	0.00955522
GOTERM_BP_ALL	GO:0010324~membrane invagination	14	0.613766	5.50577e-06	HRAS, TGFBR2, EPS15L1, VAV1, NRAS, AP2A2, KRAS, AP2A1, ITGAV, ZFYVE9, RAC1, SH3KBP1, EPN1, SH3GL2	183	220	14116	4.90869	0.0120233	4.49663e-05	0.00956958
GOTERM_BP_ALL	GO:0006897~endocytosis	14	0.613766	5.50577e-06	HRAS, TGFBR2, EPS15L1, VAV1, NRAS, AP2A2, KRAS, AP2A1, ITGAV, ZFYVE9, RAC1, SH3KBP1, EPN1, SH3GL2	183	220	14116	4.90869	0.0120233	4.49663e-05	0.00956958
GOTERM_BP_ALL	GO:0030514~negative regulation of BMP signaling pathway	6	0.263043	5.80372e-06	CER1, NOG, SMAD7, SMAD6, SKI, SMURF1	183	21	14116	22.039	0.0126699	4.72241e-05	0.0100874
GOTERM_BP_ALL	GO:0045944~positive regulation of transcription from RNA polymerase II promoter	18	0.789128	6.24187e-06	BMP2, STAT5A, RELA, SMAD5, STAT5B, SMAD4, NFKBIA, SMAD3, NFKB1, SMAD2, SMAD1, STAT3, TGFB1, STAT6, FOS, SQSTM1, MAPK14, JUN	183	371	14116	3.74248	0.0136198	5.06018e-05	0.0108489
GOTERM_BP_ALL	GO:0050671~positive regulation of lymphocyte proliferation	8	0.350723	6.3524e-06	NCK2, CD80, STAT5A, NCK1, TICAM1, STAT5B, RIPK2, CD28	183	55	14116	11.2199	0.0138593	5.13085e-05	0.011041
GOTERM_BP_ALL	GO:0051050~positive regulation of transport	14	0.613766	6.37989e-06	IRS2, TGFBR1, CBL, PRKCI, SMAD4, NFKBIA, SMAD3, IRS1, TGFB1, PTPN11, INS, INSR, PIK3R1, BMPR1A	183	223	14116	4.84266	0.0139189	5.13418e-05	0.0110888
GOTERM_BP_ALL	GO:0010769~regulation of cell morphogenesis involved in differentiation	9	0.394564	6.45149e-06	PTK2, SMAD7, SMAD4, SMAD3, SMAD2, SMAD1, NGFR, TGFB1, NGF	183	77	14116	9.01597	0.014074	5.17285e-05	0.0112132
GOTERM_BP_ALL	GO:0030323~respiratory tube development	10	0.438404	6.60502e-06	SPRY2, ACVR2B, PDGFA, TGFBR1, TGFBR2, PDGFRA, BMPR2, SMAD2, TAB1, BMPR1A	183	102	14116	7.56241	0.0144065	5.27669e-05	0.0114801
GOTERM_BP_ALL	GO:0009612~response to mechanical stimulus	8	0.350723	7.18155e-06	FOS, BMP2, FYN, RELA, JUN, TGFBR2, STAT1, NGF	183	56	14116	11.0195	0.0156541	5.71647e-05	0.0124821
GOTERM_BP_ALL	GO:0032946~positive regulation of mononuclear cell proliferation	8	0.350723	7.18155e-06	NCK2, CD80, STAT5A, NCK1, TICAM1, STAT5B, RIPK2, CD28	183	56	14116	11.0195	0.0156541	5.71647e-05	0.0124821
GOTERM_BP_ALL	GO:0070665~positive regulation of leukocyte proliferation	8	0.350723	7.18155e-06	NCK2, CD80, STAT5A, NCK1, TICAM1, STAT5B, RIPK2, CD28	183	56	14116	11.0195	0.0156541	5.71647e-05	0.0124821
GOTERM_BP_ALL	GO:0030036~actin cytoskeleton organization	14	0.613766	7.3744e-06	HRAS, TLN1, PDGFB, BCAR1, PRKCI, NRAS, NCK2, CDC42, KRAS, PAK2, NCK1, RAC1, RALA, CRK	183	226	14116	4.77837	0.0160711	5.84879e-05	0.0128173
GOTERM_BP_ALL	GO:0046326~positive regulation of glucose import	6	0.263043	7.4325e-06	IRS2, INS, PRKCI, INSR, IRS1, PIK3R1	183	22	14116	21.0373	0.0161967	5.87366e-05	0.0129182
GOTERM_BP_ALL	GO:0010828~positive regulation of glucose transport	6	0.263043	7.4325e-06	IRS2, INS, PRKCI, INSR, IRS1, PIK3R1	183	22	14116	21.0373	0.0161967	5.87366e-05	0.0129182
GOTERM_BP_ALL	GO:0018193~peptidyl-amino acid modification	12	0.526085	7.99892e-06	LYN, FYN, STAT5A, TGFBR1, TGFBR2, PDGFRA, PDGFRB, MAPK8, EGF, STAT1, INSR, SRC	183	162	14116	5.71382	0.0174202	6.29862e-05	0.0139026
GOTERM_BP_ALL	GO:0034330~cell junction organization	8	0.350723	8.09864e-06	CDC42, TLN1, SMAD7, PRKCI, SMAD3, ITGB3, TGFB1, FN1	183	57	14116	10.8262	0.0176354	6.35436e-05	0.0140759
GOTERM_BP_ALL	GO:0031293~membrane protein intracellular domain proteolysis	5	0.219202	8.22109e-06	RELA, ADAM17, NFKB1, NGFR, TRAF6	183	11	14116	35.0621	0.0178997	6.42748e-05	0.0142888
GOTERM_BP_ALL	GO:0070723~response to cholesterol	4	0.175362	8.35389e-06	TGFBR1, TGFBR2, SMAD2, TGFB1	183	4	14116	77.1366	0.0181862	6.50815e-05	0.0145196
GOTERM_BP_ALL	GO:0043627~response to estrogen stimulus	10	0.438404	8.38363e-06	MAPK1, PDGFB, PDGFA, TGFBR1, STAT5B, TGFBR2, PDGFRA, INSR, STAT3, TGFB1	183	105	14116	7.34634	0.0182503	6.50824e-05	0.0145712
GOTERM_BP_ALL	GO:0045927~positive regulation of growth	9	0.394564	8.60016e-06	ADAM10, INS, STAT5A, TGFBR1, STAT5B, TGFBR2, ADAM17, INSR, NGF	183	80	14116	8.67787	0.0187172	6.65282e-05	0.0149476
GOTERM_BP_ALL	GO:0046822~regulation of nucleocytoplasmic transport	8	0.350723	9.11086e-06	NFKBIB, TGFBR1, SMAD4, SMAD3, NFKBIA, TGFB1, BMPR1A, PTPN11	183	58	14116	10.6395	0.0198176	7.02314e-05	0.0158351
GOTERM_BP_ALL	GO:0003002~regionalization	13	0.569925	9.36981e-06	CER1, NOG, SMAD6, TGFBR1, SMAD4, BMPR2, SMAD2, ACVR2A, ACVR2B, CRKL, BMPR1B, FRS2, BMPR1A	183	197	14116	5.09023	0.0203751	7.19749e-05	0.0162852
GOTERM_BP_ALL	GO:0042102~positive regulation of T cell proliferation	7	0.306883	9.69154e-06	NCK2, CD80, STAT5A, NCK1, STAT5B, RIPK2, CD28	183	39	14116	13.845	0.0210673	7.41868e-05	0.0168443
GOTERM_BP_ALL	GO:0043122~regulation of I-kappaB kinase/NF-kappaB cascade	10	0.438404	9.78453e-06	MAP3K7, MYD88, SQSTM1, RELA, TICAM1, TLR3, RIPK2, TRAF6, IKBKB, TAB2	183	107	14116	7.20903	0.0212673	7.46386e-05	0.0170059
GOTERM_BP_ALL	GO:0060541~respiratory system development	10	0.438404	1.05569e-05	SPRY2, ACVR2B, PDGFA, TGFBR1, TGFBR2, PDGFRA, BMPR2, SMAD2, TAB1, BMPR1A	183	108	14116	7.14228	0.0229267	8.02516e-05	0.0183482
GOTERM_BP_ALL	GO:0030097~hemopoiesis	14	0.613766	1.17532e-05	LYN, STAT5A, SMAD5, STAT5B, TGFBR2, TGFB1, CDC42, NTRK1, LCK, ADAM17, TRAF6, CHUK, PIK3R1, CD28	183	236	14116	4.5759	0.0254915	8.90375e-05	0.0204273
GOTERM_BP_ALL	GO:0060389~pathway-restricted SMAD protein phosphorylation	5	0.219202	1.22075e-05	BMP2, SMAD7, TGFBR1, TGFBR2, TGFB1	183	12	14116	32.1403	0.0264636	9.2161e-05	0.0212167
GOTERM_BP_ALL	GO:0007568~aging	10	0.438404	1.22589e-05	NRAS, FOS, HRAS, KRAS, GRB2, RELA, JUN, TGFBR1, INPP5D, TGFB1	183	110	14116	7.01242	0.0265736	9.22321e-05	0.0213061
GOTERM_BP_ALL	GO:0051649~establishment of localization in cell	28	1.22753	1.28668e-05	CLTA, STAM2, AP2S1, NFKBIA, CLTC, TGFB1, CDC42, AP2B1, PTK2, SQSTM1, ZFYVE9, ZFYVE16, STAM, AP2M1, LYN, MAP2K1, YWHAB, PRKCI, SMAD2, FURIN, MAPK1, ACVR2B, AP2A2, AP2A1, JUN, HGS, SMURF1, SH3GL2	183	852	14116	2.53501	0.0278727	9.64748e-05	0.0223624
GOTERM_BP_ALL	GO:0016477~cell migration	15	0.657606	1.37431e-05	CER1, PDGFB, ARHGEF7, BCAR1, TGFBR1, SRC, TGFB1, NCK2, PTK2, FYN, NCK1, RAC1, PDGFRB, ADAM17, FN1	183	276	14116	4.19221	0.0297425	0.000102695	0.0238852
GOTERM_BP_ALL	GO:0008283~cell proliferation	19	0.832968	1.37756e-05	EGFR, IRS2, MAP2K1, PDGFB, PDGFA, BCAR1, RAF1, FURIN, SRC, TGFB1, EPS15, ACVR2A, CD86, FYN, GAB1, RAC1, RIPK2, RAP1B, FRS2	183	436	14116	3.36146	0.0298118	0.000102589	0.0239417
GOTERM_BP_ALL	GO:0042129~regulation of T cell proliferation	8	0.350723	1.42696e-05	NCK2, CD80, STAT5A, NCK1, STAT5B, RIPK2, TGFB1, CD28	183	62	14116	9.95311	0.0308643	0.000105909	0.0248003
GOTERM_BP_ALL	GO:0030029~actin filament-based process	14	0.613766	1.47065e-05	HRAS, TLN1, PDGFB, BCAR1, PRKCI, NRAS, NCK2, CDC42, KRAS, PAK2, NCK1, RAC1, RALA, CRK	183	241	14116	4.48097	0.0317941	0.000108784	0.0255595
GOTERM_BP_ALL	GO:0044087~regulation of cellular component biogenesis	11	0.482245	1.51538e-05	CDC42, NCK2, PTK2, NCK1, SMAD6, TGFBR1, RAC1, SMAD3, RALA, UBB, RASA1	183	142	14116	5.97537	0.032745	0.000111716	0.0263367
GOTERM_BP_ALL	GO:0034621~cellular macromolecular complex subunit organization	17	0.745287	1.55729e-05	AP2S1, SMAD4, SMAD3, SMAD2, SMAD1, SRC, TGFB1, PXN, NCK2, FGG, PTK2, FGA, PAK2, FGB, ZFYVE9, NCK1, RAC1	183	357	14116	3.67317	0.0336353	0.000114422	0.0270651
GOTERM_BP_ALL	GO:0034622~cellular macromolecular complex assembly	16	0.701447	1.60216e-05	AP2S1, SMAD4, SMAD3, SMAD2, SMAD1, SRC, TGFB1, PXN, NCK2, FGG, PTK2, FGA, FGB, ZFYVE9, NCK1, RAC1	183	318	14116	3.88109	0.0345875	0.000117326	0.0278448
GOTERM_BP_ALL	GO:0032844~regulation of homeostatic process	10	0.438404	1.63741e-05	ACVR2A, LYN, SMAD7, MAPK14, STAT5A, LCK, STAT5B, ADAM17, INPP5D, TGFB1	183	114	14116	6.76637	0.0353347	0.000119508	0.0284572
GOTERM_BP_ALL	GO:0051052~regulation of DNA metabolic process	10	0.438404	1.63741e-05	STAT6, HRAS, PDGFB, PDGFA, INS, JUN, PDGFRA, SHC1, INSR, TGFB1	183	114	14116	6.76637	0.0353347	0.000119508	0.0284572
GOTERM_BP_ALL	GO:0007250~activation of NF-kappaB-inducing kinase activity	5	0.219202	1.74557e-05	MAP3K7, IRAK1, IKBKG, TLR3, TRAF6	183	13	14116	29.6679	0.0376244	0.00012698	0.0303368
GOTERM_BP_ALL	GO:0045086~positive regulation of interleukin-2 biosynthetic process	5	0.219202	1.74557e-05	CD86, CD80, STAT5A, STAT5B, CD28	183	13	14116	29.6679	0.0376244	0.00012698	0.0303368
GOTERM_BP_ALL	GO:0042306~regulation of protein import into nucleus	7	0.306883	1.9878e-05	NFKBIB, TGFBR1, SMAD4, SMAD3, NFKBIA, TGFB1, BMPR1A	183	44	14116	12.2717	0.0427325	0.000144123	0.0345459
GOTERM_BP_ALL	GO:0001819~positive regulation of cytokine production	9	0.394564	2.06123e-05	MAP3K7, MYD88, TICAM1, ADAM17, SMAD3, TLR3, RIPK2, TRAF6, TGFB1	183	90	14116	7.71366	0.0442756	0.000148955	0.0358218
GOTERM_BP_ALL	GO:0048729~tissue morphogenesis	12	0.526085	2.16179e-05	MAP3K7, BMP2, SMAD7, SMAD4, BMPR2, SMAD3, SMAD2, SMAD1, NGFR, TRAF6, CHUK, BMPR1A	183	180	14116	5.14244	0.0463849	0.00015571	0.0375692
GOTERM_BP_ALL	GO:0010862~positive regulation of pathway-restricted SMAD protein phosphorylation	5	0.219202	2.41922e-05	BMP2, TGFBR1, SMAD4, TGFB1, BMPR1A	183	14	14116	27.5488	0.0517631	0.000173681	0.042042
GOTERM_BP_ALL	GO:0002274~myeloid leukocyte activation	7	0.306883	2.58193e-05	ADAM10, LYN, TICAM1, TGFBR2, TLR3, TRAF6, TGFB1	183	46	14116	11.7382	0.0551468	0.000184757	0.044869
GOTERM_BP_ALL	GO:0050730~regulation of peptidyl-tyrosine phosphorylation	8	0.350723	2.63583e-05	EGFR, CD80, LYN, PDGFB, PDGFA, INS, PDGFRB, EGF	183	68	14116	9.0749	0.056265	0.000188002	0.0458055
GOTERM_BP_ALL	GO:0014070~response to organic cyclic substance	10	0.438404	2.64182e-05	FOS, LYN, RELA, JUN, TGFBR1, TGFBR2, STAT1, STAT3, TGFB1, NGF	183	121	14116	6.37493	0.0563893	0.000187819	0.0459097
GOTERM_BP_ALL	GO:0043170~macromolecule metabolic process	102	4.47172	2.65177e-05	PDGFB, STAT5A, STAT5B, TGFB1, DCPS, MAP3K7, MYD88, GAB1, PIK3CA, INSR, FRS2, EGFR, BRAF, PIK3CB, RELA, MAPK1, JUN, MAPK3, PDGFRA, PDGFRB, RIPK2, MAPK9, MAPK8, NGF, NFKBIB, BMPR2, MAPKAPK3, MAPKAPK2, SRC, ATF2, UBE2D3, PTK2, TRAF6, UBE2D1, EGF, FN1, PTPN6, BMP2, SMAD9, MAP2K1, MAP2K2, SMAD7, TGFBR1, SMAD6, TGFBR2, SMAD5, SMAD4, SMAD3, SMAD2, SMAD1, FURIN, PTPN11, NTRK1, IKBKG, SMURF2, SMURF1, IKBK…	183	5710	14116	1.37792	0.0565954	0.000187918	0.0460824
GOTERM_BP_ALL	GO:0022603~regulation of anatomical structure morphogenesis	13	0.569925	2.70599e-05	SMAD7, TGFBR2, SMAD4, SMAD3, SMAD2, SMAD1, TGFB1, PTK2, FYN, NGFR, RASA1, NGF, FN1	183	219	14116	4.57889	0.0577187	0.000191144	0.0470245
GOTERM_BP_ALL	GO:0007346~regulation of mitotic cell cycle	11	0.482245	2.73885e-05	EGFR, CDC42, INS, STAT5A, SMAD6, STAT5B, SMAD3, EGF, INSR, TGFB1, CD28	183	152	14116	5.58225	0.0583986	0.000192844	0.0475954
GOTERM_BP_ALL	GO:0042254~ribosome biogenesis	10	0.438404	2.82097e-05	DIS3, EXOSC8, EXOSC9, EXOSC6, EXOSC7, EXOSC4, EXOSC5, EXOSC2, EXOSC3, EXOSC1	183	122	14116	6.32267	0.0600961	0.000197992	0.0490222
GOTERM_BP_ALL	GO:0031346~positive regulation of cell projection organization	7	0.306883	2.92835e-05	CDC42, TGFBR1, RAC1, RALA, SMAD1, NGFR, NGF	183	47	14116	11.4884	0.0623108	0.000204873	0.0508877
GOTERM_BP_ALL	GO:0009968~negative regulation of signal transduction	13	0.569925	2.95859e-05	CER1, NOG, SMAD7, SMAD6, RELA, NFKBIA, SKI, IRS1, GRB10, HGS, NGFR, SMURF1, INPP5D	183	221	14116	4.53745	0.0629336	0.000206331	0.0514131
GOTERM_BP_ALL	GO:0002831~regulation of response to biotic stimulus	6	0.263043	3.11519e-05	AP2B1, AP2A2, AP2A1, AP2S1, AP2M1, CD28	183	29	14116	15.9593	0.0661522	0.000216565	0.0541338
GOTERM_BP_ALL	GO:0045637~regulation of myeloid cell differentiation	8	0.350723	3.18952e-05	ACVR2A, MAPK14, JUN, STAT5A, STAT5B, NFKBIA, TLR3, INPP5D	183	70	14116	8.81561	0.0676761	0.000221032	0.0554251
GOTERM_BP_ALL	GO:0019221~cytokine-mediated signaling pathway	8	0.350723	3.18952e-05	STAT6, IRAK1, KRAS, RELA, STAT5A, STAT5B, STAT1, STAT3	183	70	14116	8.81561	0.0676761	0.000221032	0.0554251
GOTERM_BP_ALL	GO:0032386~regulation of intracellular transport	8	0.350723	3.50028e-05	NFKBIB, TGFBR1, SMAD4, SMAD3, NFKBIA, TGFB1, BMPR1A, PTPN11	183	71	14116	8.69145	0.0740198	0.000241802	0.0608236
GOTERM_BP_ALL	GO:0009607~response to biotic stimulus	17	0.745287	3.78526e-05	IRAK1, RELA, STAT5B, NFKBIA, SMAD3, TLR3, STAT1, TGFB1, FOS, MAPK1, MYD88, MAPK14, JUN, TICAM1, RIPK2, ADAM17, NGF	183	384	14116	3.4149	0.0797995	0.000260667	0.0657742
GOTERM_BP_ALL	GO:0051960~regulation of nervous system development	12	0.526085	3.92237e-05	NOG, PTK2, BMP2, LYN, RELA, UBB, SMAD1, NGFR, EGF, TGFB1, BMPR1A, NGF	183	192	14116	4.82104	0.0825675	0.000269264	0.068156
GOTERM_BP_ALL	GO:0060391~positive regulation of SMAD protein nuclear translocation	4	0.175362	4.09793e-05	TGFBR1, SMAD4, TGFB1, BMPR1A	183	6	14116	51.4244	0.0860992	0.000280438	0.0712054
GOTERM_BP_ALL	GO:0043552~positive regulation of phosphoinositide 3-kinase activity	4	0.175362	4.09793e-05	CDC42, RAC1, IRS1, TGFB1	183	6	14116	51.4244	0.0860992	0.000280438	0.0712054
GOTERM_BP_ALL	GO:0060395~SMAD protein signal transduction	4	0.175362	4.09793e-05	FOS, JUN, SMAD4, SKI	183	6	14116	51.4244	0.0860992	0.000280438	0.0712054
GOTERM_BP_ALL	GO:0043551~regulation of phosphoinositide 3-kinase activity	4	0.175362	4.09793e-05	CDC42, RAC1, IRS1, TGFB1	183	6	14116	51.4244	0.0860992	0.000280438	0.0712054
GOTERM_BP_ALL	GO:0060390~regulation of SMAD protein nuclear translocation	4	0.175362	4.09793e-05	TGFBR1, SMAD4, TGFB1, BMPR1A	183	6	14116	51.4244	0.0860992	0.000280438	0.0712054
GOTERM_BP_ALL	GO:0007172~signal complex assembly	5	0.219202	4.3106e-05	NCK2, PTK2, NCK1, SRC, PXN	183	16	14116	24.1052	0.0903596	0.000294074	0.0748995
GOTERM_BP_ALL	GO:0048661~positive regulation of smooth muscle cell proliferation	6	0.263043	4.36499e-05	EGFR, PDGFB, JUN, STAT5B, TGFBR2, STAT1	183	31	14116	14.9297	0.0914461	0.000296863	0.0758443
GOTERM_BP_ALL	GO:0043900~regulation of multi-organism process	6	0.263043	4.36499e-05	AP2B1, AP2A2, AP2A1, AP2S1, AP2M1, CD28	183	31	14116	14.9297	0.0914461	0.000296863	0.0758443
GOTERM_BP_ALL	GO:0048870~cell motility	15	0.657606	4.45839e-05	CER1, PDGFB, ARHGEF7, BCAR1, TGFBR1, SRC, TGFB1, NCK2, PTK2, FYN, NCK1, RAC1, PDGFRB, ADAM17, FN1	183	307	14116	3.76889	0.0933084	0.000302278	0.0774664
GOTERM_BP_ALL	GO:0051674~localization of cell	15	0.657606	4.45839e-05	CER1, PDGFB, ARHGEF7, BCAR1, TGFBR1, SRC, TGFB1, NCK2, PTK2, FYN, NCK1, RAC1, PDGFRB, ADAM17, FN1	183	307	14116	3.76889	0.0933084	0.000302278	0.0774664
GOTERM_BP_ALL	GO:0043524~negative regulation of neuron apoptosis	7	0.306883	4.70634e-05	NRAS, HRAS, KRAS, NTRK1, FURIN, RASA1, NGF	183	51	14116	10.5874	0.0982344	0.000318105	0.081773
GOTERM_BP_ALL	GO:0051254~positive regulation of RNA metabolic process	19	0.832968	5.04091e-05	BMP2, MAP2K1, STAT5A, RELA, SMAD5, STAT5B, SMAD4, NFKBIA, SMAD3, NFKB1, SMAD2, SMAD1, STAT3, TGFB1, STAT6, FOS, SQSTM1, MAPK14, JUN	183	481	14116	3.04698	0.104839	0.000339671	0.0875838
GOTERM_BP_ALL	GO:0048646~anatomical structure formation involved in morphogenesis	16	0.701447	5.16713e-05	NOG, PDGFA, TGFBR2, BMPR2, SMAD3, SMAD2, SMAD1, MAP3K7, PTK2, MAPK14, JUN, TRAF6, EGF, ADAM12, FRS2, BMPR1A	183	352	14116	3.50621	0.107318	0.000347111	0.089776
GOTERM_BP_ALL	GO:0051241~negative regulation of multicellular organismal process	11	0.482245	5.24405e-05	NOG, PDGFB, PDGFA, INS, TGFBR2, BMPR2, ADAM17, NFKB1, NGFR, INPP5D, FURIN	183	164	14116	5.1738	0.108825	0.000351203	0.0911119
GOTERM_BP_ALL	GO:0002053~positive regulation of mesenchymal cell proliferation	5	0.219202	5.58031e-05	IRS2, PDGFA, TGFBR2, IRS1, BMPR1A	183	17	14116	22.6872	0.115385	0.000372584	0.0969514
GOTERM_BP_ALL	GO:0070555~response to interleukin-1	5	0.219202	5.58031e-05	IRAK1, MYD88, RELA, RIPK2, SRC	183	17	14116	22.6872	0.115385	0.000372584	0.0969514
GOTERM_BP_ALL	GO:0050871~positive regulation of B cell activation	6	0.263043	5.97117e-05	STAT6, STAT5A, TICAM1, STAT5B, INPP5D, TGFB1	183	33	14116	14.0248	0.122949	0.000397468	0.103739
GOTERM_BP_ALL	GO:0009892~negative regulation of metabolic process	25	1.09601	6.52892e-05	PDGFB, PDGFA, NFKB1, ITGB3, TGFB1, INS, ITGAV, INPP5D, UBE2D1, INSR, BMP2, SMAD7, SMAD6, RELA, SMAD4, YWHAB, SMAD3, SMAD2, SKI, SMAD1, FURIN, STAT3, JUN, SMURF2, UBB	183	780	14116	2.47233	0.133632	0.000433275	0.113424
GOTERM_BP_ALL	GO:0032355~response to estradiol stimulus	7	0.306883	6.53684e-05	PDGFB, PDGFA, STAT5B, PDGFRA, INSR, STAT3, TGFB1	183	54	14116	9.99919	0.133782	0.000432494	0.113561
GOTERM_BP_ALL	GO:0042476~odontogenesis	7	0.306883	6.53684e-05	ACVR2B, BMP2, PDGFRA, TRAF6, CHUK, TGFB1, BMPR1A	183	54	14116	9.99919	0.133782	0.000432494	0.113561
GOTERM_BP_ALL	GO:0008285~negative regulation of cell proliferation	16	0.701447	6.87464e-05	CER1, PTPN6, BMP2, NOG, TGFBR2, SMAD4, SMAD3, SMAD2, SKI, SMAD1, TGFB1, NCK2, JUN, HGS, INPP5D, CSK	183	361	14116	3.4188	0.140188	0.000453474	0.119426
GOTERM_BP_ALL	GO:0010464~regulation of mesenchymal cell proliferation	5	0.219202	7.10264e-05	IRS2, PDGFA, TGFBR2, IRS1, BMPR1A	183	18	14116	21.4268	0.144484	0.000467108	0.123385
GOTERM_BP_ALL	GO:0045646~regulation of erythrocyte differentiation	5	0.219202	7.10264e-05	ACVR2A, MAPK14, STAT5A, STAT5B, INPP5D	183	18	14116	21.4268	0.144484	0.000467108	0.123385
GOTERM_BP_ALL	GO:0033993~response to lipid	5	0.219202	7.10264e-05	EGFR, TGFBR1, TGFBR2, SMAD2, TGFB1	183	18	14116	21.4268	0.144484	0.000467108	0.123385
GOTERM_BP_ALL	GO:0033160~positive regulation of protein import into nucleus, translocation	4	0.175362	7.10327e-05	TGFBR1, SMAD4, TGFB1, BMPR1A	183	7	14116	44.0781	0.144496	0.000465756	0.123396
GOTERM_BP_ALL	GO:0010718~positive regulation of epithelial to mesenchymal transition	4	0.175362	7.10327e-05	SMAD4, SMAD3, SMAD2, TGFB1	183	7	14116	44.0781	0.144496	0.000465756	0.123396
GOTERM_BP_ALL	GO:0010770~positive regulation of cell morphogenesis involved in differentiation	4	0.175362	7.10327e-05	SMAD4, SMAD3, SMAD2, TGFB1	183	7	14116	44.0781	0.144496	0.000465756	0.123396
GOTERM_BP_ALL	GO:0045165~cell fate commitment	10	0.438404	7.85907e-05	SPRY2, CDC42, SPRY1, BMP2, TGFBR1, SMAD5, SMAD4, SMAD2, SMAD1, FRS2	183	139	14116	5.5494	0.158585	0.000513768	0.136517
GOTERM_BP_ALL	GO:0045216~cell-cell junction organization	6	0.263043	7.99882e-05	CDC42, TLN1, SMAD7, PRKCI, SMAD3, TGFB1	183	35	14116	13.2234	0.161165	0.000521351	0.138943
GOTERM_BP_ALL	GO:0045621~positive regulation of lymphocyte differentiation	6	0.263043	7.99882e-05	CD86, CD80, STAT5A, STAT5B, TGFBR2, INPP5D	183	35	14116	13.2234	0.161165	0.000521351	0.138943
GOTERM_BP_ALL	GO:0009952~anterior/posterior pattern formation	10	0.438404	8.30707e-05	CER1, ACVR2A, ACVR2B, CRKL, TGFBR1, SMAD4, BMPR2, SMAD2, FRS2, BMPR1A	183	140	14116	5.50976	0.166827	0.000539836	0.144294
GOTERM_BP_ALL	GO:0070482~response to oxygen levels	10	0.438404	8.77635e-05	SMAD9, PDGFB, PDGFA, TGFBR1, STAT5B, PDGFRA, SMAD4, ADAM17, SMAD3, TGFB1	183	141	14116	5.47068	0.175374	0.000568643	0.152439
GOTERM_BP_ALL	GO:0046626~regulation of insulin receptor signaling pathway	5	0.219202	8.90637e-05	GRB10, INS, RELA, IRS1, SRC	183	19	14116	20.2991	0.177726	0.000575368	0.154696
GOTERM_BP_ALL	GO:0045076~regulation of interleukin-2 biosynthetic process	5	0.219202	8.90637e-05	CD86, CD80, STAT5A, STAT5B, CD28	183	19	14116	20.2991	0.177726	0.000575368	0.154696
GOTERM_BP_ALL	GO:0010648~negative regulation of cell communication	13	0.569925	9.02357e-05	CER1, NOG, SMAD7, SMAD6, RELA, NFKBIA, SKI, IRS1, GRB10, HGS, NGFR, SMURF1, INPP5D	183	248	14116	4.04345	0.179841	0.000581229	0.15673
GOTERM_BP_ALL	GO:0031331~positive regulation of cellular catabolic process	6	0.263043	9.1926e-05	IRS2, INS, SMAD7, FURIN, INSR, IRS1	183	36	14116	12.8561	0.182881	0.000590383	0.159663
GOTERM_BP_ALL	GO:0010638~positive regulation of organelle organization	8	0.350723	9.59758e-05	NCK2, INS, NCK1, RAC1, SMAD3, EGF, INSR, CD28	183	83	14116	7.43485	0.19012	0.000614589	0.166692
GOTERM_BP_ALL	GO:0010556~regulation of macromolecule biosynthetic process	59	2.58658	0.000102548	HRAS, PDGFB, PDGFA, STAT5A, STAT5B, TLR3, NFKB1, NFKB2, TGFB1, FOS, MYD88, TICAM1, SHC1, INSR, IRAK1, IRS2, RELA, IRS1, MAPK1, NCK2, ACVR2B, CD86, CD80, JUN, NCK1, PDGFRA, RIPK2, UBB, NFKBIA, ITGB3, ATF2, STAT6, KRAS, INS, SQSTM1, ITGAV, INPP5D, TRAF6, CD28, BMP2, SMAD9, MAP2K1, SMAD7, TGFBR1, SMAD6, SMAD5, YWHAB, SMAD4, SMAD3, SKI, SMAD2, SMAD1, STAT1, STAT3, MAPK14, IKBKG, SMURF2, IKBKB, CRK	183	2830	14116	1.60815	0.201731	0.000654757	0.178098
GOTERM_BP_ALL	GO:0009889~regulation of biosynthetic process	61	2.67427	0.000106987	HRAS, PDGFB, PDGFA, STAT5A, STAT5B, TLR3, NFKB1, NFKB2, TGFB1, FOS, MYD88, TICAM1, SHC1, INSR, EGFR, IRAK1, IRS2, RELA, IRS1, MAPK1, NCK2, ACVR2B, CD86, CD80, JUN, NCK1, PDGFRA, RIPK2, UBB, NFKBIA, ITGB3, ATF2, STAT6, KRAS, INS, SQSTM1, ITGAV, INPP5D, TRAF6, CD28, BMP2, SMAD9, MAP2K1, SMAD7, TGFBR1, SMAD6, SMAD5, YWHAB, SMAD4, SMAD3, SKI, SMAD2, SMAD1, STAT1, STAT3, MAPK14, NTRK1, IKBKG, SMURF2, …	183	2966	14116	1.58642	0.209479	0.000681109	0.185799
GOTERM_BP_ALL	GO:0060396~growth hormone receptor signaling pathway	4	0.175362	0.000112574	STAT5A, STAT5B, STAT3, PIK3R1	183	8	14116	38.5683	0.219124	0.000714596	0.195493
GOTERM_BP_ALL	GO:0046907~intracellular transport	22	0.964489	0.000114089	CLTA, MAP2K1, STAM2, AP2S1, YWHAB, PRKCI, NFKBIA, CLTC, TGFB1, MAPK1, AP2B1, AP2A2, AP2A1, SQSTM1, JUN, ZFYVE16, ZFYVE9, HGS, STAM, SMURF1, SH3GL2, AP2M1	183	657	14116	2.58296	0.22172	0.000722126	0.198122
GOTERM_BP_ALL	GO:0007610~behavior	18	0.789128	0.000121031	HRAS, MAP2K1, PDGFB, PIK3CB, PDGFA, STAT3, MAPK1, FOS, NRAS, KRAS, FYN, MAPK14, JUN, RAC1, PDGFRB, RALA, SHC3, NGF	183	469	14116	2.96047	0.2335	0.000763848	0.210165
GOTERM_BP_ALL	GO:0042475~odontogenesis of dentine-containing tooth	6	0.263043	0.000136071	ACVR2B, BMP2, PDGFRA, TRAF6, CHUK, BMPR1A	183	39	14116	11.8672	0.258417	0.000856277	0.236252
GOTERM_BP_ALL	GO:0045893~positive regulation of transcription, DNA-dependent	18	0.789128	0.000148241	BMP2, STAT5A, RELA, SMAD5, STAT5B, SMAD4, NFKBIA, SMAD3, NFKB1, SMAD2, SMAD1, STAT3, TGFB1, STAT6, FOS, SQSTM1, MAPK14, JUN	183	477	14116	2.91082	0.277985	0.000930164	0.257356
GOTERM_BP_ALL	GO:0031324~negative regulation of cellular metabolic process	23	1.00833	0.000148807	BMP2, PDGFB, PDGFA, SMAD7, SMAD6, YWHAB, SMAD4, SMAD3, SMAD2, SKI, NFKB1, ITGB3, FURIN, STAT3, TGFB1, INS, JUN, ITGAV, SMURF2, UBB, INPP5D, UBE2D1, INSR	183	720	14116	2.46409	0.278882	0.000931056	0.258338
GOTERM_BP_ALL	GO:0031344~regulation of cell projection organization	8	0.350723	0.000149279	CDC42, PTK2, TGFBR1, RAC1, RALA, SMAD1, NGFR, NGF	183	89	14116	6.93363	0.27963	0.000931357	0.259156
GOTERM_BP_ALL	GO:0043523~regulation of neuron apoptosis	8	0.350723	0.00016013	NRAS, HRAS, KRAS, JUN, NTRK1, FURIN, RASA1, NGF	183	90	14116	6.85659	0.296604	0.000996202	0.27797
GOTERM_BP_ALL	GO:0008104~protein localization	26	1.13985	0.000167239	TLN1, CLTA, STAM2, NFKBIB, AP2S1, NFKBIA, CLTC, TGFB1, CDC42, AP2B1, SQSTM1, ZFYVE9, ZFYVE16, STAM, AP2M1, EGFR, LYN, YWHAB, PRKCI, EPS15, MAPK1, AP2A2, AP2A1, JUN, HGS, SMURF1	183	882	14116	2.27387	0.307506	0.00103747	0.290294
GOTERM_BP_ALL	GO:0060416~response to growth hormone stimulus	4	0.175362	0.000167259	STAT5A, STAT5B, STAT3, PIK3R1	183	9	14116	34.2829	0.307536	0.00103467	0.290328
GOTERM_BP_ALL	GO:0033158~regulation of protein import into nucleus, translocation	4	0.175362	0.000167259	TGFBR1, SMAD4, TGFB1, BMPR1A	183	9	14116	34.2829	0.307536	0.00103467	0.290328
GOTERM_BP_ALL	GO:0007010~cytoskeleton organization	17	0.745287	0.000167506	HRAS, TLN1, PDGFB, BCAR1, PRKCI, RAF1, CDC42, NCK2, NRAS, PTK2, KRAS, PAK2, NCK1, RAC1, RALA, PAK1, CRK	183	436	14116	3.00762	0.307912	0.00103329	0.290756
GOTERM_BP_ALL	GO:0032103~positive regulation of response to external stimulus	7	0.306883	0.000170592	ADAM10, PDGFB, STAT5A, STAT5B, ADAM17, SMAD3, TGFB1	183	64	14116	8.43682	0.312588	0.00104937	0.296105
GOTERM_BP_ALL	GO:0001649~osteoblast differentiation	6	0.263043	0.000194858	NOG, BMP2, INS, SMAD5, SMAD3, SMAD1	183	42	14116	11.0195	0.348283	0.00119522	0.338158
GOTERM_BP_ALL	GO:0042058~regulation of epidermal growth factor receptor signaling pathway	5	0.219202	0.000195432	NCK2, SOS1, ADAM17, SHC1, EGF	183	23	14116	16.7688	0.349105	0.0011954	0.339153
GOTERM_BP_ALL	GO:0010605~negative regulation of macromolecule metabolic process	23	1.00833	0.000195519	BMP2, SMAD7, SMAD6, RELA, YWHAB, SMAD4, SMAD3, SMAD2, SKI, NFKB1, ITGB3, SMAD1, FURIN, STAT3, TGFB1, INS, JUN, ITGAV, SMURF2, UBB, INPP5D, UBE2D1, INSR	183	734	14116	2.41709	0.34923	0.00119262	0.339304
GOTERM_BP_ALL	GO:0032535~regulation of cellular component size	13	0.569925	0.000207236	ADAM10, PDGFB, TGFBR1, SMAD4, SMAD3, TGFB1, NCK2, INS, NCK1, RAC1, ADAM17, RASA1, NGF	183	271	14116	3.70028	0.36577	0.00126054	0.359602
GOTERM_BP_ALL	GO:0032101~regulation of response to external stimulus	10	0.438404	0.000218945	ADAM10, PDGFB, PDGFA, INS, STAT5A, STAT5B, TGFBR2, ADAM17, SMAD3, TGFB1	183	159	14116	4.85136	0.381881	0.00132805	0.379884
GOTERM_BP_ALL	GO:0006935~chemotaxis	10	0.438404	0.000229387	MAPK1, HRAS, MAP2K1, PDGFB, PDGFA, PIK3CB, MAPK14, RAC1, RALA, PDGFRB	183	160	14116	4.82104	0.395903	0.00138752	0.397967
GOTERM_BP_ALL	GO:0042330~taxis	10	0.438404	0.000229387	MAPK1, HRAS, MAP2K1, PDGFB, PDGFA, PIK3CB, MAPK14, RAC1, RALA, PDGFRB	183	160	14116	4.82104	0.395903	0.00138752	0.397967
GOTERM_BP_ALL	GO:0007154~cell communication	24	1.05217	0.000232156	BMP2, ADAM10, LYN, PDGFA, GRB2, BMPR2, SMAD2, TGFB1, MAPK1, FOS, SPRY2, ACVR2B, PTK2, CD86, SPRY1, GRB10, CD80, INS, JUN, SH3KBP1, RIT2, UBB, SHC3, FRS2	183	795	14116	2.32865	0.399568	0.00140041	0.402762
GOTERM_BP_ALL	GO:0032925~regulation of activin receptor signaling pathway	4	0.175362	0.000236677	ACVR2A, ACVR2B, SMAD7, SKI	183	10	14116	30.8546	0.405503	0.00142375	0.41059
GOTERM_BP_ALL	GO:0043550~regulation of lipid kinase activity	4	0.175362	0.000236677	CDC42, RAC1, IRS1, TGFB1	183	10	14116	30.8546	0.405503	0.00142375	0.41059
GOTERM_BP_ALL	GO:0045725~positive regulation of glycogen biosynthetic process	4	0.175362	0.000236677	IRS2, INS, INSR, IRS1	183	10	14116	30.8546	0.405503	0.00142375	0.41059
GOTERM_BP_ALL	GO:0001822~kidney development	8	0.350723	0.000239441	ACVR2B, SPRY1, NOG, BMP2, TGFBR1, SMAD4, PDGFRB, SMAD1	183	96	14116	6.42805	0.409104	0.00143644	0.415376
GOTERM_BP_ALL	GO:0009894~regulation of catabolic process	8	0.350723	0.000239441	IRS2, INS, SMAD7, RELA, HGS, FURIN, INSR, IRS1	183	96	14116	6.42805	0.409104	0.00143644	0.415376
GOTERM_BP_ALL	GO:0043123~positive regulation of I-kappaB kinase/NF-kappaB cascade	8	0.350723	0.000255296	MAP3K7, MYD88, RELA, TICAM1, TLR3, RIPK2, TRAF6, TAB2	183	97	14116	6.36178	0.429337	0.00152732	0.442823
GOTERM_BP_ALL	GO:0051179~localization	60	2.63043	0.000261545	CLTA, HRAS, TLN1, PDGFB, STAT5A, AP2S1, BCAR1, STAT5B, EPS15L1, CLTC, TGFB1, CDC42, AP2B1, ZFYVE9, ZFYVE16, STAM, EGFR, LYN, ARHGEF7, PRKCI, MAPK1, NCK2, ACVR2B, JUN, NCK1, LCK, SH3KBP1, ADAM17, PDGFRB, EPN1, SH3GL2, CER1, STAM2, NFKBIB, NFKBIA, SRC, PTK2, KRAS, SQSTM1, INS, ITGAV, RAC1, YES1, FN1, AP2M1, MAP2K1, SMAD7, TGFBR1, TGFBR2, YWHAB, SMAD2, FURIN, VAV1, EPS15, NRAS, AP2A2, AP2A1, FYN, HG…	183	2993	14116	1.54634	0.43712	0.00156044	0.453639
GOTERM_BP_ALL	GO:0010743~regulation of foam cell differentiation	5	0.219202	0.000273624	ITGAV, NFKBIA, MAPK9, NFKB1, ITGB3	183	25	14116	15.4273	0.451865	0.00162803	0.474542
GOTERM_BP_ALL	GO:0032768~regulation of monooxygenase activity	5	0.219202	0.000273624	EGFR, ACVR2A, KRAS, INS, NFKB1	183	25	14116	15.4273	0.451865	0.00162803	0.474542
GOTERM_BP_ALL	GO:0007267~cell-cell signaling	20	0.876808	0.000276037	BMP2, ADAM10, LYN, PDGFA, GRB2, SMAD2, MAPK1, SPRY2, ACVR2B, PTK2, CD86, SPRY1, GRB10, CD80, INS, SH3KBP1, UBB, RIT2, SHC3, FRS2	183	600	14116	2.57122	0.454764	0.00163795	0.478718
GOTERM_BP_ALL	GO:0007229~integrin-mediated signaling pathway	7	0.306883	0.000279896	PTK2, ADAM10, ITGAV, BCAR1, ITGB3, VAV1, ITGA2B	183	70	14116	7.71366	0.459368	0.00165635	0.485395
GOTERM_BP_ALL	GO:0045834~positive regulation of lipid metabolic process	6	0.263043	0.000301193	CDC42, IRS2, INS, RAC1, IRS1, TGFB1	183	46	14116	10.0613	0.484088	0.0017775	0.522237
GOTERM_BP_ALL	GO:0048660~regulation of smooth muscle cell proliferation	6	0.263043	0.000301193	EGFR, PDGFB, JUN, STAT5B, TGFBR2, STAT1	183	46	14116	10.0613	0.484088	0.0017775	0.522237
GOTERM_BP_ALL	GO:0050767~regulation of neurogenesis	10	0.438404	0.000301661	NOG, PTK2, BMP2, LYN, RELA, SMAD1, NGFR, TGFB1, BMPR1A, NGF	183	166	14116	4.64678	0.484619	0.0017755	0.523047
GOTERM_BP_ALL	GO:0031326~regulation of cellular biosynthetic process	59	2.58658	0.000316776	HRAS, PDGFB, PDGFA, STAT5A, STAT5B, TLR3, NFKB1, NFKB2, TGFB1, FOS, MYD88, TICAM1, SHC1, INSR, EGFR, IRAK1, IRS2, RELA, IRS1, MAPK1, NCK2, ACVR2B, CD86, CD80, JUN, NCK1, PDGFRA, RIPK2, UBB, NFKBIA, ATF2, STAT6, KRAS, INS, SQSTM1, INPP5D, TRAF6, CD28, BMP2, SMAD9, MAP2K1, SMAD7, TGFBR1, SMAD6, SMAD5, YWHAB, SMAD4, SMAD3, SKI, SMAD2, SMAD1, STAT1, STAT3, MAPK14, NTRK1, IKBKG, SMURF2, IKBKB, CRK	183	2947	14116	1.5443	0.501457	0.00185941	0.549186
GOTERM_BP_ALL	GO:0051897~positive regulation of protein kinase B signaling cascade	4	0.175362	0.000322347	INS, TGFBR1, INSR, TGFB1	183	11	14116	28.0497	0.507525	0.00188705	0.558821
GOTERM_BP_ALL	GO:0001568~blood vessel development	12	0.526085	0.000339017	MAP3K7, PTK2, CRKL, PDGFA, SMAD7, MAPK14, JUN, ITGAV, TGFBR1, TGFBR2, EGF, RASA1	183	245	14116	3.77812	0.525241	0.00197928	0.587639
GOTERM_BP_ALL	GO:0001666~response to hypoxia	9	0.394564	0.000342696	SMAD9, PDGFB, PDGFA, TGFBR1, STAT5B, SMAD4, ADAM17, SMAD3, TGFB1	183	134	14116	5.18082	0.529063	0.00199544	0.593997
GOTERM_BP_ALL	GO:0046661~male sex differentiation	7	0.306883	0.000351997	ACVR2A, SMAD9, STAT5A, STAT5B, SMAD5, PDGFRA, BMPR1A	183	73	14116	7.39666	0.538592	0.00204413	0.610072
GOTERM_BP_ALL	GO:0048732~gland development	9	0.394564	0.000360337	EGFR, IRS2, NOG, CRKL, STAT5A, TGFBR1, STAT5B, IRS1, TGFB1	183	135	14116	5.14244	0.546973	0.00208701	0.624484
GOTERM_BP_ALL	GO:0045936~negative regulation of phosphate metabolic process	6	0.263043	0.000368499	SMAD7, JUN, SMAD6, YWHAB, INSR, TGFB1	183	48	14116	9.64208	0.555027	0.00212863	0.638587
GOTERM_BP_ALL	GO:0010721~negative regulation of cell development	6	0.263043	0.000368499	NOG, PTK2, SMAD7, NGFR, TGFB1, BMPR1A	183	48	14116	9.64208	0.555027	0.00212863	0.638587
GOTERM_BP_ALL	GO:0010563~negative regulation of phosphorus metabolic process	6	0.263043	0.000368499	SMAD7, JUN, SMAD6, YWHAB, INSR, TGFB1	183	48	14116	9.64208	0.555027	0.00212863	0.638587
GOTERM_BP_ALL	GO:0030098~lymphocyte differentiation	8	0.350723	0.000369094	STAT5A, NTRK1, LCK, STAT5B, ADAM17, PIK3R1, TGFB1, CD28	183	103	14116	5.99119	0.555608	0.00212647	0.639615
GOTERM_BP_ALL	GO:0060341~regulation of cellular localization	12	0.526085	0.000375521	INS, NFKBIB, TGFBR1, SMAD4, SMAD3, NFKBIA, TRAF6, EGF, TGFB1, BMPR1A, NGF, PTPN11	183	248	14116	3.73242	0.561841	0.00215781	0.650718
GOTERM_BP_ALL	GO:0007498~mesoderm development	7	0.306883	0.000379009	ACVR2A, ACVR2B, BMPR2, SMAD3, SMAD2, SMAD1, BMPR1A	183	74	14116	7.29671	0.565188	0.00217216	0.656745
GOTERM_BP_ALL	GO:0009896~positive regulation of catabolic process	6	0.263043	0.000406132	IRS2, INS, SMAD7, FURIN, INSR, IRS1	183	49	14116	9.4453	0.59035	0.0023214	0.703586
GOTERM_BP_ALL	GO:0001944~vasculature development	12	0.526085	0.000417575	MAP3K7, PTK2, CRKL, PDGFA, SMAD7, MAPK14, JUN, ITGAV, TGFBR1, TGFBR2, EGF, RASA1	183	251	14116	3.68781	0.600525	0.00238055	0.723343
GOTERM_BP_ALL	GO:0035020~regulation of Rac protein signal transduction	4	0.175362	0.000425727	NRAS, HRAS, KRAS, CRK	183	12	14116	25.7122	0.607619	0.0024207	0.737416
GOTERM_BP_ALL	GO:0051259~protein oligomerization	10	0.438404	0.000426425	IRAK1, VWF, HRAS, MAP2K1, BRAF, GRB2, YWHAB, SKI, INSR, IRS1	183	174	14116	4.43314	0.60822	0.0024184	0.738619
GOTERM_BP_ALL	GO:0002260~lymphocyte homeostasis	5	0.219202	0.000429718	STAT5A, IKBKG, STAT5B, IKBKB, TGFB1	183	28	14116	13.7744	0.611046	0.00243079	0.744303
GOTERM_BP_ALL	GO:0051056~regulation of small GTPase mediated signal transduction	12	0.526085	0.000431055	NRAS, HRAS, KRAS, MAP2K1, ARHGEF7, SOS1, RAC1, CRK, VAV1, RAPGEF1, RASA1, RALGDS	183	252	14116	3.67317	0.612187	0.00243208	0.74661
GOTERM_BP_ALL	GO:0006357~regulation of transcription from RNA polymerase II promoter	22	0.964489	0.000450054	BMP2, MAP2K1, SMAD7, STAT5A, RELA, SMAD5, STAT5B, SMAD4, NFKBIA, SMAD3, SMAD2, SKI, NFKB1, SMAD1, STAT3, TGFB1, STAT6, FOS, SQSTM1, MAPK14, JUN, CRK	183	727	14116	2.33426	0.628048	0.00253266	0.779396
GOTERM_BP_ALL	GO:0048634~regulation of muscle development	6	0.263043	0.000490021	NOG, TGFBR2, SMAD3, UBB, NGFR, TGFB1	183	51	14116	9.0749	0.65933	0.00275028	0.848334
GOTERM_BP_ALL	GO:0050864~regulation of B cell activation	6	0.263043	0.000490021	STAT6, STAT5A, TICAM1, STAT5B, INPP5D, TGFB1	183	51	14116	9.0749	0.65933	0.00275028	0.848334
GOTERM_BP_ALL	GO:0046628~positive regulation of insulin receptor signaling pathway	3	0.131521	0.00049178	INS, IRS1, SRC	183	3	14116	77.1366	0.660644	0.0027531	0.851366
GOTERM_BP_ALL	GO:0050921~positive regulation of chemotaxis	5	0.219202	0.000493489	ADAM10, PDGFB, ADAM17, SMAD3, TGFB1	183	29	14116	13.2994	0.661916	0.00275564	0.854313
GOTERM_BP_ALL	GO:0033043~regulation of organelle organization	11	0.482245	0.000514296	CDC42, NCK2, PDGFA, INS, NCK1, RAC1, SMAD3, EGF, INSR, RASA1, CD28	183	217	14116	3.91015	0.677031	0.00286442	0.890183
GOTERM_BP_ALL	GO:0022613~ribonucleoprotein complex biogenesis	10	0.438404	0.000545705	DIS3, EXOSC8, EXOSC9, EXOSC6, EXOSC7, EXOSC4, EXOSC5, EXOSC2, EXOSC3, EXOSC1	183	180	14116	4.28537	0.698577	0.00303145	0.944305
GOTERM_BP_ALL	GO:0001655~urogenital system development	8	0.350723	0.000549743	ACVR2B, SPRY1, NOG, BMP2, TGFBR1, SMAD4, PDGFRB, SMAD1	183	110	14116	5.60994	0.701241	0.00304615	0.951261
GOTERM_BP_ALL	GO:0045638~negative regulation of myeloid cell differentiation	5	0.219202	0.000563718	STAT5A, STAT5B, NFKBIA, TLR3, INPP5D	183	30	14116	12.8561	0.71028	0.00311564	0.975332
GOTERM_BP_ALL	GO:0009798~axis specification	5	0.219202	0.000563718	CER1, SMAD6, SMAD2, FRS2, BMPR1A	183	30	14116	12.8561	0.71028	0.00311564	0.975332
GOTERM_BP_ALL	GO:0032388~positive regulation of intracellular transport	5	0.219202	0.000563718	TGFBR1, SMAD4, SMAD3, TGFB1, BMPR1A	183	30	14116	12.8561	0.71028	0.00311564	0.975332
GOTERM_BP_ALL	GO:0032368~regulation of lipid transport	5	0.219202	0.000563718	IRS2, ITGAV, NFKBIA, NFKB1, ITGB3	183	30	14116	12.8561	0.71028	0.00311564	0.975332
GOTERM_BP_ALL	GO:0009991~response to extracellular stimulus	11	0.482245	0.000572899	FOS, BMP2, LYN, PDGFA, RELA, JUN, TGFBR2, BMPR2, STAT1, INSR, TGFB1	183	220	14116	3.85683	0.716068	0.00315837	0.991142
GOTERM_BP_ALL	GO:0007611~learning or memory	8	0.350723	0.000580464	NRAS, FOS, HRAS, KRAS, FYN, JUN, SHC3, NGF	183	111	14116	5.5594	0.72075	0.00319201	1.00417
GOTERM_BP_ALL	GO:0006955~immune response	21	0.920649	0.000592387	EXOSC9, LYN, SMAD6, RELA, SMAD3, TLR3, NFKB2, VAV1, TGFB1, CD86, MYD88, SQSTM1, TICAM1, IKBKG, ADAM17, INPP5D, TRAF6, CHUK, PAG1, CD28, BMPR1A	183	690	14116	2.34764	0.727974	0.00324936	1.02469
GOTERM_BP_ALL	GO:0048705~skeletal system morphogenesis	8	0.350723	0.000612534	ACVR2B, NOG, TGFBR1, TGFBR2, PDGFRA, PDGFRB, BMPR1B, TGFB1	183	112	14116	5.50976	0.73976	0.00335135	1.05937
GOTERM_BP_ALL	GO:0033036~macromolecule localization	28	1.22753	0.000630466	TLN1, CLTA, STAM2, NFKBIB, STAT5A, AP2S1, STAT5B, NFKBIA, CLTC, TGFB1, CDC42, AP2B1, SQSTM1, ZFYVE9, ZFYVE16, STAM, AP2M1, EGFR, LYN, YWHAB, PRKCI, EPS15, MAPK1, AP2A2, AP2A1, JUN, HGS, SMURF1	183	1076	14116	2.00727	0.749819	0.00344076	1.09022
GOTERM_BP_ALL	GO:0002706~regulation of lymphocyte mediated immunity	6	0.263043	0.000639483	MAP3K7, STAT6, STAT5A, STAT5B, TRAF6, TGFB1	183	54	14116	8.57073	0.75473	0.00348126	1.10573
GOTERM_BP_ALL	GO:0050920~regulation of chemotaxis	5	0.219202	0.000640766	ADAM10, PDGFB, ADAM17, SMAD3, TGFB1	183	31	14116	12.4414	0.75542	0.00347961	1.10794
GOTERM_BP_ALL	GO:0000187~activation of MAPK activity	7	0.306883	0.000658116	MAP2K1, PIK3CB, GAB1, SHC1, INSR, FRS2, PTPN11	183	82	14116	6.58483	0.764573	0.00356488	1.13778
GOTERM_BP_ALL	GO:0032885~regulation of polysaccharide biosynthetic process	4	0.175362	0.000691123	IRS2, INS, INSR, IRS1	183	14	14116	22.039	0.781052	0.0037342	1.19452
GOTERM_BP_ALL	GO:0005979~regulation of glycogen biosynthetic process	4	0.175362	0.000691123	IRS2, INS, INSR, IRS1	183	14	14116	22.039	0.781052	0.0037342	1.19452
GOTERM_BP_ALL	GO:0010962~regulation of glucan biosynthetic process	4	0.175362	0.000691123	IRS2, INS, INSR, IRS1	183	14	14116	22.039	0.781052	0.0037342	1.19452
GOTERM_BP_ALL	GO:0002822~regulation of adaptive immune response based on somatic recombination of immune receptors built from immunoglobulin superfamily domains	6	0.263043	0.000696172	MAP3K7, STAT6, CD86, CD80, TRAF6, TGFB1	183	55	14116	8.4149	0.783469	0.00375221	1.2032
GOTERM_BP_ALL	GO:0000902~cell morphogenesis	14	0.613766	0.000722769	EGFR, BMP2, NOG, MAP2K1, PRKCI, TGFB1, PTPN11, CDC42, PTK2, RAC1, UBB, NGFR, BMPR1B, FN1	183	356	14116	3.03346	0.795768	0.00388581	1.24889
GOTERM_BP_ALL	GO:0045582~positive regulation of T cell differentiation	5	0.219202	0.00072499	CD86, CD80, STAT5A, STAT5B, TGFBR2	183	32	14116	12.0526	0.796763	0.00388822	1.25271
GOTERM_BP_ALL	GO:0001933~negative regulation of protein amino acid phosphorylation	5	0.219202	0.00072499	SMAD7, JUN, SMAD6, INSR, TGFB1	183	32	14116	12.0526	0.796763	0.00388822	1.25271
GOTERM_BP_ALL	GO:0030168~platelet activation	5	0.219202	0.00072499	VWF, FGG, FGA, PIK3CB, FGB	183	32	14116	12.0526	0.796763	0.00388822	1.25271
GOTERM_BP_ALL	GO:0009880~embryonic pattern specification	5	0.219202	0.00072499	SMAD6, SMAD5, SMAD2, SMAD1, FRS2	183	32	14116	12.0526	0.796763	0.00388822	1.25271
GOTERM_BP_ALL	GO:0002819~regulation of adaptive immune response	6	0.263043	0.000756537	MAP3K7, STAT6, CD86, CD80, TRAF6, TGFB1	183	56	14116	8.26464	0.810382	0.00404726	1.30688
GOTERM_BP_ALL	GO:0045639~positive regulation of myeloid cell differentiation	5	0.219202	0.000816752	ACVR2A, MAPK14, JUN, STAT5A, INPP5D	183	33	14116	11.6874	0.833896	0.00435821	1.4102
GOTERM_BP_ALL	GO:0007176~regulation of epidermal growth factor receptor activity	4	0.175362	0.000855739	NCK2, ADAM17, SHC1, EGF	183	15	14116	20.5698	0.847542	0.0045548	1.47705
GOTERM_BP_ALL	GO:0032369~negative regulation of lipid transport	4	0.175362	0.000855739	IRS2, ITGAV, NFKB1, ITGB3	183	15	14116	20.5698	0.847542	0.0045548	1.47705
GOTERM_BP_ALL	GO:0032760~positive regulation of tumor necrosis factor production	4	0.175362	0.000855739	MYD88, TICAM1, TLR3, RIPK2	183	15	14116	20.5698	0.847542	0.0045548	1.47705
GOTERM_BP_ALL	GO:0032881~regulation of polysaccharide metabolic process	4	0.175362	0.000855739	IRS2, INS, INSR, IRS1	183	15	14116	20.5698	0.847542	0.0045548	1.47705
GOTERM_BP_ALL	GO:0032642~regulation of chemokine production	4	0.175362	0.000855739	TICAM1, ADAM17, TLR3, RIPK2	183	15	14116	20.5698	0.847542	0.0045548	1.47705
GOTERM_BP_ALL	GO:0031400~negative regulation of protein modification process	8	0.350723	0.000878448	SMAD7, JUN, SMAD6, YWHAB, UBB, UBE2D1, INSR, TGFB1	183	119	14116	5.18565	0.854968	0.00466415	1.51596
GOTERM_BP_ALL	GO:0002573~myeloid leukocyte differentiation	5	0.219202	0.000916415	CDC42, TGFBR2, TRAF6, CHUK, TGFB1	183	34	14116	11.3436	0.866585	0.00485361	1.58099
GOTERM_BP_ALL	GO:0000060~protein import into nucleus, translocation	5	0.219202	0.000916415	MAPK1, ZFYVE9, JUN, NFKBIA, TGFB1	183	34	14116	11.3436	0.866585	0.00485361	1.58099
GOTERM_BP_ALL	GO:0048520~positive regulation of behavior	5	0.219202	0.000916415	ADAM10, PDGFB, ADAM17, SMAD3, TGFB1	183	34	14116	11.3436	0.866585	0.00485361	1.58099
GOTERM_BP_ALL	GO:0050769~positive regulation of neurogenesis	6	0.263043	0.000961187	BMP2, LYN, RELA, SMAD1, NGFR, NGF	183	59	14116	7.8444	0.879094	0.00507801	1.65763
GOTERM_BP_ALL	GO:0070431~nucleotide-binding oligomerization domain containing 2 signaling pathway	3	0.131521	0.000975205	RELA, NFKBIA, RIPK2	183	4	14116	57.8525	0.882765	0.00513956	1.68161
GOTERM_BP_ALL	GO:0060397~JAK-STAT cascade involved in growth hormone signaling pathway	3	0.131521	0.000975205	STAT5A, STAT5B, STAT3	183	4	14116	57.8525	0.882765	0.00513956	1.68161
GOTERM_BP_ALL	GO:0034616~response to laminar fluid shear stress	3	0.131521	0.000975205	SMAD7, SMAD6, TGFB1	183	4	14116	57.8525	0.882765	0.00513956	1.68161
GOTERM_BP_ALL	GO:0070423~nucleotide-binding oligomerization domain containing signaling pathway	3	0.131521	0.000975205	RELA, NFKBIA, RIPK2	183	4	14116	57.8525	0.882765	0.00513956	1.68161
GOTERM_BP_ALL	GO:0035022~positive regulation of Rac protein signal transduction	3	0.131521	0.000975205	NRAS, HRAS, KRAS	183	4	14116	57.8525	0.882765	0.00513956	1.68161
GOTERM_BP_ALL	GO:0030030~cell projection organization	14	0.613766	0.000980081	EGFR, PDGFB, MAP2K1, PDGFA, PTPN11, NCK2, CDC42, PTK2, NCK1, RAC1, UBB, NGFR, BMPR1B, NGF	183	368	14116	2.93455	0.884015	0.00515285	1.68995
GOTERM_BP_ALL	GO:0007612~learning	6	0.263043	0.00103776	NRAS, FOS, HRAS, KRAS, FYN, JUN	183	60	14116	7.71366	0.897833	0.00544243	1.78856
GOTERM_BP_ALL	GO:0050999~regulation of nitric-oxide synthase activity	4	0.175362	0.00104327	EGFR, ACVR2A, KRAS, INS	183	16	14116	19.2842	0.899063	0.00545822	1.79798
GOTERM_BP_ALL	GO:0046579~positive regulation of Ras protein signal transduction	4	0.175362	0.00104327	NRAS, HRAS, KRAS, RAC1	183	16	14116	19.2842	0.899063	0.00545822	1.79798
GOTERM_BP_ALL	GO:0002703~regulation of leukocyte mediated immunity	6	0.263043	0.00111877	MAP3K7, STAT6, STAT5A, STAT5B, TRAF6, TGFB1	183	61	14116	7.58721	0.914507	0.00583842	1.92691
GOTERM_BP_ALL	GO:0031329~regulation of cellular catabolic process	6	0.263043	0.00111877	IRS2, INS, SMAD7, FURIN, INSR, IRS1	183	61	14116	7.58721	0.914507	0.00583842	1.92691
GOTERM_BP_ALL	GO:0001776~leukocyte homeostasis	5	0.219202	0.00114089	STAT5A, IKBKG, STAT5B, IKBKB, TGFB1	183	36	14116	10.7134	0.918567	0.00593947	1.96465
GOTERM_BP_ALL	GO:0032675~regulation of interleukin-6 production	5	0.219202	0.00114089	TICAM1, TLR3, RIPK2, INPP5D, TRAF6	183	36	14116	10.7134	0.918567	0.00593947	1.96465
GOTERM_BP_ALL	GO:0001707~mesoderm formation	5	0.219202	0.00114089	BMPR2, SMAD3, SMAD2, SMAD1, BMPR1A	183	36	14116	10.7134	0.918567	0.00593947	1.96465
GOTERM_BP_ALL	GO:0007417~central nervous system development	15	0.657606	0.00123227	EGFR, IRS2, NOG, SMAD9, LYN, TGFBR2, SMAD1, SRC, PTK2, FYN, RAC1, NGFR, SHC3, FRS2, SH3GL2	183	425	14116	2.72247	0.933394	0.00639878	2.12042
GOTERM_BP_ALL	GO:0051896~regulation of protein kinase B signaling cascade	4	0.175362	0.00125487	INS, TGFBR1, INSR, TGFB1	183	17	14116	18.1498	0.936625	0.00650048	2.15891
GOTERM_BP_ALL	GO:0051057~positive regulation of small GTPase mediated signal transduction	4	0.175362	0.00125487	NRAS, HRAS, KRAS, RAC1	183	17	14116	18.1498	0.936625	0.00650048	2.15891
GOTERM_BP_ALL	GO:0030099~myeloid cell differentiation	7	0.306883	0.00127512	CDC42, LYN, SMAD5, TGFBR2, TRAF6, CHUK, TGFB1	183	93	14116	5.80598	0.939386	0.00658959	2.19339
GOTERM_BP_ALL	GO:0045619~regulation of lymphocyte differentiation	6	0.263043	0.00129473	CD86, CD80, STAT5A, STAT5B, TGFBR2, INPP5D	183	63	14116	7.34634	0.941945	0.00667497	2.22677
GOTERM_BP_ALL	GO:0044092~negative regulation of molecular function	13	0.569925	0.00132557	IRAK1, NOG, SMAD7, SMAD6, NFKBIA, NFKB1, SPRY2, SPRY1, PAK2, INS, UBB, UBE2D1, INSR	183	334	14116	3.00232	0.945753	0.00681752	2.27923
GOTERM_BP_ALL	GO:0048332~mesoderm morphogenesis	5	0.219202	0.00140132	BMPR2, SMAD3, SMAD2, SMAD1, BMPR1A	183	38	14116	10.1496	0.954081	0.00718918	2.40799
GOTERM_BP_ALL	GO:0045767~regulation of anti-apoptosis	5	0.219202	0.00140132	SMAD7, SMAD1, RASA1, CD28, PIK3R2	183	38	14116	10.1496	0.954081	0.00718918	2.40799
GOTERM_BP_ALL	GO:0030217~T cell differentiation	6	0.263043	0.00149034	STAT5A, LCK, STAT5B, ADAM17, TGFB1, CD28	183	65	14116	7.1203	0.962248	0.00762664	2.55909
GOTERM_BP_ALL	GO:0010469~regulation of receptor activity	4	0.175362	0.00149164	NCK2, ADAM17, SHC1, EGF	183	18	14116	17.1415	0.962356	0.00761555	2.5613
GOTERM_BP_ALL	GO:0060491~regulation of cell projection assembly	4	0.175362	0.00149164	CDC42, TGFBR1, RAC1, RALA	183	18	14116	17.1415	0.962356	0.00761555	2.5613
GOTERM_BP_ALL	GO:0031053~primary microRNA processing	3	0.131521	0.00161155	SMAD3, SMAD2, SMAD1	183	5	14116	46.282	0.971086	0.00820668	2.76449
GOTERM_BP_ALL	GO:0001880~Mullerian duct regression	3	0.131521	0.00161155	SMAD9, SMAD5, BMPR1A	183	5	14116	46.282	0.971086	0.00820668	2.76449
GOTERM_BP_ALL	GO:0030182~neuron differentiation	15	0.657606	0.00163567	EGFR, MAP2K1, TGFBR1, PRKCI, SMAD4, STAT3, PTPN11, CDC42, PTK2, NTRK1, RAC1, UBB, NGFR, BMPR1B, NGF	183	438	14116	2.64166	0.97258	0.00830983	2.80531
GOTERM_BP_ALL	GO:0048468~cell development	19	0.832968	0.00168029	EGFR, NOG, BMP2, MAP2K1, LYN, SMAD5, PRKCI, SMAD3, TGFB1, PTPN11, PTK2, RAC1, UBB, NGFR, TRAF6, BMPR1B, NGF, FN1, BMPR1A	183	644	14116	2.27577	0.975145	0.00851609	2.88079
GOTERM_BP_ALL	GO:0048514~blood vessel morphogenesis	10	0.438404	0.00168238	MAP3K7, PTK2, PDGFA, SMAD7, MAPK14, JUN, TGFBR1, TGFBR2, EGF, RASA1	183	211	14116	3.65576	0.975259	0.00850703	2.88433
GOTERM_BP_ALL	GO:0001704~formation of primary germ layer	5	0.219202	0.00170059	BMPR2, SMAD3, SMAD2, SMAD1, BMPR1A	183	40	14116	9.64208	0.976231	0.00857908	2.91512
GOTERM_BP_ALL	GO:0051341~regulation of oxidoreductase activity	5	0.219202	0.00170059	EGFR, ACVR2A, KRAS, INS, NFKB1	183	40	14116	9.64208	0.976231	0.00857908	2.91512
GOTERM_BP_ALL	GO:0051222~positive regulation of protein transport	6	0.263043	0.00170687	INS, TGFBR1, SMAD4, SMAD3, TGFB1, BMPR1A	183	67	14116	6.90776	0.976557	0.00859094	2.92573
GOTERM_BP_ALL	GO:0032583~regulation of gene-specific transcription	8	0.350723	0.00175216	BMP2, INS, SMAD7, SMAD3, NFKBIA, NFKB1, SMAD2, INSR	183	134	14116	4.60517	0.978781	0.00879793	3.00225
GOTERM_BP_ALL	GO:0010907~positive regulation of glucose metabolic process	4	0.175362	0.00175462	IRS2, INS, INSR, IRS1	183	19	14116	16.2393	0.978896	0.00879017	3.0064
GOTERM_BP_ALL	GO:0048585~negative regulation of response to stimulus	7	0.306883	0.00185195	STAT6, GRB10, INS, RELA, INPP5D, IRS1, TGFB1	183	100	14116	5.39956	0.982965	0.00925488	3.17065
GOTERM_BP_ALL	GO:0048872~homeostasis of number of cells	7	0.306883	0.00185195	LYN, STAT5A, IKBKG, STAT5B, SMAD5, IKBKB, TGFB1	183	100	14116	5.39956	0.982965	0.00925488	3.17065
GOTERM_BP_ALL	GO:0007507~heart development	10	0.438404	0.00188688	ACVR2B, BMP2, CRKL, SMAD7, TGFBR1, TGFBR2, SMAD2, TAB1, INSR, BMPR1A	183	215	14116	3.58775	0.984226	0.00940737	3.22953
GOTERM_BP_ALL	GO:0032989~cellular component morphogenesis	14	0.613766	0.00193255	EGFR, BMP2, NOG, MAP2K1, PRKCI, TGFB1, PTPN11, CDC42, PTK2, RAC1, UBB, NGFR, BMPR1B, FN1	183	397	14116	2.72018	0.985734	0.00961239	3.30646
GOTERM_BP_ALL	GO:0070302~regulation of stress-activated protein kinase signaling pathway	6	0.263043	0.00194564	MAP3K7, LYN, GAB1, TLR3, RIPK2, PAK1	183	69	14116	6.70753	0.98614	0.00965544	3.32851
GOTERM_BP_ALL	GO:0015031~protein transport	21	0.920649	0.00197299	CLTA, LYN, STAM2, AP2S1, YWHAB, PRKCI, NFKBIA, CLTC, TGFB1, EPS15, MAPK1, AP2B1, AP2A2, AP2A1, JUN, ZFYVE16, ZFYVE9, HGS, STAM, SMURF1, AP2M1	183	762	14116	2.12581	0.98695	0.00976856	3.37454
GOTERM_BP_ALL	GO:0030307~positive regulation of cell growth	5	0.219202	0.00204157	ADAM10, INS, TGFBR1, ADAM17, NGF	183	42	14116	9.18293	0.988778	0.010084	3.48988
GOTERM_BP_ALL	GO:0045913~positive regulation of carbohydrate metabolic process	4	0.175362	0.00204481	IRS2, INS, INSR, IRS1	183	20	14116	15.4273	0.988858	0.0100774	3.49534
GOTERM_BP_ALL	GO:0010676~positive regulation of cellular carbohydrate metabolic process	4	0.175362	0.00204481	IRS2, INS, INSR, IRS1	183	20	14116	15.4273	0.988858	0.0100774	3.49534
GOTERM_BP_ALL	GO:0000003~reproduction	21	0.920649	0.00212943	EGFR, NOG, BMP2, SMAD9, STAT5A, TGFBR1, SMAD5, STAT5B, TGFBR2, SMAD3, SMAD1, FURIN, STAT3, TGFB1, PTPN11, FOS, ACVR2A, PDGFRA, BMPR1B, INSR, BMPR1A	183	767	14116	2.11195	0.990752	0.0104692	3.63747
GOTERM_BP_ALL	GO:0045184~establishment of protein localization	21	0.920649	0.00219489	CLTA, LYN, STAM2, AP2S1, YWHAB, PRKCI, NFKBIA, CLTC, TGFB1, EPS15, MAPK1, AP2B1, AP2A2, AP2A1, JUN, ZFYVE16, ZFYVE9, HGS, STAM, SMURF1, AP2M1	183	769	14116	2.10646	0.991993	0.0107655	3.74728
GOTERM_BP_ALL	GO:0007162~negative regulation of cell adhesion	5	0.219202	0.00222858	ADAM10, MAP2K1, RASA1, PIK3R1, TGFB1	183	43	14116	8.96937	0.992566	0.0109057	3.80376
GOTERM_BP_ALL	GO:0051171~regulation of nitrogen compound metabolic process	54	2.36738	0.00223004	HRAS, PDGFB, PDGFA, STAT5A, STAT5B, TLR3, NFKB1, NFKB2, TGFB1, FOS, MYD88, TICAM1, SHC1, INSR, EGFR, IRAK1, RELA, MAPK1, ACVR2B, CD86, CD80, JUN, PDGFRA, RIPK2, UBB, NFKBIA, MAPKAPK2, ATF2, STAT6, KRAS, INS, SQSTM1, RASA1, BMP2, SMAD9, MAP2K1, SMAD7, TGFBR1, SMAD6, SMAD5, YWHAB, SMAD4, SMAD3, SKI, SMAD2, SMAD1, STAT1, STAT3, MAPK14, NTRK1, IKBKG, SMURF2, IKBKB, CRK	183	2839	14116	1.4672	0.99259	0.0108887	3.80621
GOTERM_BP_ALL	GO:0007015~actin filament organization	6	0.263043	0.00234837	NCK2, PAK2, NCK1, BCAR1, RAC1, PRKCI	183	72	14116	6.42805	0.994289	0.0114384	4.00431
GOTERM_BP_ALL	GO:0043255~regulation of carbohydrate biosynthetic process	4	0.175362	0.00236315	IRS2, INS, INSR, IRS1	183	21	14116	14.6927	0.994472	0.0114846	4.02902
GOTERM_BP_ALL	GO:0070304~positive regulation of stress-activated protein kinase signaling pathway	4	0.175362	0.00236315	MAP3K7, LYN, TLR3, RIPK2	183	21	14116	14.6927	0.994472	0.0114846	4.02902
GOTERM_BP_ALL	GO:0045429~positive regulation of nitric oxide biosynthetic process	4	0.175362	0.00236315	EGFR, INS, TICAM1, INSR	183	21	14116	14.6927	0.994472	0.0114846	4.02902
GOTERM_BP_ALL	GO:0001702~gastrulation with mouth forming second	4	0.175362	0.00236315	ACVR2A, ACVR2B, SMAD4, FRS2	183	21	14116	14.6927	0.994472	0.0114846	4.02902
GOTERM_BP_ALL	GO:0010883~regulation of lipid storage	4	0.175362	0.00236315	ITGAV, NFKBIA, NFKB1, ITGB3	183	21	14116	14.6927	0.994472	0.0114846	4.02902
GOTERM_BP_ALL	GO:0014013~regulation of gliogenesis	4	0.175362	0.00236315	NOG, BMP2, LYN, RELA	183	21	14116	14.6927	0.994472	0.0114846	4.02902
GOTERM_BP_ALL	GO:0007252~I-kappaB phosphorylation	3	0.131521	0.00239684	MAP3K7, IKBKB, CHUK	183	6	14116	38.5683	0.994868	0.0116219	4.08534
GOTERM_BP_ALL	GO:0006952~defense response	18	0.789128	0.00253147	BMP2, LYN, RELA, STAT5B, TLR3, NFKB1, SMAD1, STAT3, TGFB1, FOS, MYD88, INS, TICAM1, RAC1, RIPK2, BMPR1B, NGF, FN1	183	615	14116	2.25766	0.996185	0.0122445	4.31008
GOTERM_BP_ALL	GO:0042326~negative regulation of phosphorylation	5	0.219202	0.00263739	SMAD7, JUN, SMAD6, INSR, TGFB1	183	45	14116	8.57073	0.996979	0.0127263	4.48655
GOTERM_BP_ALL	GO:0050768~negative regulation of neurogenesis	5	0.219202	0.00263739	NOG, PTK2, NGFR, TGFB1, BMPR1A	183	45	14116	8.57073	0.996979	0.0127263	4.48655
GOTERM_BP_ALL	GO:0001763~morphogenesis of a branching structure	6	0.263043	0.00264851	SPRY2, BMP2, TGFBR2, SMAD4, EGF, TGFB1	183	74	14116	6.25432	0.997052	0.0127517	4.50505
GOTERM_BP_ALL	GO:0050795~regulation of behavior	5	0.219202	0.00285989	ADAM10, PDGFB, ADAM17, SMAD3, TGFB1	183	46	14116	8.38441	0.998149	0.0137338	4.85624
GOTERM_BP_ALL	GO:0043408~regulation of MAPKKK cascade	7	0.306883	0.00286113	MAP3K7, INS, GAB1, TLR3, RIPK2, PAK1, INSR	183	109	14116	4.95373	0.998154	0.0137098	4.8583
GOTERM_BP_ALL	GO:0007423~sensory organ development	10	0.438404	0.00290832	EGFR, SPRY2, NOG, PDGFA, PDGFRA, PRKCI, BMPR1B, FRS2, STAT3, TGFB1	183	229	14116	3.36841	0.998337	0.0139044	4.93654
GOTERM_BP_ALL	GO:0007626~locomotory behavior	11	0.482245	0.00295787	MAPK1, HRAS, MAP2K1, PDGFB, PDGFA, PIK3CB, MAPK14, RAC1, RALA, PDGFRB, NGF	183	274	14116	3.09673	0.998509	0.0141093	5.01861
GOTERM_BP_ALL	GO:0034660~ncRNA metabolic process	10	0.438404	0.00299837	DIS3, EXOSC8, EXOSC9, EXOSC6, EXOSC7, EXOSC4, EXOSC5, EXOSC2, EXOSC3, EXOSC1	183	230	14116	3.35377	0.998636	0.0142705	5.08566
GOTERM_BP_ALL	GO:0009890~negative regulation of biosynthetic process	17	0.745287	0.00305779	BMP2, PDGFB, PDGFA, SMAD7, YWHAB, SMAD4, SMAD3, SKI, NFKB1, SMAD2, ITGB3, STAT3, TGFB1, INS, ITGAV, SMURF2, INPP5D	183	573	14116	2.28852	0.998803	0.0145202	5.18392
GOTERM_BP_ALL	GO:0048638~regulation of developmental growth	5	0.219202	0.0030949	NOG, TGFBR2, UBB, INSR, NGF	183	47	14116	8.20602	0.998897	0.0146637	5.24525
GOTERM_BP_ALL	GO:0019219~regulation of nucleobase, nucleoside, nucleotide and nucleic acid metabolic process	53	2.32354	0.00311534	HRAS, PDGFB, PDGFA, STAT5A, STAT5B, TLR3, NFKB1, NFKB2, TGFB1, FOS, MYD88, TICAM1, SHC1, INSR, IRAK1, RELA, MAPK1, ACVR2B, CD86, CD80, JUN, PDGFRA, RIPK2, UBB, NFKBIA, MAPKAPK2, ATF2, STAT6, KRAS, INS, SQSTM1, RASA1, BMP2, SMAD9, MAP2K1, SMAD7, TGFBR1, SMAD6, SMAD5, YWHAB, SMAD4, SMAD3, SKI, SMAD2, SMAD1, STAT1, STAT3, MAPK14, NTRK1, IKBKG, SMURF2, IKBKB, CRK	183	2814	14116	1.45282	0.998946	0.0147283	5.27902
GOTERM_BP_ALL	GO:0045579~positive regulation of B cell differentiation	3	0.131521	0.00332716	STAT5A, STAT5B, INPP5D	183	7	14116	33.0585	0.999339	0.0156898	5.62825
GOTERM_BP_ALL	GO:0032743~positive regulation of interleukin-2 production	3	0.131521	0.00332716	MAP3K7, RIPK2, TRAF6	183	7	14116	33.0585	0.999339	0.0156898	5.62825
GOTERM_BP_ALL	GO:0060263~regulation of respiratory burst	3	0.131521	0.00332716	INS, RAC1, INSR	183	7	14116	33.0585	0.999339	0.0156898	5.62825
GOTERM_BP_ALL	GO:0060033~anatomical structure regression	3	0.131521	0.00332716	SMAD9, SMAD5, BMPR1A	183	7	14116	33.0585	0.999339	0.0156898	5.62825
GOTERM_BP_ALL	GO:0032494~response to peptidoglycan	3	0.131521	0.00332716	MAPK14, NFKBIA, RIPK2	183	7	14116	33.0585	0.999339	0.0156898	5.62825
GOTERM_BP_ALL	GO:0043410~positive regulation of MAPKKK cascade	5	0.219202	0.00334275	MAP3K7, INS, TLR3, RIPK2, INSR	183	48	14116	8.03506	0.999361	0.0157291	5.6539
GOTERM_BP_ALL	GO:0045793~positive regulation of cell size	5	0.219202	0.00334275	ADAM10, INS, TGFBR1, ADAM17, NGF	183	48	14116	8.03506	0.999361	0.0157291	5.6539
GOTERM_BP_ALL	GO:0007548~sex differentiation	8	0.350723	0.00342816	ACVR2A, SMAD9, STAT5A, STAT5B, SMAD5, PDGFRA, BMPR1B, BMPR1A	183	151	14116	4.08671	0.999471	0.0160941	5.79434
GOTERM_BP_ALL	GO:0010564~regulation of cell cycle process	7	0.306883	0.00357479	CDC42, INS, SMAD6, EGF, INSR, TGFB1, CD28	183	114	14116	4.73646	0.999617	0.0167421	6.03498
GOTERM_BP_ALL	GO:0033500~carbohydrate homeostasis	5	0.219202	0.00360378	INS, INSR, IRS1, STAT3, PTPN11	183	49	14116	7.87108	0.999641	0.0168412	6.08249
GOTERM_BP_ALL	GO:0042593~glucose homeostasis	5	0.219202	0.00360378	INS, INSR, IRS1, STAT3, PTPN11	183	49	14116	7.87108	0.999641	0.0168412	6.08249
GOTERM_BP_ALL	GO:0001558~regulation of cell growth	9	0.394564	0.00368715	ADAM10, INS, BCAR1, TGFBR1, SMAD4, ADAM17, SMAD3, TGFB1, NGF	183	194	14116	3.5785	0.999701	0.0171916	6.21898
GOTERM_BP_ALL	GO:0043009~chordate embryonic development	12	0.526085	0.00380086	MAP3K7, ACVR2A, NOG, ADAM10, PLCG1, TGFBR1, TGFBR2, PDGFRA, PDGFRB, SMAD2, TRAF6, TAB1	183	331	14116	2.79649	0.999767	0.0176806	6.40485
GOTERM_BP_ALL	GO:0042592~homeostatic process	20	0.876808	0.00382394	IRS2, LYN, SMAD7, PIK3CB, STAT5A, SMAD5, STAT5B, SMAD1, IRS1, STAT3, TGFB1, PTPN11, INS, JUN, LCK, IKBKG, RAC1, PDGFRB, IKBKB, INSR	183	751	14116	2.05424	0.999779	0.0177497	6.44253
GOTERM_BP_ALL	GO:0016202~regulation of striated muscle tissue development	5	0.219202	0.00387832	NOG, TGFBR2, SMAD3, UBB, TGFB1	183	50	14116	7.71366	0.999804	0.0179625	6.53126
GOTERM_BP_ALL	GO:0045786~negative regulation of cell cycle	6	0.263043	0.00391941	EGFR, BMP2, SMAD3, NGFR, TGFB1, NGF	183	81	14116	5.71382	0.999821	0.0181133	6.59826
GOTERM_BP_ALL	GO:0050777~negative regulation of immune response	4	0.175362	0.00393512	STAT6, INS, INPP5D, TGFB1	183	25	14116	12.3419	0.999827	0.0181473	6.62386
GOTERM_BP_ALL	GO:0045840~positive regulation of mitosis	4	0.175362	0.00393512	INS, EGF, INSR, CD28	183	25	14116	12.3419	0.999827	0.0181473	6.62386
GOTERM_BP_ALL	GO:0051785~positive regulation of nuclear division	4	0.175362	0.00393512	INS, EGF, INSR, CD28	183	25	14116	12.3419	0.999827	0.0181473	6.62386
GOTERM_BP_ALL	GO:0031667~response to nutrient levels	9	0.394564	0.00404076	BMP2, PDGFA, RELA, JUN, TGFBR2, BMPR2, STAT1, INSR, TGFB1	183	197	14116	3.52401	0.999863	0.018592	6.79585
GOTERM_BP_ALL	GO:0009792~embryonic development ending in birth or egg hatching	12	0.526085	0.00407112	MAP3K7, ACVR2A, NOG, ADAM10, PLCG1, TGFBR1, TGFBR2, PDGFRA, PDGFRB, SMAD2, TRAF6, TAB1	183	334	14116	2.77138	0.999872	0.0186916	6.84523
GOTERM_BP_ALL	GO:0045580~regulation of T cell differentiation	5	0.219202	0.00416669	CD86, CD80, STAT5A, STAT5B, TGFBR2	183	51	14116	7.56241	0.999896	0.0190872	7.00047
GOTERM_BP_ALL	GO:0030031~cell projection assembly	6	0.263043	0.00435101	CDC42, NCK2, PDGFB, PDGFA, NCK1, RAC1	183	83	14116	5.57614	0.999931	0.0198836	7.29922
GOTERM_BP_ALL	GO:0007184~SMAD protein nuclear translocation	3	0.131521	0.00439869	ZFYVE9, JUN, TGFB1	183	8	14116	28.9262	0.999938	0.0200581	7.37635
GOTERM_BP_ALL	GO:0009950~dorsal/ventral axis specification	3	0.131521	0.00439869	SMAD6, SMAD2, BMPR1A	183	8	14116	28.9262	0.999938	0.0200581	7.37635
GOTERM_BP_ALL	GO:0048146~positive regulation of fibroblast proliferation	4	0.175362	0.00440664	PDGFB, PDGFA, PDGFRA, NGFR	183	26	14116	11.8672	0.999939	0.0200525	7.38921
GOTERM_BP_ALL	GO:0046635~positive regulation of alpha-beta T cell activation	4	0.175362	0.00440664	CD86, CD80, TGFBR2, RIPK2	183	26	14116	11.8672	0.999939	0.0200525	7.38921
GOTERM_BP_ALL	GO:0000904~cell morphogenesis involved in differentiation	10	0.438404	0.00441782	NOG, PTK2, BMP2, RAC1, UBB, NGFR, BMPR1B, TGFB1, FN1, PTPN11	183	244	14116	3.16134	0.99994	0.0200616	7.40728
GOTERM_BP_ALL	GO:0009314~response to radiation	9	0.394564	0.00442947	EGFR, NRAS, FOS, HRAS, KRAS, RELA, MAPK8, TGFB1, NGF	183	200	14116	3.47115	0.999942	0.0200726	7.42611
GOTERM_BP_ALL	GO:0022414~reproductive process	20	0.876808	0.00447023	EGFR, BMP2, NOG, SMAD9, STAT5A, TGFBR1, SMAD5, STAT5B, TGFBR2, SMAD3, SMAD1, FURIN, TGFB1, PTPN11, FOS, ACVR2A, PDGFRA, BMPR1B, INSR, BMPR1A	183	762	14116	2.02458	0.999947	0.0202143	7.49197
GOTERM_BP_ALL	GO:0031960~response to corticosteroid stimulus	6	0.263043	0.00481547	FOS, KRAS, MAP2K1, INSR, SRC, NGF	183	85	14116	5.44494	0.999975	0.0217175	8.04802
GOTERM_BP_ALL	GO:0001952~regulation of cell-matrix adhesion	4	0.175362	0.00491096	PIK3CB, SMAD3, RASA1, PIK3R1	183	27	14116	11.4276	0.99998	0.0220992	8.20126
GOTERM_BP_ALL	GO:0045428~regulation of nitric oxide biosynthetic process	4	0.175362	0.00491096	EGFR, INS, TICAM1, INSR	183	27	14116	11.4276	0.99998	0.0220992	8.20126
GOTERM_BP_ALL	GO:0008361~regulation of cell size	9	0.394564	0.00527056	ADAM10, PDGFB, INS, TGFBR1, SMAD4, ADAM17, SMAD3, TGFB1, NGF	183	206	14116	3.37005	0.999991	0.023654	8.77617
GOTERM_BP_ALL	GO:0006979~response to oxidative stress	8	0.350723	0.00538904	EGFR, FOS, MAP2K1, RELA, JUN, GAB1, STAT1, PXN	183	164	14116	3.76276	0.999993	0.0241315	8.96485
GOTERM_BP_ALL	GO:0045833~negative regulation of lipid metabolic process	4	0.175362	0.00544871	PDGFB, PDGFA, INS, NFKB1	183	28	14116	11.0195	0.999994	0.0243467	9.05973
GOTERM_BP_ALL	GO:0043011~myeloid dendritic cell differentiation	3	0.131521	0.00560767	TGFBR2, TRAF6, TGFB1	183	9	14116	25.7122	0.999996	0.0249993	9.31204
GOTERM_BP_ALL	GO:0050853~B cell receptor signaling pathway	3	0.131521	0.00560767	MAPK1, LYN, BCAR1	183	9	14116	25.7122	0.999996	0.0249993	9.31204
GOTERM_BP_ALL	GO:0034405~response to fluid shear stress	3	0.131521	0.00560767	SMAD7, SMAD6, TGFB1	183	9	14116	25.7122	0.999996	0.0249993	9.31204
GOTERM_BP_ALL	GO:0052200~response to host defenses	3	0.131521	0.00560767	SMAD3, TLR3, TGFB1	183	9	14116	25.7122	0.999996	0.0249993	9.31204
GOTERM_BP_ALL	GO:0001773~myeloid dendritic cell activation	3	0.131521	0.00560767	TGFBR2, TRAF6, TGFB1	183	9	14116	25.7122	0.999996	0.0249993	9.31204
GOTERM_BP_ALL	GO:0052173~response to defenses of other organism during symbiotic interaction	3	0.131521	0.00560767	SMAD3, TLR3, TGFB1	183	9	14116	25.7122	0.999996	0.0249993	9.31204
GOTERM_BP_ALL	GO:0048009~insulin-like growth factor receptor signaling pathway	3	0.131521	0.00560767	GRB10, IRS1, PIK3R1	183	9	14116	25.7122	0.999996	0.0249993	9.31204
GOTERM_BP_ALL	GO:0075136~response to host	3	0.131521	0.00560767	SMAD3, TLR3, TGFB1	183	9	14116	25.7122	0.999996	0.0249993	9.31204
GOTERM_BP_ALL	GO:0051783~regulation of nuclear division	5	0.219202	0.00582687	CDC42, INS, EGF, INSR, CD28	183	56	14116	6.8872	0.999997	0.0259141	9.6589
GOTERM_BP_ALL	GO:0007088~regulation of mitosis	5	0.219202	0.00582687	CDC42, INS, EGF, INSR, CD28	183	56	14116	6.8872	0.999997	0.0259141	9.6589
GOTERM_BP_ALL	GO:0032956~regulation of actin cytoskeleton organization	6	0.263043	0.00584825	NCK2, PDGFA, NCK1, RAC1, SMAD3, RASA1	183	89	14116	5.20022	0.999997	0.0259558	9.69266
GOTERM_BP_ALL	GO:0046578~regulation of Ras protein signal transduction	9	0.394564	0.00591182	NRAS, HRAS, KRAS, MAP2K1, ARHGEF7, SOS1, RAC1, CRK, VAV1	183	210	14116	3.30585	0.999998	0.0261823	9.79297
GOTERM_BP_ALL	GO:0035239~tube morphogenesis	7	0.306883	0.00604431	MAP3K7, SPRY2, BMP2, TGFBR2, SMAD4, TRAF6, EGF	183	127	14116	4.25162	0.999998	0.0267093	10.0017
GOTERM_BP_ALL	GO:0010608~posttranscriptional regulation of gene expression	9	0.394564	0.00612045	MAPK1, NCK2, SMAD7, NCK1, SMAD3, SMAD2, MAPKAPK2, SMAD1, CD28	183	211	14116	3.29019	0.999999	0.0269881	10.1215
GOTERM_BP_ALL	GO:0043254~regulation of protein complex assembly	6	0.263043	0.00612902	CDC42, NCK2, NCK1, SMAD6, RAC1, RASA1	183	90	14116	5.14244	0.999999	0.0269715	10.135
GOTERM_BP_ALL	GO:0010038~response to metal ion	7	0.306883	0.00651283	EGFR, FGG, FGA, FGB, MAPK9, MAPK8, INSR	183	129	14116	4.18571	0.999999	0.0285845	10.7363
GOTERM_BP_ALL	GO:0045768~positive regulation of anti-apoptosis	4	0.175362	0.00662677	SMAD7, SMAD1, RASA1, CD28	183	30	14116	10.2849	1	0.0290211	10.914
GOTERM_BP_ALL	GO:0043467~regulation of generation of precursor metabolites and energy	4	0.175362	0.00662677	IRS2, INS, INSR, IRS1	183	30	14116	10.2849	1	0.0290211	10.914
GOTERM_BP_ALL	GO:0032970~regulation of actin filament-based process	6	0.263043	0.00671878	NCK2, PDGFA, NCK1, RAC1, SMAD3, RASA1	183	92	14116	5.03065	1	0.0293611	11.0574
GOTERM_BP_ALL	GO:0006605~protein targeting	9	0.394564	0.00672517	MAPK1, ZFYVE9, JUN, ZFYVE16, YWHAB, PRKCI, NFKBIA, SMURF1, TGFB1	183	215	14116	3.22897	1	0.0293306	11.0673
GOTERM_BP_ALL	GO:0044057~regulation of system process	11	0.482245	0.00682585	EGFR, NRAS, HRAS, KRAS, MAP2K1, INS, SMAD7, BMPR2, UBB, NGF, PTPN11	183	309	14116	2.74596	1	0.0297058	11.2239
GOTERM_BP_ALL	GO:0003006~reproductive developmental process	10	0.438404	0.00695958	ACVR2A, NOG, SMAD9, STAT5A, STAT5B, SMAD5, PDGFRA, BMPR1B, INSR, BMPR1A	183	262	14116	2.94415	1	0.0302212	11.4314
GOTERM_BP_ALL	GO:0007254~JNK cascade	5	0.219202	0.00700844	CRKL, GAB1, MAPK9, MAPK8, MAPK10	183	59	14116	6.537	1	0.0303711	11.5071
GOTERM_BP_ALL	GO:0032680~regulation of tumor necrosis factor production	4	0.175362	0.00726813	MYD88, TICAM1, TLR3, RIPK2	183	31	14116	9.95311	1	0.0314209	11.9085
GOTERM_BP_ALL	GO:0009953~dorsal/ventral pattern formation	5	0.219202	0.00743491	NOG, SMAD6, SMAD2, BMPR1B, BMPR1A	183	60	14116	6.42805	1	0.03207	12.1654
GOTERM_BP_ALL	GO:0009743~response to carbohydrate stimulus	5	0.219202	0.00743491	ACVR2B, LYN, TGFBR2, SMAD2, TGFB1	183	60	14116	6.42805	1	0.03207	12.1654
GOTERM_BP_ALL	GO:0040014~regulation of multicellular organism growth	5	0.219202	0.00787815	STAT5A, STAT5B, PIK3CA, STAT3, PTPN11	183	61	14116	6.32267	1	0.0338903	12.8447
GOTERM_BP_ALL	GO:0030100~regulation of endocytosis	5	0.219202	0.00787815	AP2S1, ZFYVE16, CBL, RAC1, TGFB1	183	61	14116	6.32267	1	0.0338903	12.8447
GOTERM_BP_ALL	GO:0050866~negative regulation of cell activation	5	0.219202	0.00787815	PDGFB, PDGFA, INPP5D, PAG1, TGFB1	183	61	14116	6.32267	1	0.0338903	12.8447
GOTERM_BP_ALL	GO:0045742~positive regulation of epidermal growth factor receptor signaling pathway	3	0.131521	0.00842332	SOS1, ADAM17, EGF	183	11	14116	21.0373	1	0.0361319	13.6734
GOTERM_BP_ALL	GO:0014015~positive regulation of gliogenesis	3	0.131521	0.00842332	BMP2, LYN, RELA	183	11	14116	21.0373	1	0.0361319	13.6734
GOTERM_BP_ALL	GO:0048010~vascular endothelial growth factor receptor signaling pathway	3	0.131521	0.00842332	PDGFRA, BMPR2, PDGFRB	183	11	14116	21.0373	1	0.0361319	13.6734
GOTERM_BP_ALL	GO:0045648~positive regulation of erythrocyte differentiation	3	0.131521	0.00842332	ACVR2A, MAPK14, INPP5D	183	11	14116	21.0373	1	0.0361319	13.6734
GOTERM_BP_ALL	GO:0044237~cellular metabolic process	103	4.51556	0.00863116	PDGFB, STAT5A, STAT5B, TGFB1, DCPS, MAP3K7, GAB1, PIK3CA, INSR, FRS2, EGFR, IRS2, BRAF, PIK3CB, RELA, MAPK1, JUN, MAPK3, PDGFRA, PDGFRB, RIPK2, MAPK9, MAPK8, NFKBIB, BMPR2, MAPKAPK3, MAPKAPK2, SRC, ATF2, UBE2D3, PTK2, INS, TRAF6, UBE2D1, EGF, FN1, PTPN6, BMP2, SMAD9, MAP2K1, MAP2K2, SMAD7, TGFBR1, SMAD6, TGFBR2, SMAD5, SMAD4, SMAD3, SMAD2, SMAD1, FURIN, PTPN11, PLCG1, NTRK1, IKBKG, SMURF2, SMURF1…	183	6636	14116	1.19727	1	0.0369388	13.9874
GOTERM_BP_ALL	GO:0031589~cell-substrate adhesion	6	0.263043	0.00872496	VWF, ITGAV, ITGB3, PXN, ITGA2B, FN1	183	98	14116	4.72265	1	0.0372621	14.1287
GOTERM_BP_ALL	GO:0031098~stress-activated protein kinase signaling pathway	5	0.219202	0.00881595	CRKL, GAB1, MAPK9, MAPK8, MAPK10	183	63	14116	6.12195	1	0.0375723	14.2656
GOTERM_BP_ALL	GO:0030879~mammary gland development	5	0.219202	0.00881595	IRS2, STAT5A, STAT5B, IRS1, TGFB1	183	63	14116	6.12195	1	0.0375723	14.2656
GOTERM_BP_ALL	GO:0009416~response to light stimulus	7	0.306883	0.00895253	EGFR, NRAS, FOS, HRAS, KRAS, RELA, MAPK8	183	138	14116	3.91273	1	0.0380722	14.4707
GOTERM_BP_ALL	GO:0002705~positive regulation of leukocyte mediated immunity	4	0.175362	0.009407	MAP3K7, STAT5A, STAT5B, TRAF6	183	34	14116	9.0749	1	0.039898	15.1499
GOTERM_BP_ALL	GO:0002708~positive regulation of lymphocyte mediated immunity	4	0.175362	0.009407	MAP3K7, STAT5A, STAT5B, TRAF6	183	34	14116	9.0749	1	0.039898	15.1499
GOTERM_BP_ALL	GO:0007584~response to nutrient	7	0.306883	0.00957293	BMP2, PDGFA, RELA, TGFBR2, STAT1, INSR, TGFB1	183	140	14116	3.85683	1	0.0405128	15.3966
GOTERM_BP_ALL	GO:0040007~growth	8	0.350723	0.0095761	ACVR2B, BMP2, FGA, PDGFB, SMAD2, BMPR1B, TGFB1, PTPN11	183	183	14116	3.37209	1	0.0404484	15.4014
GOTERM_BP_ALL	GO:0046328~regulation of JNK cascade	5	0.219202	0.00982385	MAP3K7, GAB1, TLR3, RIPK2, PAK1	183	65	14116	5.93359	1	0.0413988	15.7684
GOTERM_BP_ALL	GO:0048754~branching morphogenesis of a tube	5	0.219202	0.00982385	SPRY2, BMP2, TGFBR2, SMAD4, EGF	183	65	14116	5.93359	1	0.0413988	15.7684
GOTERM_BP_ALL	GO:0045885~positive regulation of survival gene product expression	3	0.131521	0.0100228	STAT5A, TGFBR1, STAT5B	183	12	14116	19.2842	1	0.0421431	16.0622
GOTERM_BP_ALL	GO:0035196~gene silencing by miRNA, production of miRNAs	3	0.131521	0.0100228	SMAD3, SMAD2, SMAD1	183	12	14116	19.2842	1	0.0421431	16.0622
GOTERM_BP_ALL	GO:0030838~positive regulation of actin filament polymerization	3	0.131521	0.0100228	NCK2, NCK1, RAC1	183	12	14116	19.2842	1	0.0421431	16.0622
GOTERM_BP_ALL	GO:0045931~positive regulation of mitotic cell cycle	3	0.131521	0.0100228	STAT5A, SMAD6, STAT5B	183	12	14116	19.2842	1	0.0421431	16.0622
GOTERM_BP_ALL	GO:0010745~negative regulation of foam cell differentiation	3	0.131521	0.0100228	ITGAV, NFKBIA, ITGB3	183	12	14116	19.2842	1	0.0421431	16.0622
GOTERM_BP_ALL	GO:0010888~negative regulation of lipid storage	3	0.131521	0.0100228	ITGAV, NFKBIA, ITGB3	183	12	14116	19.2842	1	0.0421431	16.0622
GOTERM_BP_ALL	GO:0048145~regulation of fibroblast proliferation	4	0.175362	0.0101929	PDGFB, PDGFA, PDGFRA, NGFR	183	35	14116	8.81561	1	0.0427648	16.3124
GOTERM_BP_ALL	GO:0001657~ureteric bud development	4	0.175362	0.0101929	SPRY1, NOG, BMP2, SMAD4	183	35	14116	8.81561	1	0.0427648	16.3124
GOTERM_BP_ALL	GO:0010906~regulation of glucose metabolic process	4	0.175362	0.0101929	IRS2, INS, INSR, IRS1	183	35	14116	8.81561	1	0.0427648	16.3124
GOTERM_BP_ALL	GO:0051129~negative regulation of cellular component organization	7	0.306883	0.0102234	CDC42, PTK2, SMAD7, SMAD6, RAC1, NGFR, TGFB1	183	142	14116	3.80251	1	0.0428096	16.3573
GOTERM_BP_ALL	GO:0007596~blood coagulation	6	0.263043	0.0102719	VWF, FGG, FGA, PIK3CB, FGB, ITGB3	183	102	14116	4.53745	1	0.0429278	16.4285
GOTERM_BP_ALL	GO:0050817~coagulation	6	0.263043	0.0102719	VWF, FGG, FGA, PIK3CB, FGB, ITGB3	183	102	14116	4.53745	1	0.0429278	16.4285
GOTERM_BP_ALL	GO:0033273~response to vitamin	5	0.219202	0.0103547	BMP2, PDGFA, RELA, INSR, TGFB1	183	66	14116	5.84368	1	0.0431861	16.5499
GOTERM_BP_ALL	GO:0080135~regulation of cellular response to stress	6	0.263043	0.0106862	MAP3K7, LYN, GAB1, TLR3, RIPK2, PAK1	183	103	14116	4.49339	1	0.044461	17.0345
GOTERM_BP_ALL	GO:0042698~ovulation cycle	5	0.219202	0.0109037	EGFR, BMP2, STAT5A, STAT5B, BMPR1B	183	67	14116	5.75646	1	0.0452649	17.351
GOTERM_BP_ALL	GO:0046634~regulation of alpha-beta T cell activation	4	0.175362	0.0110158	CD86, CD80, TGFBR2, RIPK2	183	36	14116	8.57073	1	0.045636	17.5136
GOTERM_BP_ALL	GO:0010468~regulation of gene expression	51	2.23586	0.0111519	STAT5A, STAT5B, TLR3, NFKB1, NFKB2, TGFB1, FOS, MYD88, TICAM1, INSR, IRAK1, RELA, NCK2, MAPK1, CD86, ACVR2B, CD80, JUN, NCK1, RIPK2, MAPK9, NGFR, UBB, NFKBIA, MAPKAPK2, ATF2, STAT6, KRAS, INS, SQSTM1, CD28, BMP2, SMAD9, MAP2K1, SMAD7, TGFBR1, SMAD6, SMAD5, YWHAB, SMAD4, SMAD3, SKI, SMAD2, SMAD1, STAT1, STAT3, MAPK14, IKBKG, SMURF2, IKBKB, CRK	183	2856	14116	1.37744	1	0.0461034	17.7107
GOTERM_BP_ALL	GO:0031050~dsRNA fragmentation	3	0.131521	0.0117455	SMAD3, SMAD2, SMAD1	183	13	14116	17.8008	1	0.0484206	18.5651
GOTERM_BP_ALL	GO:0001525~angiogenesis	7	0.306883	0.012363	MAP3K7, PTK2, PDGFA, MAPK14, JUN, TGFBR2, EGF	183	148	14116	3.64835	1	0.0508213	19.4451
GOTERM_BP_ALL	GO:0051701~interaction with host	4	0.175362	0.0127739	SMAD3, TLR3, INSR, TGFB1	183	38	14116	8.11964	1	0.0523783	20.0255
GOTERM_BP_ALL	GO:0010675~regulation of cellular carbohydrate metabolic process	4	0.175362	0.0127739	IRS2, INS, INSR, IRS1	183	38	14116	8.11964	1	0.0523783	20.0255
GOTERM_BP_ALL	GO:0007599~hemostasis	6	0.263043	0.0129297	VWF, FGG, FGA, PIK3CB, FGB, ITGB3	183	108	14116	4.28537	1	0.0529062	20.2447
GOTERM_BP_ALL	GO:0050678~regulation of epithelial cell proliferation	5	0.219202	0.0132867	EGFR, NOG, SMAD3, TGFB1, BMPR1A	183	71	14116	5.43216	1	0.0542357	20.7446
GOTERM_BP_ALL	GO:0010817~regulation of hormone levels	7	0.306883	0.013526	ACVR2B, LYN, STAT5B, SMAD2, FURIN, NGF, PTPN11	183	151	14116	3.57587	1	0.0550899	21.078
GOTERM_BP_ALL	GO:0035265~organ growth	3	0.131521	0.0135879	ACVR2B, SMAD2, PTPN11	183	14	14116	16.5293	1	0.055235	21.1641
GOTERM_BP_ALL	GO:0051220~cytoplasmic sequestering of protein	3	0.131521	0.0135879	NFKBIB, YWHAB, NFKBIA	183	14	14116	16.5293	1	0.055235	21.1641
GOTERM_BP_ALL	GO:0007259~JAK-STAT cascade	4	0.175362	0.0137095	STAT5A, STAT5B, STAT1, STAT3	183	39	14116	7.91145	1	0.0556165	21.3328
GOTERM_BP_ALL	GO:0006109~regulation of carbohydrate metabolic process	4	0.175362	0.0137095	IRS2, INS, INSR, IRS1	183	39	14116	7.91145	1	0.0556165	21.3328
GOTERM_BP_ALL	GO:0051781~positive regulation of cell division	4	0.175362	0.0137095	PDGFB, PDGFA, INS, TGFB1	183	39	14116	7.91145	1	0.0556165	21.3328
GOTERM_BP_ALL	GO:0007565~female pregnancy	6	0.263043	0.0139099	FOS, STAT5A, TGFBR1, STAT5B, TGFBR2, TGFB1	183	110	14116	4.20745	1	0.0563086	21.6103
GOTERM_BP_ALL	GO:0031327~negative regulation of cellular biosynthetic process	15	0.657606	0.0139309	BMP2, PDGFB, PDGFA, SMAD7, YWHAB, SMAD4, SMAD3, SKI, NFKB1, SMAD2, STAT3, TGFB1, INS, SMURF2, INPP5D	183	561	14116	2.06248	1	0.0562886	21.6392
GOTERM_BP_ALL	GO:0006953~acute-phase response	4	0.175362	0.0146832	INS, STAT5B, STAT3, FN1	183	40	14116	7.71366	1	0.0591506	22.6719
GOTERM_BP_ALL	GO:0051224~negative regulation of protein transport	4	0.175362	0.0146832	INS, NFKBIB, YWHAB, NFKBIA	183	40	14116	7.71366	1	0.0591506	22.6719
GOTERM_BP_ALL	GO:0051216~cartilage development	5	0.219202	0.0152756	NOG, BMP2, MAPK14, BMPR1B, BMPR1A	183	74	14116	5.21193	1	0.0613683	23.476
GOTERM_BP_ALL	GO:0046854~phosphoinositide phosphorylation	3	0.131521	0.0155467	PIK3CB, PIK3CA, PIK3R1	183	15	14116	15.4273	1	0.0623182	23.8414
GOTERM_BP_ALL	GO:0000578~embryonic axis specification	3	0.131521	0.0155467	SMAD6, SMAD2, FRS2	183	15	14116	15.4273	1	0.0623182	23.8414
GOTERM_BP_ALL	GO:0046627~negative regulation of insulin receptor signaling pathway	3	0.131521	0.0155467	GRB10, RELA, IRS1	183	15	14116	15.4273	1	0.0623182	23.8414
GOTERM_BP_ALL	GO:0051055~negative regulation of lipid biosynthetic process	3	0.131521	0.0155467	PDGFB, PDGFA, NFKB1	183	15	14116	15.4273	1	0.0623182	23.8414
GOTERM_BP_ALL	GO:0032507~maintenance of protein location in cell	4	0.175362	0.0156951	TLN1, NFKBIB, YWHAB, NFKBIA	183	41	14116	7.52552	1	0.062785	24.0407
GOTERM_BP_ALL	GO:0002761~regulation of myeloid leukocyte differentiation	4	0.175362	0.0156951	JUN, STAT5A, TLR3, INPP5D	183	41	14116	7.52552	1	0.062785	24.0407
GOTERM_BP_ALL	GO:0034329~cell junction assembly	4	0.175362	0.0156951	TLN1, SMAD7, ITGB3, FN1	183	41	14116	7.52552	1	0.062785	24.0407
GOTERM_BP_ALL	GO:0050679~positive regulation of epithelial cell proliferation	4	0.175362	0.0156951	EGFR, NOG, TGFB1, BMPR1A	183	41	14116	7.52552	1	0.062785	24.0407
GOTERM_BP_ALL	GO:0002700~regulation of production of molecular mediator of immune response	4	0.175362	0.0156951	MAP3K7, STAT6, TRAF6, TGFB1	183	41	14116	7.52552	1	0.062785	24.0407
GOTERM_BP_ALL	GO:0000302~response to reactive oxygen species	5	0.219202	0.0159779	FOS, RELA, JUN, STAT1, PXN	183	75	14116	5.14244	1	0.0637732	24.4192
GOTERM_BP_ALL	GO:0044403~symbiosis, encompassing mutualism through parasitism	4	0.175362	0.0167454	SMAD3, TLR3, INSR, TGFB1	183	42	14116	7.34634	1	0.0666371	25.4373
GOTERM_BP_ALL	GO:0051591~response to cAMP	4	0.175362	0.0167454	FOS, RELA, JUN, STAT1	183	42	14116	7.34634	1	0.0666371	25.4373
GOTERM_BP_ALL	GO:0002460~adaptive immune response based on somatic recombination of immune receptors built from immunoglobulin superfamily domains	5	0.219202	0.0174428	MYD88, ADAM17, NFKB2, INPP5D, TRAF6	183	77	14116	5.00887	1	0.0692135	26.3512
GOTERM_BP_ALL	GO:0002250~adaptive immune response	5	0.219202	0.0174428	MYD88, ADAM17, NFKB2, INPP5D, TRAF6	183	77	14116	5.00887	1	0.0692135	26.3512
GOTERM_BP_ALL	GO:0040029~regulation of gene expression, epigenetic	5	0.219202	0.0174428	FOS, INS, SMAD3, SMAD2, SMAD1	183	77	14116	5.00887	1	0.0692135	26.3512
GOTERM_BP_ALL	GO:0048639~positive regulation of developmental growth	3	0.131521	0.0176186	TGFBR2, INSR, NGF	183	16	14116	14.4631	1	0.0697674	26.5799
GOTERM_BP_ALL	GO:0046834~lipid phosphorylation	3	0.131521	0.0176186	PIK3CB, PIK3CA, PIK3R1	183	16	14116	14.4631	1	0.0697674	26.5799
GOTERM_BP_ALL	GO:0045577~regulation of B cell differentiation	3	0.131521	0.0176186	STAT5A, STAT5B, INPP5D	183	16	14116	14.4631	1	0.0697674	26.5799
GOTERM_BP_ALL	GO:0030032~lamellipodium assembly	3	0.131521	0.0176186	NCK2, NCK1, RAC1	183	16	14116	14.4631	1	0.0697674	26.5799
GOTERM_BP_ALL	GO:0031175~neuron projection development	9	0.394564	0.0180197	EGFR, PTK2, MAP2K1, RAC1, UBB, NGFR, BMPR1B, NGF, PTPN11	183	256	14116	2.71183	1	0.0711848	27.0993
GOTERM_BP_ALL	GO:0051384~response to glucocorticoid stimulus	5	0.219202	0.0182056	FOS, KRAS, MAP2K1, INSR, NGF	183	78	14116	4.94465	1	0.0717707	27.3387
GOTERM_BP_ALL	GO:0016567~protein ubiquitination	6	0.263043	0.0189394	UBE2D3, CBL, UBB, SMURF1, UBE2D1, TRAF6	183	119	14116	3.88924	1	0.0744477	28.277
GOTERM_BP_ALL	GO:0002699~positive regulation of immune effector process	4	0.175362	0.0189615	MAP3K7, STAT5A, STAT5B, TRAF6	183	44	14116	7.01242	1	0.0744002	28.305
GOTERM_BP_ALL	GO:0001656~metanephros development	4	0.175362	0.0189615	SPRY1, NOG, BMP2, SMAD4	183	44	14116	7.01242	1	0.0744002	28.305
GOTERM_BP_ALL	GO:0070661~leukocyte proliferation	4	0.175362	0.0189615	CD86, FYN, RIPK2, TGFB1	183	44	14116	7.01242	1	0.0744002	28.305
GOTERM_BP_ALL	GO:0032943~mononuclear cell proliferation	4	0.175362	0.0189615	CD86, FYN, RIPK2, TGFB1	183	44	14116	7.01242	1	0.0744002	28.305
GOTERM_BP_ALL	GO:0035195~gene silencing by miRNA	3	0.131521	0.0198004	SMAD3, SMAD2, SMAD1	183	17	14116	13.6123	1	0.077456	29.3633
GOTERM_BP_ALL	GO:0046330~positive regulation of JNK cascade	3	0.131521	0.0198004	MAP3K7, TLR3, RIPK2	183	17	14116	13.6123	1	0.077456	29.3633
GOTERM_BP_ALL	GO:0032228~regulation of synaptic transmission, GABAergic	3	0.131521	0.0198004	NRAS, HRAS, KRAS	183	17	14116	13.6123	1	0.077456	29.3633
GOTERM_BP_ALL	GO:0051495~positive regulation of cytoskeleton organization	4	0.175362	0.0201275	NCK2, NCK1, RAC1, SMAD3	183	45	14116	6.85659	1	0.078558	29.7718
GOTERM_BP_ALL	GO:0046890~regulation of lipid biosynthetic process	4	0.175362	0.0201275	PDGFB, PDGFA, INS, NFKB1	183	45	14116	6.85659	1	0.078558	29.7718
GOTERM_BP_ALL	GO:0009749~response to glucose stimulus	4	0.175362	0.0201275	ACVR2B, TGFBR2, SMAD2, TGFB1	183	45	14116	6.85659	1	0.078558	29.7718
GOTERM_BP_ALL	GO:0048812~neuron projection morphogenesis	8	0.350723	0.0205594	EGFR, PTK2, MAP2K1, RAC1, UBB, NGFR, BMPR1B, PTPN11	183	213	14116	2.89715	1	0.0800506	30.3079
GOTERM_BP_ALL	GO:0010810~regulation of cell-substrate adhesion	4	0.175362	0.0213322	PIK3CB, SMAD3, RASA1, PIK3R1	183	46	14116	6.70753	1	0.0828176	31.2576
GOTERM_BP_ALL	GO:0052548~regulation of endopeptidase activity	5	0.219202	0.0214628	SMAD6, LCK, SMAD3, STAT1, FURIN	183	82	14116	4.70345	1	0.0831627	31.4168
GOTERM_BP_ALL	GO:0002275~myeloid cell activation during immune response	3	0.131521	0.022089	LYN, TICAM1, TLR3	183	18	14116	12.8561	1	0.08536	32.1758
GOTERM_BP_ALL	GO:0018107~peptidyl-threonine phosphorylation	3	0.131521	0.022089	TGFBR1, TGFBR2, MAPK8	183	18	14116	12.8561	1	0.08536	32.1758
GOTERM_BP_ALL	GO:0001837~epithelial to mesenchymal transition	3	0.131521	0.022089	NOG, BMP2, TGFB1	183	18	14116	12.8561	1	0.08536	32.1758
GOTERM_BP_ALL	GO:0002683~negative regulation of immune system process	5	0.219202	0.0223292	STAT6, INS, INPP5D, PAG1, TGFB1	183	83	14116	4.64678	1	0.0861073	32.4647
GOTERM_BP_ALL	GO:0051302~regulation of cell division	4	0.175362	0.0225757	PDGFB, PDGFA, INS, TGFB1	183	47	14116	6.56482	1	0.0868751	32.7601
GOTERM_BP_ALL	GO:0009746~response to hexose stimulus	4	0.175362	0.0225757	ACVR2B, TGFBR2, SMAD2, TGFB1	183	47	14116	6.56482	1	0.0868751	32.7601
GOTERM_BP_ALL	GO:0034284~response to monosaccharide stimulus	4	0.175362	0.0225757	ACVR2B, TGFBR2, SMAD2, TGFB1	183	47	14116	6.56482	1	0.0868751	32.7601
GOTERM_BP_ALL	GO:0051651~maintenance of location in cell	4	0.175362	0.0238579	TLN1, NFKBIB, YWHAB, NFKBIA	183	48	14116	6.42805	1	0.0914754	34.2769
GOTERM_BP_ALL	GO:0045185~maintenance of protein location	4	0.175362	0.0238579	TLN1, NFKBIB, YWHAB, NFKBIA	183	48	14116	6.42805	1	0.0914754	34.2769
GOTERM_BP_ALL	GO:0032582~negative regulation of gene-specific transcription	4	0.175362	0.0238579	BMP2, SMAD7, SMAD3, NFKB1	183	48	14116	6.42805	1	0.0914754	34.2769
GOTERM_BP_ALL	GO:0044238~primary metabolic process	104	4.5594	0.0240056	PDGFB, STAT5A, STAT5B, TGFB1, DCPS, MAP3K7, GAB1, PIK3CA, INSR, FRS2, EGFR, IRS2, BRAF, PIK3CB, RELA, MAPK1, JUN, MAPK3, PDGFRA, RIPK2, PDGFRB, MAPK9, MAPK8, NGF, NFKBIB, BMPR2, MAPKAPK3, MAPKAPK2, SRC, ATF2, UBE2D3, PTK2, INS, TRAF6, UBE2D1, EGF, FN1, PTPN6, BMP2, SMAD9, MAP2K1, MAP2K2, SMAD7, TGFBR1, SMAD6, TGFBR2, SMAD5, SMAD4, SMAD3, SMAD2, SMAD1, FURIN, PTPN11, PLCG1, NTRK1, IKBKG, SMURF2, S…	183	6923	14116	1.15878	1	0.0918631	34.4495
GOTERM_BP_ALL	GO:0032755~positive regulation of interleukin-6 production	3	0.131521	0.0244813	TICAM1, TLR3, RIPK2	183	19	14116	12.1795	1	0.0934569	35.0027
GOTERM_BP_ALL	GO:0010558~negative regulation of macromolecule biosynthetic process	14	0.613766	0.0249684	BMP2, SMAD7, YWHAB, SMAD4, SMAD3, SKI, NFKB1, SMAD2, ITGB3, STAT3, TGFB1, ITGAV, SMURF2, INPP5D	183	547	14116	1.97425	1	0.0950846	35.5645
GOTERM_BP_ALL	GO:0048511~rhythmic process	6	0.263043	0.0250402	EGFR, BMP2, JUN, STAT5A, STAT5B, BMPR1B	183	128	14116	3.61578	1	0.0951851	35.6469
GOTERM_BP_ALL	GO:0006606~protein import into nucleus	5	0.219202	0.0250554	MAPK1, ZFYVE9, JUN, NFKBIA, TGFB1	183	86	14116	4.48469	1	0.0950783	35.6643
GOTERM_BP_ALL	GO:0052547~regulation of peptidase activity	5	0.219202	0.0250554	SMAD6, LCK, SMAD3, STAT1, FURIN	183	86	14116	4.48469	1	0.0950783	35.6643
GOTERM_BP_ALL	GO:0051258~protein polymerization	4	0.175362	0.0251788	FGG, FGA, FGB, RAC1	183	49	14116	6.29687	1	0.0953668	35.8057
GOTERM_BP_ALL	GO:0070427~nucleotide-binding oligomerization domain containing 1 signaling pathway	2	0.0876808	0.025621	NFKBIA, RIPK2	183	2	14116	77.1366	1	0.096814	36.31
GOTERM_BP_ALL	GO:0034142~toll-like receptor 4 signaling pathway	2	0.0876808	0.025621	NFKBIA, RIPK2	183	2	14116	77.1366	1	0.096814	36.31
GOTERM_BP_ALL	GO:0046544~development of secondary male sexual characteristics	2	0.0876808	0.025621	STAT5A, STAT5B	183	2	14116	77.1366	1	0.096814	36.31
GOTERM_BP_ALL	GO:0010512~negative regulation of phosphatidylinositol biosynthetic process	2	0.0876808	0.025621	PDGFB, PDGFA	183	2	14116	77.1366	1	0.096814	36.31
GOTERM_BP_ALL	GO:0019049~evasion of host defenses by virus	2	0.0876808	0.025621	SMAD3, TGFB1	183	2	14116	77.1366	1	0.096814	36.31
GOTERM_BP_ALL	GO:0034134~toll-like receptor 2 signaling pathway	2	0.0876808	0.025621	IRAK1, RIPK2	183	2	14116	77.1366	1	0.096814	36.31
GOTERM_BP_ALL	GO:0051832~avoidance of defenses of other organism during symbiotic interaction	2	0.0876808	0.025621	SMAD3, TGFB1	183	2	14116	77.1366	1	0.096814	36.31
GOTERM_BP_ALL	GO:0010819~regulation of T cell chemotaxis	2	0.0876808	0.025621	ADAM10, ADAM17	183	2	14116	77.1366	1	0.096814	36.31
GOTERM_BP_ALL	GO:0033025~regulation of mast cell apoptosis	2	0.0876808	0.025621	STAT5A, ADAM17	183	2	14116	77.1366	1	0.096814	36.31
GOTERM_BP_ALL	GO:0045066~regulatory T cell differentiation	2	0.0876808	0.025621	TGFB1, CD28	183	2	14116	77.1366	1	0.096814	36.31
GOTERM_BP_ALL	GO:0010820~positive regulation of T cell chemotaxis	2	0.0876808	0.025621	ADAM10, ADAM17	183	2	14116	77.1366	1	0.096814	36.31
GOTERM_BP_ALL	GO:0051834~evasion or tolerance of defenses of other organism during symbiotic interaction	2	0.0876808	0.025621	SMAD3, TGFB1	183	2	14116	77.1366	1	0.096814	36.31
GOTERM_BP_ALL	GO:0010511~regulation of phosphatidylinositol biosynthetic process	2	0.0876808	0.025621	PDGFB, PDGFA	183	2	14116	77.1366	1	0.096814	36.31
GOTERM_BP_ALL	GO:0044413~avoidance of host defenses	2	0.0876808	0.025621	SMAD3, TGFB1	183	2	14116	77.1366	1	0.096814	36.31
GOTERM_BP_ALL	GO:0044415~evasion or tolerance of host defenses	2	0.0876808	0.025621	SMAD3, TGFB1	183	2	14116	77.1366	1	0.096814	36.31
GOTERM_BP_ALL	GO:0001701~in utero embryonic development	7	0.306883	0.0265725	ADAM10, PLCG1, TGFBR1, PDGFRA, PDGFRB, SMAD2, TAB1	183	176	14116	3.06793	1	0.1001	37.3824
GOTERM_BP_ALL	GO:0051385~response to mineralocorticoid stimulus	3	0.131521	0.0269743	FOS, KRAS, SRC	183	20	14116	11.5705	1	0.101382	37.8302
GOTERM_BP_ALL	GO:0019048~virus-host interaction	3	0.131521	0.0269743	SMAD3, INSR, TGFB1	183	20	14116	11.5705	1	0.101382	37.8302
GOTERM_BP_ALL	GO:0032570~response to progesterone stimulus	3	0.131521	0.0269743	FOS, RELA, TGFB1	183	20	14116	11.5705	1	0.101382	37.8302
GOTERM_BP_ALL	GO:0045685~regulation of glial cell differentiation	3	0.131521	0.0269743	NOG, BMP2, RELA	183	20	14116	11.5705	1	0.101382	37.8302
GOTERM_BP_ALL	GO:0046638~positive regulation of alpha-beta T cell differentiation	3	0.131521	0.0269743	CD86, CD80, TGFBR2	183	20	14116	11.5705	1	0.101382	37.8302
GOTERM_BP_ALL	GO:0051170~nuclear import	5	0.219202	0.0269796	MAPK1, ZFYVE9, JUN, NFKBIA, TGFB1	183	88	14116	4.38276	1	0.101231	37.8361
GOTERM_BP_ALL	GO:0043086~negative regulation of catalytic activity	9	0.394564	0.0273406	SPRY2, SPRY1, PAK2, INS, SMAD7, SMAD6, NFKB1, UBB, UBE2D1	183	277	14116	2.50624	1	0.102359	38.2357
GOTERM_BP_ALL	GO:0007160~cell-matrix adhesion	5	0.219202	0.027974	ITGAV, ITGB3, PXN, ITGA2B, FN1	183	89	14116	4.33352	1	0.104459	38.9312
GOTERM_BP_ALL	GO:0032446~protein modification by small protein conjugation	6	0.263043	0.0281137	UBE2D3, CBL, UBB, SMURF1, UBE2D1, TRAF6	183	132	14116	3.50621	1	0.104784	39.0836
GOTERM_BP_ALL	GO:0042176~regulation of protein catabolic process	4	0.175362	0.0293734	SMAD7, RELA, HGS, FURIN	183	52	14116	5.93359	1	0.109098	40.4415
GOTERM_BP_ALL	GO:0016441~posttranscriptional gene silencing	3	0.131521	0.0295649	SMAD3, SMAD2, SMAD1	183	21	14116	11.0195	1	0.109596	40.6454
GOTERM_BP_ALL	GO:0043029~T cell homeostasis	3	0.131521	0.0295649	STAT5A, STAT5B, TGFB1	183	21	14116	11.0195	1	0.109596	40.6454
GOTERM_BP_ALL	GO:0018210~peptidyl-threonine modification	3	0.131521	0.0295649	TGFBR1, TGFBR2, MAPK8	183	21	14116	11.0195	1	0.109596	40.6454
GOTERM_BP_ALL	GO:0035194~posttranscriptional gene silencing by RNA	3	0.131521	0.0295649	SMAD3, SMAD2, SMAD1	183	21	14116	11.0195	1	0.109596	40.6454
GOTERM_BP_ALL	GO:0048169~regulation of long-term neuronal synaptic plasticity	3	0.131521	0.0295649	NRAS, HRAS, KRAS	183	21	14116	11.0195	1	0.109596	40.6454
GOTERM_BP_ALL	GO:0045884~regulation of survival gene product expression	3	0.131521	0.0295649	STAT5A, TGFBR1, STAT5B	183	21	14116	11.0195	1	0.109596	40.6454
GOTERM_BP_ALL	GO:0002252~immune effector process	6	0.263043	0.0297364	MYD88, LYN, RELA, TICAM1, ADAM17, INPP5D	183	134	14116	3.45388	1	0.110022	40.8275
GOTERM_BP_ALL	GO:0010629~negative regulation of gene expression	13	0.569925	0.0302525	BMP2, SMAD7, SMAD4, YWHAB, SMAD3, SKI, NFKB1, SMAD2, SMAD1, STAT3, TGFB1, SMURF2, INSR	183	504	14116	1.98963	1	0.111664	41.3722
GOTERM_BP_ALL	GO:0045449~regulation of transcription	45	1.97282	0.030595	STAT5A, STAT5B, NFKBIA, TLR3, NFKB1, NFKB2, TGFB1, ATF2, STAT6, FOS, MYD88, KRAS, INS, SQSTM1, TICAM1, INSR, IRAK1, BMP2, SMAD9, MAP2K1, SMAD7, TGFBR1, RELA, SMAD6, SMAD5, YWHAB, SMAD4, SMAD3, SKI, SMAD2, SMAD1, STAT1, STAT3, MAPK1, ACVR2B, CD86, CD80, MAPK14, JUN, IKBKG, RIPK2, SMURF2, UBB, IKBKB, CRK	183	2601	14116	1.33454	1	0.112687	41.7311
GOTERM_BP_ALL	GO:0051493~regulation of cytoskeleton organization	6	0.263043	0.0314171	NCK2, PDGFA, NCK1, RAC1, SMAD3, RASA1	183	136	14116	3.40309	1	0.115388	42.584
GOTERM_BP_ALL	GO:0050804~regulation of synaptic transmission	6	0.263043	0.0314171	EGFR, NRAS, HRAS, KRAS, UBB, NGF	183	136	14116	3.40309	1	0.115388	42.584
GOTERM_BP_ALL	GO:0033554~cellular response to stress	14	0.613766	0.0317196	LYN, BMPR2, MAPK10, PXN, PTPN11, FOS, MAPK1, CRKL, MAPK12, JUN, MAPK14, GAB1, MAPK9, MAPK8	183	566	14116	1.90797	1	0.116258	42.8949
GOTERM_BP_ALL	GO:0048666~neuron development	10	0.438404	0.0318017	EGFR, PTK2, MAP2K1, RAC1, PRKCI, UBB, NGFR, BMPR1B, NGF, PTPN11	183	339	14116	2.27542	1	0.116355	42.979
GOTERM_BP_ALL	GO:0008633~activation of pro-apoptotic gene products	3	0.131521	0.0322503	YWHAB, SMAD3, MAPK8	183	22	14116	10.5186	1	0.117728	43.4365
GOTERM_BP_ALL	GO:0022407~regulation of cell-cell adhesion	3	0.131521	0.0322503	MAP2K1, SMAD7, TGFB1	183	22	14116	10.5186	1	0.117728	43.4365
GOTERM_BP_ALL	GO:0045930~negative regulation of mitotic cell cycle	3	0.131521	0.0322503	EGFR, SMAD3, TGFB1	183	22	14116	10.5186	1	0.117728	43.4365
GOTERM_BP_ALL	GO:0030833~regulation of actin filament polymerization	4	0.175362	0.0323622	NCK2, NCK1, RAC1, RASA1	183	54	14116	5.71382	1	0.117925	43.5501
GOTERM_BP_ALL	GO:0034504~protein localization in nucleus	5	0.219202	0.0332718	MAPK1, ZFYVE9, JUN, NFKBIA, TGFB1	183	94	14116	4.10301	1	0.120887	44.4654
GOTERM_BP_ALL	GO:0007420~brain development	9	0.394564	0.0338834	IRS2, NOG, SMAD9, FYN, RAC1, TGFBR2, SMAD1, FRS2, SRC	183	289	14116	2.40218	1	0.122804	45.0729
GOTERM_BP_ALL	GO:0051592~response to calcium ion	4	0.175362	0.033914	EGFR, FGG, FGA, FGB	183	55	14116	5.60994	1	0.122711	45.1031
GOTERM_BP_ALL	GO:0043583~ear development	5	0.219202	0.0343969	SPRY2, NOG, PDGFA, PDGFRA, TGFB1	183	95	14116	4.05982	1	0.124173	45.5781
GOTERM_BP_ALL	GO:0007044~cell-substrate junction assembly	3	0.131521	0.0350277	TLN1, ITGB3, FN1	183	23	14116	10.0613	1	0.126135	46.1928
GOTERM_BP_ALL	GO:0060627~regulation of vesicle-mediated transport	5	0.219202	0.0355439	AP2S1, ZFYVE16, CBL, RAC1, TGFB1	183	96	14116	4.01753	1	0.127696	46.6909
GOTERM_BP_ALL	GO:0050878~regulation of body fluid levels	6	0.263043	0.0358758	VWF, FGG, FGA, PIK3CB, FGB, ITGB3	183	141	14116	3.28241	1	0.128623	47.0089
GOTERM_BP_ALL	GO:0001101~response to acid	3	0.131521	0.0378943	LYN, RELA, SRC	183	24	14116	9.64208	1	0.135262	48.9045
GOTERM_BP_ALL	GO:0002526~acute inflammatory response	5	0.219202	0.0379039	LYN, INS, STAT5B, STAT3, FN1	183	98	14116	3.93554	1	0.13508	48.9134
GOTERM_BP_ALL	GO:0051088~PMA-inducible membrane protein ectodomain proteolysis	2	0.0876808	0.0381856	ADAM10, ADAM17	183	3	14116	51.4244	1	0.135815	49.1728
GOTERM_BP_ALL	GO:0032825~positive regulation of natural killer cell differentiation	2	0.0876808	0.0381856	STAT5A, STAT5B	183	3	14116	51.4244	1	0.135815	49.1728
GOTERM_BP_ALL	GO:0046449~creatinine metabolic process	2	0.0876808	0.0381856	STAT5A, STAT5B	183	3	14116	51.4244	1	0.135815	49.1728
GOTERM_BP_ALL	GO:0045715~negative regulation of low-density lipoprotein receptor biosynthetic process	2	0.0876808	0.0381856	ITGAV, ITGB3	183	3	14116	51.4244	1	0.135815	49.1728
GOTERM_BP_ALL	GO:0060267~positive regulation of respiratory burst	2	0.0876808	0.0381856	INS, INSR	183	3	14116	51.4244	1	0.135815	49.1728
GOTERM_BP_ALL	GO:0001553~luteinization	2	0.0876808	0.0381856	STAT5A, STAT5B	183	3	14116	51.4244	1	0.135815	49.1728
GOTERM_BP_ALL	GO:0032927~positive regulation of activin receptor signaling pathway	2	0.0876808	0.0381856	ACVR2A, ACVR2B	183	3	14116	51.4244	1	0.135815	49.1728
GOTERM_BP_ALL	GO:0007352~zygotic determination of dorsal/ventral axis	2	0.0876808	0.0381856	SMAD6, SMAD2	183	3	14116	51.4244	1	0.135815	49.1728
GOTERM_BP_ALL	GO:0060394~negative regulation of pathway-restricted SMAD protein phosphorylation	2	0.0876808	0.0381856	SMAD7, SMAD6	183	3	14116	51.4244	1	0.135815	49.1728
GOTERM_BP_ALL	GO:0046543~development of secondary female sexual characteristics	2	0.0876808	0.0381856	STAT5A, STAT5B	183	3	14116	51.4244	1	0.135815	49.1728
GOTERM_BP_ALL	GO:0032823~regulation of natural killer cell differentiation	2	0.0876808	0.0381856	STAT5A, STAT5B	183	3	14116	51.4244	1	0.135815	49.1728
GOTERM_BP_ALL	GO:0016197~endosome transport	4	0.175362	0.038797	AP2A1, SQSTM1, ZFYVE16, HGS	183	58	14116	5.31977	1	0.137655	49.7315
GOTERM_BP_ALL	GO:0050708~regulation of protein secretion	4	0.175362	0.038797	INS, TRAF6, EGF, TGFB1	183	58	14116	5.31977	1	0.137655	49.7315
GOTERM_BP_ALL	GO:0006892~post-Golgi vesicle-mediated transport	4	0.175362	0.038797	CLTA, AP2A1, CLTC, SH3GL2	183	58	14116	5.31977	1	0.137655	49.7315
GOTERM_BP_ALL	GO:0048858~cell projection morphogenesis	8	0.350723	0.0396503	EGFR, PTK2, MAP2K1, RAC1, UBB, NGFR, BMPR1B, PTPN11	183	245	14116	2.51875	1	0.140295	50.5015
GOTERM_BP_ALL	GO:0051100~negative regulation of binding	4	0.175362	0.0405	IRAK1, NOG, SMAD7, NFKBIA	183	59	14116	5.2296	1	0.142909	51.2573
GOTERM_BP_ALL	GO:0032273~positive regulation of protein polymerization	3	0.131521	0.0408472	NCK2, NCK1, RAC1	183	25	14116	9.25639	1	0.14384	51.563
GOTERM_BP_ALL	GO:0000186~activation of MAPKK activity	3	0.131521	0.0408472	EGFR, TGFBR1, EGF	183	25	14116	9.25639	1	0.14384	51.563
GOTERM_BP_ALL	GO:0046637~regulation of alpha-beta T cell differentiation	3	0.131521	0.0408472	CD86, CD80, TGFBR2	183	25	14116	9.25639	1	0.14384	51.563
GOTERM_BP_ALL	GO:0002009~morphogenesis of an epithelium	5	0.219202	0.0416089	MAP3K7, BMP2, SMAD4, TRAF6, CHUK	183	101	14116	3.81864	1	0.14614	52.2272
GOTERM_BP_ALL	GO:0051969~regulation of transmission of nerve impulse	6	0.263043	0.0417179	EGFR, NRAS, HRAS, KRAS, UBB, NGF	183	147	14116	3.14843	1	0.146273	52.3216
GOTERM_BP_ALL	GO:0045785~positive regulation of cell adhesion	4	0.175362	0.0422402	SMAD7, SMAD3, VAV1, SRC	183	60	14116	5.14244	1	0.147768	52.7713
GOTERM_BP_ALL	GO:0002637~regulation of immunoglobulin production	3	0.131521	0.043884	STAT6, TRAF6, TGFB1	183	26	14116	8.90038	1	0.152937	54.1605
GOTERM_BP_ALL	GO:0050994~regulation of lipid catabolic process	3	0.131521	0.043884	IRS2, INS, IRS1	183	26	14116	8.90038	1	0.152937	54.1605
GOTERM_BP_ALL	GO:0035303~regulation of dephosphorylation	3	0.131521	0.043884	YWHAB, SMAD3, TGFB1	183	26	14116	8.90038	1	0.152937	54.1605
GOTERM_BP_ALL	GO:0009636~response to toxin	4	0.175362	0.0440176	FOS, LYN, TGFBR1, IKBKB	183	61	14116	5.05814	1	0.153138	54.2718
GOTERM_BP_ALL	GO:0008064~regulation of actin polymerization or depolymerization	4	0.175362	0.0440176	NCK2, NCK1, RAC1, RASA1	183	61	14116	5.05814	1	0.153138	54.2718
GOTERM_BP_ALL	GO:0022415~viral reproductive process	4	0.175362	0.0458318	SMAD3, FURIN, INSR, TGFB1	183	62	14116	4.97656	1	0.158813	55.7569
GOTERM_BP_ALL	GO:0008542~visual learning	3	0.131521	0.0470018	NRAS, HRAS, KRAS	183	27	14116	8.57073	1	0.16236	56.6905
GOTERM_BP_ALL	GO:0042098~T cell proliferation	3	0.131521	0.0470018	CD86, FYN, RIPK2	183	27	14116	8.57073	1	0.16236	56.6905
GOTERM_BP_ALL	GO:0033077~T cell differentiation in the thymus	3	0.131521	0.0470018	STAT5A, STAT5B, ADAM17	183	27	14116	8.57073	1	0.16236	56.6905
GOTERM_BP_ALL	GO:0031644~regulation of neurological system process	6	0.263043	0.0474982	EGFR, NRAS, HRAS, KRAS, UBB, NGF	183	153	14116	3.02497	1	0.163714	57.0809
[truncated: 131 more rows]

## Sheet: Supplementary Table 8
GO molecular function enriched with genes in commonly disrupted pathways from Reactome pathway database
[truncated: 134 more rows]

[truncated: 13 more sheets: Supplementary Table 9, Supplementary Table 10, Supplementary Table 11, Supplementary Table 12, Supplementary Table 13, Supplementary Table 14, Supplementary Table 15, Supplementary Table 16, Supplementary Table 17, Supplemetnary Table 18, Supplementary Table 19, Supplementary Table 20, Supplementary Table 21]
